# Supplementary material for: Observation of shuttling on the one-second timescale in a [10]cycloparaphenylene/C60 [2]catenane
Source: Chem Sci. 2025 Oct 3;16(46):21908–16. doi: 10.1039/d5sc05734e (PMC12532037; doi:10.1039/d5sc05734e)
Supplement: SC-016-D5SC05734E-s003 [file SC-016-D5SC05734E-s003.cif]

# Supplementary Information (SI) for Chemical Science.
# This journal is © The Royal Society of Chemistry 2025

####################################################################### 
# 
# This file contains crystal structure data downloaded from the 
# Cambridge Structural Database (CSD) hosted by the Cambridge 
# Crystallographic Data Centre (CCDC).
# 
# Full information about CCDC data access policies and citation 
# guidelines are available at http://www.ccdc.cam.ac.uk/access/V1 
# 
# Audit and citation data items may have been added by the CCDC. 
# Please retain this information to preserve the provenance of 
# this file and to allow appropriate attribution of the data. 
# 
#######################################################################

data_fst25044_auto
_database_code_depnum_ccdc_archive 'CCDC 2448364'
loop_
_audit_author_name
_audit_author_address
'Steudel F.M.'
;Ulm University
Germany
;
_audit_update_record             
;
2025-05-02 deposited with the CCDC.	2025-10-03 downloaded from the CCDC.
;
# start Validation Reply Form
_vrf_PLAT029_fst25044_auto       
;
PROBLEM: _diffrn_measured_fraction_theta_full value Low .      0.942 Why?
RESPONSE: The measured fraction of reflections at full theta is slightly below ideal (0.942) due to the omission of a number of high-angle reflections with large residuals and high I/\s. These reflections contributed to unstable refinement and inflated R-factors. The underlying issues stem from the small crystal size, weak diffraction at high angles, and significant solvent disorder. The disordered solvent could not be reliably modeled and was therefore treated using a solvent mask. Attempts to refine the solvent region explicitly resulted in erratic shifts and model instability. The remaining dataset was sufficient to yield a chemically reasonable model with acceptable R-values and displacement parameters.
;
_vrf_PLAT084_fst25044_auto       
;
PROBLEM: High wR2 Value (i.e. > 0.25) ...................       0.42 Report
RESPONSE: The elevated wR2 value (0.42) results from a combination of poor diffraction quality due to a very small crystal, high background noise, and significant solvent disorder.
;
_vrf_PLAT097_fst25044_auto       
;
PROBLEM: Large Reported Max.  (Positive) Residual Density       1.27 eA-3
RESPONSE: The largest residual peak (1.27 e\%A^-^^3^) is located in the disordered solvent region that was treated with a solvent mask. Attempts to model the residual Q-peaks explicitly led to instability and unrealistic geometry, and no chemically sensible atom could be assigned. Given the weak diffraction, high background, and extensive solvent disorder, the residual density is attributed to unmodelled solvent and noise.
;
# Added during the CSD deposition process: Friday 02 May 2025 01:02 PM
# end Validation Reply Form

_audit_creation_date             2025-05-02
_audit_creation_method           
;
Olex2 1.5
(compiled 2025.04.05 svn.rf049d14d for OlexSys, GUI svn.r7224)
;
_shelx_SHELXL_version_number     2018/3
loop_
_audit_author_email
fabian.steudel@uni-ulm.de
lionel.kroner@uni-ulm.de
_chemical_name_common            ?
_chemical_name_systematic        ?
_chemical_formula_moiety         '2(C43 H9 O4), 2.362[CHCl3]'
_chemical_formula_sum            'C88.36 H20.36 Cl7.09 O8'
_chemical_formula_weight         1461.07
_chemical_melting_point          ?
_chemical_oxdiff_formula         'C86 H18 O8'
_chemical_oxdiff_usercomment     FSt-B1-247_tlcF1hplcF1_qNMR
loop_
_atom_type_symbol
_atom_type_description
_atom_type_scat_dispersion_real
_atom_type_scat_dispersion_imag
_atom_type_scat_source
C C 0.0181 0.0091 'International Tables Vol C Tables 4.2.6.8 and 6.1.1.4'
H H 0.0000 0.0000 'International Tables Vol C Tables 4.2.6.8 and 6.1.1.4'
Cl Cl 0.3639 0.7018 'International Tables Vol C Tables 4.2.6.8 and 6.1.1.4'
O O 0.0492 0.0322 'International Tables Vol C Tables 4.2.6.8 and 6.1.1.4'

_shelx_space_group_comment       
;
The symmetry employed for this shelxl refinement is uniquely defined
by the following loop, which should always be used as a source of
symmetry information in preference to the above space-group names.
They are only intended as comments.
;
_space_group_crystal_system      monoclinic
_space_group_IT_number           11
_space_group_name_H-M_alt        'P 1 21/m 1'
_space_group_name_Hall           '-P 2yb'
loop_
_space_group_symop_operation_xyz
'x, y, z'
'-x, y+1/2, -z'
'-x, -y, -z'
'x, -y-1/2, z'

_cell_length_a                   13.8349(16)
_cell_length_b                   24.4206(16)
_cell_length_c                   18.1092(18)
_cell_angle_alpha                90
_cell_angle_beta                 109.120(11)
_cell_angle_gamma                90
_cell_volume                     5780.8(10)
_cell_formula_units_Z            4
_cell_measurement_reflns_used    3199
_cell_measurement_temperature    149.9(2)
_cell_measurement_theta_max      74.5520
_cell_measurement_theta_min      3.8090
_cell_oxdiff_angle_alpha         90.013(5)
_cell_oxdiff_angle_beta          109.073(7)
_cell_oxdiff_angle_gamma         90.106(6)
_cell_oxdiff_length_a            13.8314(13)
_cell_oxdiff_length_b            24.4420(13)
_cell_oxdiff_length_c            18.0928(12)
_cell_oxdiff_measurement_reflns_used 3198
_cell_oxdiff_volume              5780.8(7)
_shelx_estimated_absorpt_T_max   0.863
_shelx_estimated_absorpt_T_min   0.343
_exptl_absorpt_coefficient_mu    3.780
_exptl_absorpt_correction_T_max  1.000
_exptl_absorpt_correction_T_min  0.699
_exptl_absorpt_correction_type   gaussian
_exptl_absorpt_process_details   
;
CrysAlisPro 1.171.42.102a (Rigaku Oxford Diffraction, 2023)
Numerical absorption correction based on gaussian integration over
a multifaceted crystal model
Empirical absorption correction using spherical harmonics,
implemented in SCALE3 ABSPACK scaling algorithm.
;
_exptl_absorpt_special_details   ?
_exptl_crystal_colour            'clear dark red'
_exptl_crystal_colour_lustre     clear
_exptl_crystal_colour_modifier   dark
_exptl_crystal_colour_primary    red
_exptl_crystal_density_diffrn    1.679
_exptl_crystal_density_meas      ?
_exptl_crystal_density_method    ?
_exptl_crystal_description       prism
_exptl_crystal_F_000             2940
loop_
_exptl_crystal_face_index_h
_exptl_crystal_face_index_k
_exptl_crystal_face_index_l
_exptl_crystal_face_perp_dist
-5 5 -6 0.0312
5 -5 6 0.0115
-5 -13 1 0.1682
4 14 -2 0.1727
-1 -15 -3 0.1754
8 -2 -9 0.0223
-6 1 11 0.0068
1 3 -11 0.0167

_exptl_crystal_preparation       
'The sample was dissolved in CDCl3 with added 1,2,4,5-tetramethylbenzene as internal standard.'
_exptl_crystal_recrystallization_method 'Slow evaporation from NMR tube'
_exptl_crystal_size_max          0.36
_exptl_crystal_size_mid          0.06
_exptl_crystal_size_min          0.04
loop_
_exptl_oxdiff_crystal_face_indexfrac_h
_exptl_oxdiff_crystal_face_indexfrac_k
_exptl_oxdiff_crystal_face_indexfrac_l
_exptl_oxdiff_crystal_face_x
_exptl_oxdiff_crystal_face_y
_exptl_oxdiff_crystal_face_z
-5.3494 5.3800 -5.8030 -0.2322 -0.9726 0.0091
5.3494 -5.3800 5.8030 0.2322 0.9726 -0.0091
-4.7528 -13.3663 1.0172 -0.0236 -0.0853 0.9961
3.8858 14.2848 -1.9735 -0.0145 -0.0743 -0.9971
-0.7642 -15.2754 -2.5105 0.4479 -0.0083 0.8941
7.7862 -1.7645 -8.7171 0.9527 -0.0247 -0.3029
-6.1095 1.2675 10.6965 -0.9172 0.3227 0.2337
0.8330 3.4281 -11.1457 0.4675 -0.8599 -0.2051

_exptl_transmission_factor_max   ?
_exptl_transmission_factor_min   ?
_diffrn_reflns_av_R_equivalents  0.1524
_diffrn_reflns_av_unetI/netI     0.1693
_diffrn_reflns_Laue_measured_fraction_full 0.942
_diffrn_reflns_Laue_measured_fraction_max 0.917
_diffrn_reflns_limit_h_max       17
_diffrn_reflns_limit_h_min       -17
_diffrn_reflns_limit_k_max       24
_diffrn_reflns_limit_k_min       -30
_diffrn_reflns_limit_l_max       22
_diffrn_reflns_limit_l_min       -20
_diffrn_reflns_number            29565
_diffrn_reflns_point_group_measured_fraction_full 0.942
_diffrn_reflns_point_group_measured_fraction_max 0.917
_diffrn_reflns_theta_full        67.684
_diffrn_reflns_theta_max         76.857
_diffrn_reflns_theta_min         3.620
_diffrn_ambient_environment      N~2~
_diffrn_ambient_temperature      149.9(2)
_diffrn_detector                 'CCD plate'
_diffrn_detector_area_resol_mean 10.3385
_diffrn_detector_type            Atlas
_diffrn_measured_fraction_theta_full 0.942
_diffrn_measured_fraction_theta_max 0.917
_diffrn_measurement_details      
;
List of Runs (angles in degrees, time in seconds):

  # Type    Start    End  Width  t~exp~   \w     \q     \k     \f   Frames
#--------------------------------------------------------------------------
  1  \w    -37.00  -7.00   1.00   12.50    --  -42.93 125.00-180.00   30
  2  \w    -74.00 -40.00   1.00   12.50    --  -42.93 125.00  90.00   34
  3  \w    -12.00  28.00   1.00   12.50    --  -42.93  38.00-180.00   40
  4  \w     43.00  97.00   1.00   12.50    --   42.93-125.00 150.00   54
  5  \w     20.00 109.00   1.00   12.50    --   42.93  38.00 120.00   89
  6  \w     14.00  58.00   1.00   12.50    --   42.93 -99.00 -90.00   44
  7  \w    125.00 178.00   1.00   50.00    --  112.00  45.00-120.00   53
  8  \w     47.00  83.00   1.00   50.00    --  112.00-111.00 120.00   36
  9  \w     88.00 120.00   1.00   50.00    --  112.00  45.00-120.00   32
 10  \w     48.00  82.00   1.00   50.00    --  112.00 -95.00-150.00   34
 11  \w    146.00 177.00   1.00   50.00    --  112.00  61.00-180.00   31
 12  \w     91.00 125.00   1.00   50.00    --  112.00  61.00-180.00   34
 13  \w     94.00 130.00   1.00   50.00    --  112.00  30.00  30.00   36
 14  \w    147.00 174.00   1.00   50.00    --  112.00  30.00  30.00   27
 15  \w     51.00 112.00   1.00   50.00    --  112.00 -45.00 -90.00   61
 16  \w     47.00  84.00   1.00   50.00    --  112.00-111.00  60.00   37
 17  \w    129.00 158.00   1.00   50.00    --  112.00  77.00 -60.00   29
 18  \w     89.00 178.00   1.00   50.00    --  112.00  45.00 -90.00   89
 19  \w     39.00 102.00   1.00   50.00    --  112.00-111.00  90.00   63
 20  \w     97.00 175.00   1.00   50.00    --  112.00  30.00   0.00   78
 21  \w    117.00 144.00   1.00   50.00    --  112.00 178.00  30.00   27
;
_diffrn_measurement_device       'four-circle diffractometer'
_diffrn_measurement_device_type  'SuperNova, Dual, Cu at home/near, Atlas'
_diffrn_measurement_method       '\w scans'
_diffrn_orient_matrix_type       
'CrysAlisPro convention (1999,Acta A55,543-557)'
_diffrn_orient_matrix_UB_11      0.0665231000
_diffrn_orient_matrix_UB_12      -0.0252933000
_diffrn_orient_matrix_UB_13      -0.0447538000
_diffrn_orient_matrix_UB_21      0.0806149000
_diffrn_orient_matrix_UB_22      -0.0163351000
_diffrn_orient_matrix_UB_23      0.0781484000
_diffrn_orient_matrix_UB_31      -0.0544618000
_diffrn_orient_matrix_UB_32      -0.0553613000
_diffrn_orient_matrix_UB_33      -0.0026971000
_diffrn_radiation_monochromator  mirror
_diffrn_radiation_probe          x-ray
_diffrn_radiation_type           'Cu K\a'
_diffrn_radiation_wavelength     1.54184
_diffrn_source                   'micro-focus sealed X-ray tube'
_diffrn_source_type              'SuperNova (Cu) X-ray Source'
_reflns_Friedel_coverage         0.000
_reflns_Friedel_fraction_full    .
_reflns_Friedel_fraction_max     .
_reflns_number_gt                5143
_reflns_number_total             11454
_reflns_special_details          
;
 Reflections were merged by SHELXL according to the crystal
 class for the calculation of statistics and refinement.
 
 Structure factors included contributions from the .fab file.
 
 _reflns_Friedel_fraction is defined as the number of unique
 Friedel pairs measured divided by the number that would be
 possible theoretically, ignoring centric projections and
 systematic absences.
;
_reflns_threshold_expression     'I > 2\s(I)'
_computing_cell_refinement       'CrysAlisPro 1.171.42.102a (Rigaku OD, 2023)'
_computing_data_collection       'CrysAlisPro 1.171.42.102a (Rigaku OD, 2023)'
_computing_data_reduction        'CrysAlisPro 1.171.42.102a (Rigaku OD, 2023)'
_computing_molecular_graphics    'Olex2 1.5 (Dolomanov et al., 2009)'
_computing_publication_material  'Olex2 1.5 (Dolomanov et al., 2009)'
_computing_structure_refinement  'SHELXL 2018/3 (Sheldrick, 2015)'
_computing_structure_solution    'SHELXT 2018/2 (Sheldrick, 2018)'
_refine_diff_density_max         1.271
_refine_diff_density_min         -0.613
_refine_diff_density_rms         0.121
_refine_ls_extinction_coef       .
_refine_ls_extinction_method     none
_refine_ls_goodness_of_fit_ref   1.063
_refine_ls_hydrogen_treatment    constr
_refine_ls_matrix_type           full
_refine_ls_number_parameters     863
_refine_ls_number_reflns         11454
_refine_ls_number_restraints     942
_refine_ls_R_factor_all          0.1922
_refine_ls_R_factor_gt           0.1296
_refine_ls_restrained_S_all      1.026
_refine_ls_shift/su_max          0.000
_refine_ls_shift/su_mean         0.000
_refine_ls_structure_factor_coef Fsqd
_refine_ls_weighting_details     
'w=1/[\s^2^(Fo^2^)+(0.2000P)^2^] where P=(Fo^2^+2Fc^2^)/3'
_refine_ls_weighting_scheme      calc
_refine_ls_wR_factor_gt          0.3363
_refine_ls_wR_factor_ref         0.4202
_refine_special_details          
;
Many weak or unreliable reflections were omitted from refinement due to poor data quality, large residuals, or instability in the refinement model. This resulted in a lower measured fraction at full theta. 
The final model remains chemically sensible, 
and the omission was necessary for stability and convergence.
;
_olex2_refinement_description    
;
1. Fixed Uiso
 At 1.2 times of:
  All C(H) groups, All C(H,H) groups
 At 1.5 times of:
  All C(H,H,H) groups
2. Rigid body (RIGU) restrains
 All non-hydrogen atoms
 with sigma for 1-2 distances of 0.004 and sigma for 1-3 distances of 0.004
 All non-hydrogen atoms
 with sigma for 1-2 distances of 0.004 and sigma for 1-3 distances of 0.004
3.a Secondary CH2 refined with riding coordinates:
 C02Q(H02A,H02B), C02Z(H02F,H02G)
3.b Aromatic/amide H refined with riding coordinates:
 C00Y(H00Y), C01E(H01E), C01N(H01N), C01Z(H01Z), C02I(H02I), C02T(H02T),
 C02W(H02W), C02X(H02X)
3.c Idealised Me refined as rotating group:
 C01O(H01A,H01B,H01C), C02U(H02C,H02D,H02E)
;
_atom_sites_solution_hydrogens   geom
_atom_sites_solution_primary     dual
_atom_sites_solution_secondary   ?
loop_
_atom_site_label
_atom_site_type_symbol
_atom_site_fract_x
_atom_site_fract_y
_atom_site_fract_z
_atom_site_U_iso_or_equiv
_atom_site_adp_type
_atom_site_occupancy
_atom_site_site_symmetry_order
_atom_site_calc_flag
_atom_site_refinement_flags_posn
_atom_site_refinement_flags_adp
_atom_site_refinement_flags_occupancy
_atom_site_disorder_assembly
_atom_site_disorder_group
O004 O 0.0610(4) 0.5014(2) 0.4007(3) 0.0523(13) Uani 1 1 d . . . . .
O005 O 0.2057(4) 0.4599(3) 0.5624(3) 0.0562(13) Uani 1 1 d . . . . .
O006 O 0.2286(4) 0.5124(3) 0.4120(4) 0.0610(14) Uani 1 1 d . . . . .
O007 O 0.3053(4) 0.5032(2) 0.0581(3) 0.0539(13) Uani 1 1 d . . . . .
O008 O 0.3848(5) 0.5082(3) -0.0318(3) 0.0561(13) Uani 1 1 d . . . . .
O009 O 0.5055(5) 0.4588(3) 0.1472(3) 0.0592(14) Uani 1 1 d . . . . .
O00A O 0.1781(4) 0.5229(3) 0.6444(3) 0.0567(13) Uani 1 1 d . . . . .
O00B O 0.6160(5) 0.5254(2) 0.2030(4) 0.0603(15) Uani 1 1 d . . . . .
C00E C 0.4193(6) 0.7805(3) -0.1028(3) 0.0474(16) Uani 1 1 d . . . . .
C00F C 0.2341(6) 0.6438(4) 0.6577(4) 0.0502(16) Uani 1 1 d . . . . .
C00G C 0.3553(6) 0.7200(4) 0.6987(4) 0.0521(17) Uani 1 1 d . . . . .
C00H C 0.1057(6) 0.5981(3) 0.5063(4) 0.0448(14) Uani 1 1 d . . . . .
C00I C 0.3579(6) 0.6560(3) 0.5151(5) 0.0447(14) Uani 1 1 d . . . . .
C00J C 0.1572(6) 0.5180(4) 0.4368(5) 0.0531(17) Uani 1 1 d . . . . .
C00K C 0.2694(6) 0.6254(4) 0.4722(5) 0.0525(17) Uani 1 1 d . . . . .
C00L C 0.2715(6) 0.6929(4) 0.7045(4) 0.0527(17) Uani 1 1 d . . . . .
C00M C -0.0255(6) 0.7204(3) 0.3368(4) 0.0488(15) Uani 1 1 d . . . . .
C00N C 0.3659(6) 0.8574(3) -0.0369(4) 0.0462(15) Uani 1 1 d . . . . .
C00O C 0.3431(6) 0.8066(3) -0.0860(4) 0.0477(15) Uani 1 1 d . . . . .
C00P C 0.4333(6) 0.6004(3) 0.1242(4) 0.0473(15) Uani 1 1 d . . . . .
C00Q C 0.0590(6) 0.6924(3) 0.3303(4) 0.0480(15) Uani 1 1 d . . . . .
C00R C 0.5971(6) 0.6922(3) 0.2826(4) 0.0489(15) Uani 1 1 d . . . . .
C00S C 0.2389(7) 0.6926(3) 0.3665(5) 0.0504(16) Uani 1 1 d . . . . .
C00T C 0.2972(6) 0.6448(3) 0.0109(5) 0.0465(15) Uani 1 1 d . . . . .
C00U C 0.2826(6) 0.6253(3) 0.6065(4) 0.0475(15) Uani 1 1 d . . . . .
C00V C 0.4761(6) 0.6262(3) 0.2033(4) 0.0479(15) Uani 1 1 d . . . . .
C00W C 0.1648(6) 0.5463(3) 0.5125(5) 0.0492(15) Uani 1 1 d . . . . .
C00X C 0.0926(6) 0.6922(4) 0.6693(5) 0.0542(17) Uani 1 1 d . . . . .
C00Y C -0.0866(6) 0.6001(3) 0.1930(5) 0.0514(16) Uani 1 1 d . . . . .
H00Y H -0.150682 0.618426 0.177922 0.062 Uiso 1 1 calc R U . . .
C00Z C 0.3819(6) 0.5159(3) 0.0319(5) 0.0491(15) Uani 1 1 d . . . . .
C010 C 0.4648(6) 0.8756(3) -0.0062(4) 0.0456(15) Uani 1 1 d . . . . .
C011 C 0.3955(6) 0.6562(3) 0.2166(5) 0.0489(15) Uani 1 1 d . . . . .
C012 C -0.1028(7) 0.750000 0.4259(7) 0.051(2) Uani 1 2 d S T P . .
C013 C 0.5230(6) 0.7977(3) -0.0689(4) 0.0489(15) Uani 1 1 d . . . . .
C014 C -0.0082(6) 0.6199(3) 0.1695(4) 0.0468(15) Uani 1 1 d . . . . .
C015 C 0.6790(6) 0.7218(4) 0.2656(5) 0.0541(17) Uani 1 1 d . . . . .
C016 C 0.3896(6) 0.7021(4) 0.4835(5) 0.0520(16) Uani 1 1 d . . . . .
C017 C 0.0034(7) 0.7198(4) 0.6296(5) 0.0552(18) Uani 1 1 d . . . . .
C018 C 0.0483(6) 0.6256(3) 0.4295(4) 0.0470(15) Uani 1 1 d . . . . .
C019 C 0.5222(6) 0.7207(3) 0.2988(4) 0.0497(16) Uani 1 1 d . . . . .
C01A C 0.2262(6) 0.6003(4) 0.5282(5) 0.0517(17) Uani 1 1 d . . . . .
C01B C -0.0278(6) 0.6565(3) 0.5204(5) 0.0495(15) Uani 1 1 d . . . . .
C01C C 0.4281(8) 0.750000 0.5311(7) 0.046(2) Uani 1 2 d S T P . .
C01D C 0.1463(6) 0.7211(3) 0.3231(4) 0.0478(15) Uani 1 1 d . . . . .
C01E C 0.0853(7) 0.5916(4) 0.1906(5) 0.0565(19) Uani 1 1 d . . . . .
H01E H 0.139027 0.604561 0.173418 0.068 Uiso 1 1 calc R U . . .
C01F C -0.0198(6) 0.7214(4) 0.1225(5) 0.0513(17) Uani 1 1 d . . . . .
C01G C 0.3654(6) 0.6545(3) 0.5976(5) 0.0494(15) Uani 1 1 d . . . . .
C1 C 0.4658(6) 0.5467(3) 0.0953(5) 0.0511(16) Uani 1 1 d . . . . .
C01I C 0.1235(6) 0.6436(3) 0.6364(5) 0.0478(15) Uani 1 1 d . . . . .
C01J C 0.4183(7) 0.7031(4) 0.2651(4) 0.0521(16) Uani 1 1 d . . . . .
C01K C 0.3315(6) 0.6250(3) 0.0881(5) 0.0499(16) Uani 1 1 d . . . . .
C01L C 0.5447(6) 0.8445(3) -0.0207(5) 0.0495(16) Uani 1 1 d . . . . .
C01M C -0.0176(6) 0.6734(4) 0.1357(4) 0.0513(16) Uani 1 1 d . . . . .
C01N C 0.0997(7) 0.5453(4) 0.2358(5) 0.0546(17) Uani 1 1 d . . . . .
H01N H 0.162747 0.526105 0.248314 0.066 Uiso 1 1 calc R U . . .
C01O C 0.2449(7) 0.4214(3) 0.6276(5) 0.058(2) Uani 1 1 d . . . . .
H01A H 0.269126 0.388117 0.609048 0.087 Uiso 1 1 calc R U . . .
H01B H 0.190121 0.412043 0.648576 0.087 Uiso 1 1 calc R U . . .
H01C H 0.301650 0.438445 0.668686 0.087 Uiso 1 1 calc R U . . .
C01P C -0.0730(6) 0.7021(4) 0.3925(5) 0.0562(17) Uani 1 1 d . . . . .
C01Q C -0.0331(6) 0.6560(4) 0.4381(5) 0.0531(16) Uani 1 1 d . . . . .
C01R C 0.6432(6) 0.6443(4) 0.1855(5) 0.0510(16) Uani 1 1 d . . . . .
C01S C 0.2060(5) 0.7205(3) 0.0461(5) 0.0489(16) Uani 1 1 d . . . . .
C01T C 0.1838(6) 0.7218(3) 0.7123(4) 0.0498(16) Uani 1 1 d . . . . .
C01U C -0.0950(10) 0.750000 0.5054(8) 0.059(3) Uani 1 2 d S T P . .
C01V C 0.2323(6) 0.6927(3) -0.0102(5) 0.0501(16) Uani 1 1 d . . . . .
C01W C 0.0231(6) 0.5259(3) 0.2638(4) 0.0478(15) Uani 1 1 d . . . . .
C01X C 0.0984(6) 0.6432(3) 0.3787(4) 0.0469(15) Uani 1 1 d . . . . .
C01Y C 0.4037(6) 0.7024(4) 0.6429(5) 0.0516(16) Uani 1 1 d . . . . .
C01Z C -0.0718(6) 0.5528(4) 0.2390(4) 0.0517(16) Uani 1 1 d . . . . .
H01Z H -0.126815 0.538676 0.253779 0.062 Uiso 1 1 calc R U . . .
C020 C 0.0606(6) 0.6239(3) 0.5628(5) 0.0493(15) Uani 1 1 d . . . . .
C021 C 0.5742(6) 0.6446(3) 0.2327(4) 0.0470(15) Uani 1 1 d . . . . .
C022 C 0.6092(6) 0.6241(3) 0.1089(5) 0.0480(15) Uani 1 1 d . . . . .
C023 C 0.3517(10) 0.750000 0.2457(7) 0.055(2) Uani 1 2 d S T P . .
C025 C 0.5402(7) 0.5110(4) 0.1547(4) 0.0536(17) Uani 1 1 d . . . . .
C026 C 0.6737(9) 0.750000 0.0196(7) 0.056(2) Uani 1 2 d S T P . .
C027 C 0.5873(9) 0.750000 -0.0494(6) 0.051(2) Uani 1 2 d S T P . .
C028 C 0.2073(6) 0.6448(3) 0.3996(5) 0.0478(15) Uani 1 1 d . . . . .
C029 C 0.5072(6) 0.6003(3) 0.0726(5) 0.0457(15) Uani 1 1 d . . . . .
C02B C 0.2610(6) 0.7796(3) -0.0700(4) 0.0500(17) Uani 1 1 d . . . . .
C02C C 0.3063(6) 0.6563(4) 0.1466(5) 0.0509(16) Uani 1 1 d . . . . .
C02D C 0.2423(6) 0.7035(4) 0.1261(5) 0.0509(16) Uani 1 1 d . . . . .
C02E C 0.3275(6) 0.7208(3) 0.4063(5) 0.0508(16) Uani 1 1 d . . . . .
C02F C 0.2653(10) 0.750000 0.1768(8) 0.057(2) Uani 1 2 d S T P . .
C02G C 0.1810(6) 0.5084(3) 0.5816(5) 0.0498(15) Uani 1 1 d . . . . .
C02H C -0.0569(6) 0.7019(3) 0.5518(5) 0.0535(16) Uani 1 1 d . . . . .
C02I C 0.0849(8) 0.5521(5) -0.0146(6) 0.073(2) Uani 1 1 d . . . . .
H02I H 0.075627 0.537706 0.031387 0.088 Uiso 1 1 calc R U . . .
C02J C 0.6347(6) 0.6563(3) 0.0493(5) 0.0486(15) Uani 1 1 d . . . . .
C02K C 0.6967(6) 0.7026(4) 0.0691(5) 0.0524(16) Uani 1 1 d . . . . .
C02L C 0.7337(6) 0.7209(4) 0.1488(5) 0.0556(17) Uani 1 1 d . . . . .
C02N C 0.1503(7) 0.5268(4) -0.0471(6) 0.067(2) Uani 1 1 d . . . . .
C02O C 0.4335(8) 0.750000 0.6106(7) 0.053(2) Uani 1 2 d S T P . .
C02P C 0.7066(6) 0.6922(4) 0.2053(5) 0.0554(17) Uani 1 1 d . . . . .
C02Q C 0.0403(7) 0.4791(4) 0.3205(5) 0.0557(18) Uani 1 1 d . . . . .
H02A H -0.020982 0.455364 0.306483 0.067 Uiso 1 1 calc R U . . .
H02B H 0.099166 0.456870 0.318463 0.067 Uiso 1 1 calc R U . . .
C02S C 0.0111(7) 0.6745(5) -0.1447(6) 0.073(2) Uani 1 1 d . . . . .
C02T C 0.1118(8) 0.5919(5) -0.1497(5) 0.072(2) Uani 1 1 d . . . . .
H02T H 0.120763 0.604373 -0.196691 0.086 Uiso 1 1 calc R U . . .
C02U C 0.5761(8) 0.4211(4) 0.2009(5) 0.068(3) Uani 1 1 d . . . . .
H02C H 0.642145 0.421880 0.191825 0.102 Uiso 1 1 calc R U . . .
H02D H 0.547960 0.383920 0.192069 0.102 Uiso 1 1 calc R U . . .
H02E H 0.585616 0.432119 0.254841 0.102 Uiso 1 1 calc R U . . .
C02V C 0.0477(7) 0.6211(4) -0.1182(7) 0.071(2) Uani 1 1 d . . . . .
C02W C 0.1623(7) 0.5454(4) -0.1140(5) 0.065(2) Uani 1 1 d . . . . .
H02W H 0.205746 0.526301 -0.136380 0.077 Uiso 1 1 calc R U . . .
C02X C 0.0318(8) 0.5995(5) -0.0502(7) 0.078(2) Uani 1 1 d . . . . .
H02X H -0.014497 0.616890 -0.028935 0.093 Uiso 1 1 calc R U . . .
C02Y C -0.0069(8) 0.7216(5) -0.1569(6) 0.073(3) Uani 1 1 d . . . . .
C02Z C 0.2154(7) 0.4794(3) -0.0024(5) 0.057(2) Uani 1 1 d . . . . .
H02F H 0.175285 0.456602 0.022329 0.069 Uiso 1 1 calc R U . . .
H02G H 0.237850 0.455986 -0.038390 0.069 Uiso 1 1 calc R U . . .

loop_
_atom_site_aniso_label
_atom_site_aniso_U_11
_atom_site_aniso_U_22
_atom_site_aniso_U_33
_atom_site_aniso_U_23
_atom_site_aniso_U_13
_atom_site_aniso_U_12
O004 0.050(3) 0.057(3) 0.047(3) 0.002(2) 0.012(2) -0.010(2)
O005 0.053(3) 0.061(3) 0.049(3) 0.005(2) 0.009(2) 0.008(3)
O006 0.052(3) 0.081(4) 0.051(3) -0.007(3) 0.017(2) 0.001(3)
O007 0.058(3) 0.055(3) 0.044(3) 0.004(2) 0.010(2) -0.011(3)
O008 0.059(3) 0.061(3) 0.045(3) 0.002(2) 0.012(2) 0.008(3)
O009 0.064(3) 0.064(3) 0.040(3) 0.005(2) 0.005(2) 0.009(3)
O00A 0.056(3) 0.062(3) 0.049(3) 0.005(2) 0.013(2) 0.004(3)
O00B 0.066(3) 0.050(3) 0.053(3) -0.001(2) 0.003(3) 0.002(3)
C00E 0.059(4) 0.068(4) 0.017(2) 0.005(3) 0.014(2) -0.001(3)
C00F 0.048(3) 0.067(4) 0.035(3) 0.015(3) 0.012(3) -0.001(3)
C00G 0.049(3) 0.064(5) 0.036(3) 0.004(3) 0.002(3) 0.004(3)
C00H 0.042(3) 0.042(3) 0.048(3) -0.001(3) 0.012(3) -0.001(3)
C00I 0.045(3) 0.034(3) 0.055(3) -0.009(3) 0.017(3) 0.005(3)
C00J 0.049(4) 0.060(4) 0.050(4) 0.003(3) 0.015(3) -0.005(3)
C00K 0.045(3) 0.066(5) 0.049(3) 0.001(3) 0.018(3) 0.000(3)
C00L 0.058(4) 0.074(5) 0.024(3) 0.009(3) 0.010(3) -0.002(3)
C00M 0.049(3) 0.042(4) 0.044(3) -0.006(3) 0.001(3) -0.003(3)
C00N 0.048(3) 0.048(3) 0.038(3) 0.008(3) 0.009(3) -0.006(3)
C00O 0.058(4) 0.050(4) 0.030(3) 0.005(3) 0.006(3) -0.001(3)
C00P 0.050(3) 0.044(3) 0.044(3) 0.001(3) 0.010(3) 0.005(3)
C00Q 0.058(4) 0.049(4) 0.033(3) -0.006(3) 0.009(3) -0.001(3)
C00R 0.056(4) 0.053(4) 0.032(3) 0.009(3) 0.006(3) 0.000(3)
C00S 0.059(4) 0.055(4) 0.042(4) -0.004(3) 0.023(3) 0.002(3)
C00T 0.040(3) 0.046(3) 0.050(3) -0.006(3) 0.009(3) -0.004(3)
C00U 0.045(3) 0.049(4) 0.040(3) 0.003(3) 0.003(2) -0.004(3)
C00V 0.052(3) 0.056(4) 0.038(3) 0.003(3) 0.018(3) -0.009(3)
C00W 0.042(3) 0.055(4) 0.048(3) -0.003(3) 0.011(3) -0.005(3)
C00X 0.054(4) 0.071(5) 0.042(4) 0.007(3) 0.023(3) 0.001(3)
C00Y 0.050(4) 0.054(4) 0.049(4) -0.005(3) 0.016(3) -0.003(3)
C00Z 0.044(3) 0.052(4) 0.048(3) 0.012(3) 0.011(3) 0.008(3)
C010 0.047(3) 0.050(4) 0.040(3) 0.010(3) 0.015(3) -0.003(3)
C011 0.048(3) 0.058(4) 0.046(3) 0.007(3) 0.022(3) -0.008(3)
C012 0.031(4) 0.049(5) 0.061(5) 0.000 -0.001(4) 0.000
C013 0.063(4) 0.056(4) 0.036(3) 0.011(3) 0.027(3) 0.000(3)
C014 0.049(3) 0.055(4) 0.037(3) -0.012(3) 0.015(3) -0.007(3)
C015 0.048(4) 0.064(4) 0.043(3) 0.007(3) 0.006(3) -0.005(3)
C016 0.043(4) 0.054(4) 0.063(4) -0.004(3) 0.023(3) 0.000(3)
C017 0.059(4) 0.064(5) 0.054(4) 0.003(3) 0.034(3) 0.005(4)
C018 0.044(3) 0.048(4) 0.043(3) -0.002(3) 0.006(2) 0.003(3)
C019 0.063(4) 0.056(4) 0.030(3) 0.003(3) 0.015(3) 0.005(3)
C01A 0.044(3) 0.064(4) 0.043(3) -0.003(3) 0.009(3) -0.007(3)
C01B 0.036(3) 0.053(4) 0.060(4) -0.003(3) 0.016(3) -0.004(3)
C01C 0.040(5) 0.040(4) 0.064(5) 0.000 0.027(4) 0.000
C01D 0.064(4) 0.050(4) 0.030(3) -0.004(3) 0.016(3) -0.001(3)
C01E 0.052(4) 0.069(5) 0.050(4) 0.010(4) 0.019(3) 0.001(3)
C01F 0.045(4) 0.064(4) 0.047(4) -0.001(3) 0.018(3) -0.013(3)
C01G 0.038(3) 0.054(4) 0.050(3) 0.007(3) 0.007(3) 0.009(3)
C1 0.051(4) 0.047(4) 0.051(4) -0.002(3) 0.012(3) 0.001(3)
C01I 0.047(3) 0.050(3) 0.049(3) 0.016(3) 0.018(3) 0.000(3)
C01J 0.061(4) 0.063(4) 0.040(3) -0.001(3) 0.028(3) 0.000(3)
C01K 0.040(3) 0.053(4) 0.056(4) -0.005(3) 0.014(3) -0.003(3)
C01L 0.049(4) 0.056(4) 0.046(4) 0.011(3) 0.019(3) -0.003(3)
C01M 0.055(4) 0.066(4) 0.038(3) -0.001(3) 0.023(3) -0.008(3)
C01N 0.053(4) 0.063(4) 0.051(4) -0.004(3) 0.020(3) -0.008(3)
C01O 0.071(5) 0.031(3) 0.060(4) 0.002(3) 0.005(4) -0.005(3)
C01P 0.047(4) 0.054(4) 0.059(4) 0.001(3) 0.006(3) 0.003(3)
C01Q 0.042(3) 0.057(4) 0.054(4) 0.002(3) 0.007(3) 0.000(3)
C01R 0.043(3) 0.060(4) 0.049(3) 0.006(3) 0.013(3) 0.004(3)
C01S 0.035(3) 0.043(4) 0.067(4) -0.001(3) 0.015(3) -0.004(3)
C01T 0.063(4) 0.055(4) 0.034(3) 0.006(3) 0.019(3) 0.000(3)
C01U 0.053(6) 0.053(5) 0.068(5) 0.000 0.017(5) 0.000
C01V 0.038(3) 0.055(4) 0.050(4) -0.004(3) 0.004(3) -0.004(3)
C01W 0.049(3) 0.057(4) 0.039(3) -0.014(3) 0.017(3) -0.004(3)
C01X 0.051(3) 0.042(3) 0.044(3) -0.008(3) 0.010(3) 0.003(3)
C01Y 0.040(3) 0.063(4) 0.047(4) 0.008(3) 0.007(3) 0.012(3)
C01Z 0.046(3) 0.066(4) 0.044(4) -0.007(3) 0.016(3) -0.003(3)
C020 0.049(4) 0.049(4) 0.050(3) 0.002(3) 0.017(3) -0.003(3)
C021 0.048(3) 0.052(4) 0.042(3) 0.012(3) 0.016(3) -0.002(3)
C022 0.042(3) 0.044(3) 0.054(4) -0.001(3) 0.010(3) 0.009(3)
C023 0.061(6) 0.067(6) 0.045(5) 0.000 0.026(4) 0.000
C025 0.062(4) 0.063(4) 0.034(3) 0.000(3) 0.014(3) -0.002(3)
C026 0.044(5) 0.075(6) 0.055(5) 0.000 0.026(4) 0.000
C027 0.050(5) 0.066(6) 0.043(5) 0.000 0.023(4) 0.000
C028 0.054(3) 0.038(3) 0.051(4) -0.008(3) 0.016(3) 0.008(3)
C029 0.045(3) 0.040(3) 0.050(4) -0.016(3) 0.013(3) 0.006(3)
C02B 0.041(3) 0.058(4) 0.040(3) 0.005(3) -0.002(3) -0.001(3)
C02C 0.044(3) 0.063(4) 0.049(3) 0.005(3) 0.020(3) -0.003(3)
C02D 0.041(3) 0.057(4) 0.060(4) 0.002(3) 0.024(3) -0.005(3)
C02E 0.059(4) 0.051(4) 0.052(4) -0.005(3) 0.032(3) 0.005(3)
C02F 0.058(6) 0.054(5) 0.061(5) 0.000 0.022(5) 0.000
C02G 0.043(3) 0.049(3) 0.051(3) 0.007(3) 0.005(3) -0.001(3)
C02H 0.040(3) 0.051(4) 0.071(4) 0.000(3) 0.019(3) -0.004(3)
C02I 0.059(5) 0.092(6) 0.063(5) 0.001(4) 0.013(4) -0.015(4)
C02J 0.041(3) 0.053(4) 0.054(4) -0.004(3) 0.017(3) 0.011(3)
C02K 0.039(3) 0.063(4) 0.060(4) -0.003(3) 0.023(3) 0.000(3)
C02L 0.041(4) 0.062(5) 0.061(4) -0.006(3) 0.014(3) 0.002(3)
C02N 0.048(4) 0.083(6) 0.057(4) -0.005(4) 0.000(3) -0.012(4)
C02O 0.033(4) 0.066(5) 0.054(5) 0.000 0.006(4) 0.000
C02P 0.035(3) 0.068(5) 0.055(4) 0.000(3) 0.003(3) 0.003(3)
C02Q 0.056(4) 0.061(4) 0.046(4) -0.006(3) 0.012(3) -0.008(4)
C02S 0.044(4) 0.088(5) 0.073(6) 0.006(5) 0.001(4) -0.003(4)
C02T 0.075(6) 0.078(5) 0.048(4) -0.005(4) 0.000(4) -0.013(4)
C02U 0.088(7) 0.059(5) 0.050(4) 0.010(4) 0.014(4) 0.020(5)
C02V 0.057(5) 0.062(4) 0.079(5) -0.003(4) 0.003(4) -0.020(4)
C02W 0.065(5) 0.064(5) 0.057(4) -0.013(3) 0.010(4) -0.015(4)
C02X 0.053(5) 0.084(6) 0.088(6) -0.001(5) 0.012(4) -0.019(4)
C02Y 0.060(5) 0.086(5) 0.060(5) 0.000(5) 0.003(4) -0.003(4)
C02Z 0.066(5) 0.040(3) 0.063(5) -0.006(3) 0.015(4) -0.022(3)

_geom_special_details            
;
 All esds (except the esd in the dihedral angle between two l.s. planes)
 are estimated using the full covariance matrix.  The cell esds are taken
 into account individually in the estimation of esds in distances, angles
 and torsion angles; correlations between esds in cell parameters are only
 used when they are defined by crystal symmetry.  An approximate (isotropic)
 treatment of cell esds is used for estimating esds involving l.s. planes.
;
loop_
_geom_bond_atom_site_label_1
_geom_bond_atom_site_label_2
_geom_bond_distance
_geom_bond_site_symmetry_2
_geom_bond_publ_flag
O004 C00J 1.338(9) . ?
O004 C02Q 1.488(10) . ?
O005 C01O 1.466(10) . ?
O005 C02G 1.313(11) . ?
O006 C00J 1.220(10) . ?
O007 C00Z 1.332(10) . ?
O007 C02Z 1.481(9) . ?
O008 C00Z 1.182(10) . ?
O009 C025 1.352(11) . ?
O009 C02U 1.458(10) . ?
O00A C02G 1.205(11) . ?
O00B C025 1.178(10) . ?
C00E C00E 1.489(17) 4_575 ?
C00E C00O 1.349(12) . ?
C00E C013 1.428(11) . ?
C00F C00L 1.461(13) . ?
C00F C00U 1.386(12) . ?
C00F C01I 1.450(11) . ?
C00G C00G 1.463(17) 4_575 ?
C00G C00L 1.369(12) . ?
C00G C01Y 1.448(12) . ?
C00H C00W 1.490(11) . ?
C00H C018 1.515(10) . ?
C00H C01A 1.583(10) . ?
C00H C020 1.501(11) . ?
C00I C00K 1.427(11) . ?
C00I C016 1.397(12) . ?
C00I C01G 1.463(12) . ?
C00J C00W 1.507(12) . ?
C00K C01A 1.470(12) . ?
C00K C028 1.396(11) . ?
C00L C01T 1.451(12) . ?
C00M C00M 1.446(15) 4_575 ?
C00M C00Q 1.393(12) . ?
C00M C01P 1.443(13) . ?
C00N C00O 1.499(11) . ?
C00N C00T 1.481(11) 4_575 ?
C00N C010 1.371(10) . ?
C00O C02B 1.423(12) . ?
C00P C00V 1.497(10) . ?
C00P C1 1.534(11) . ?
C00P C01K 1.472(10) . ?
C00P C029 1.595(12) . ?
C00Q C01D 1.438(12) . ?
C00Q C01X 1.483(11) . ?
C00R C015 1.459(12) . ?
C00R C019 1.358(12) . ?
C00R C021 1.442(12) . ?
C00S C01D 1.444(11) . ?
C00S C028 1.444(12) . ?
C00S C02E 1.384(12) . ?
C00T C01K 1.407(12) . ?
C00T C01V 1.447(11) . ?
C00U C01A 1.507(10) . ?
C00U C01G 1.403(12) . ?
C00V C011 1.421(12) . ?
C00V C021 1.362(11) . ?
C00W C01A 1.544(11) . ?
C00W C02G 1.512(11) . ?
C00X C017 1.383(12) . ?
C00X C01I 1.453(13) . ?
C00X C01T 1.441(12) . ?
C00Y H00Y 0.9500 . ?
C00Y C014 1.377(11) . ?
C00Y C01Z 1.400(12) . ?
C00Z C1 1.535(11) . ?
C010 C01L 1.433(12) . ?
C010 C029 1.478(11) 4_575 ?
C011 C01J 1.413(12) . ?
C011 C02C 1.451(11) . ?
C012 C01P 1.437(12) . ?
C012 C01P 1.437(12) 4_575 ?
C012 C01U 1.410(19) . ?
C013 C01L 1.410(12) . ?
C013 C027 1.438(11) . ?
C014 C01E 1.405(11) . ?
C014 C01M 1.429(12) . ?
C015 C015 1.380(18) 4_575 ?
C015 C02P 1.460(13) . ?
C016 C01C 1.447(11) . ?
C016 C02E 1.453(12) . ?
C017 C017 1.477(18) 4_575 ?
C017 C02H 1.449(12) . ?
C018 C01Q 1.399(12) . ?
C018 C01X 1.389(12) . ?
C019 C019 1.430(16) 4_575 ?
C019 C01J 1.431(12) . ?
C01B C01Q 1.469(13) . ?
C01B C020 1.450(11) . ?
C01B C02H 1.366(13) . ?
C01C C02O 1.419(18) . ?
C01D C01D 1.409(16) 4_575 ?
C01E H01E 0.9500 . ?
C01E C01N 1.371(13) . ?
C01F C01F 1.395(18) 4_575 ?
C01F C01M 1.196(13) . ?
C01G C01Y 1.428(12) . ?
C1 C025 1.500(11) . ?
C1 C029 1.537(12) . ?
C01I C020 1.417(11) . ?
C01J C023 1.440(12) . ?
C01K C02C 1.440(12) . ?
C01L C02J 1.457(11) 4_575 ?
C01N H01N 0.9500 . ?
C01N C01W 1.399(12) . ?
C01O H01A 0.9800 . ?
C01O H01B 0.9800 . ?
C01O H01C 0.9800 . ?
C01P C01Q 1.400(12) . ?
C01R C021 1.474(11) . ?
C01R C022 1.401(12) . ?
C01R C02P 1.436(12) . ?
C01S C01S 1.439(15) 4_575 ?
C01S C01V 1.369(12) . ?
C01S C02D 1.431(12) . ?
C01T C01T 1.376(17) 4_575 ?
C01U C02H 1.440(12) 4_575 ?
C01U C02H 1.440(12) . ?
C01V C02B 1.439(12) 4_575 ?
C01W C01Z 1.404(11) . ?
C01W C02Q 1.501(12) . ?
C01X C028 1.428(11) . ?
C01Y C02O 1.421(11) . ?
C01Z H01Z 0.9500 . ?
C022 C029 1.468(10) . ?
C022 C02J 1.469(12) . ?
C023 C02F 1.418(17) . ?
C026 C027 1.419(16) . ?
C026 C02K 1.434(12) 4_575 ?
C026 C02K 1.434(12) . ?
C02B C02B 1.448(16) 4_575 ?
C02C C02D 1.428(12) . ?
C02D C02F 1.429(12) . ?
C02E C02E 1.427(16) 4_575 ?
C02I H02I 0.9500 . ?
C02I C02N 1.378(16) . ?
C02I C02X 1.408(16) . ?
C02J C02K 1.394(12) . ?
C02K C02L 1.435(12) . ?
C02L C02L 1.421(18) 4_575 ?
C02L C02P 1.389(13) . ?
C02N C02W 1.352(15) . ?
C02N C02Z 1.528(13) . ?
C02Q H02A 0.9900 . ?
C02Q H02B 0.9900 . ?
C02S C02V 1.424(15) . ?
C02S C02Y 1.182(16) . ?
C02T H02T 0.9500 . ?
C02T C02V 1.395(16) . ?
C02T C02W 1.379(15) . ?
C02U H02C 0.9800 . ?
C02U H02D 0.9800 . ?
C02U H02E 0.9800 . ?
C02V C02X 1.422(17) . ?
C02W H02W 0.9500 . ?
C02X H02X 0.9500 . ?
C02Y C02Y 1.39(2) 4_575 ?
C02Z H02F 0.9900 . ?
C02Z H02G 0.9900 . ?

loop_
_geom_angle_atom_site_label_1
_geom_angle_atom_site_label_2
_geom_angle_atom_site_label_3
_geom_angle
_geom_angle_site_symmetry_1
_geom_angle_site_symmetry_3
_geom_angle_publ_flag
C00J O004 C02Q 115.5(7) . . ?
C02G O005 C01O 115.2(7) . . ?
C00Z O007 C02Z 113.6(7) . . ?
C025 O009 C02U 113.0(7) . . ?
C00O C00E C00E 118.3(5) . 4_575 ?
C00O C00E C013 120.9(7) . . ?
C013 C00E C00E 107.1(5) . 4_575 ?
C00U C00F C00L 119.9(7) . . ?
C00U C00F C01I 121.4(7) . . ?
C01I C00F C00L 107.5(8) . . ?
C00L C00G C00G 119.0(5) . 4_575 ?
C00L C00G C01Y 120.4(8) . . ?
C01Y C00G C00G 107.3(5) . 4_575 ?
C00W C00H C018 123.7(7) . . ?
C00W C00H C01A 60.2(5) . . ?
C00W C00H C020 130.3(7) . . ?
C018 C00H C01A 114.1(7) . . ?
C020 C00H C018 103.2(6) . . ?
C020 C00H C01A 117.0(6) . . ?
C00K C00I C01G 107.7(7) . . ?
C016 C00I C00K 121.8(8) . . ?
C016 C00I C01G 120.8(7) . . ?
O004 C00J C00W 110.2(7) . . ?
O006 C00J O004 125.6(8) . . ?
O006 C00J C00W 124.2(7) . . ?
C00I C00K C01A 108.2(7) . . ?
C028 C00K C00I 119.3(8) . . ?
C028 C00K C01A 121.8(7) . . ?
C00G C00L C00F 120.1(8) . . ?
C00G C00L C01T 121.9(8) . . ?
C01T C00L C00F 107.8(7) . . ?
C00Q C00M C00M 119.4(4) . 4_575 ?
C00Q C00M C01P 119.6(7) . . ?
C01P C00M C00M 108.0(5) . 4_575 ?
C00T C00N C00O 105.4(6) 4_575 . ?
C010 C00N C00O 119.7(8) . . ?
C010 C00N C00T 121.5(7) . 4_575 ?
C00E C00O C00N 119.8(7) . . ?
C00E C00O C02B 124.1(8) . . ?
C02B C00O C00N 106.8(7) . . ?
C00V C00P C1 128.2(7) . . ?
C00V C00P C029 115.6(6) . . ?
C1 C00P C029 58.8(5) . . ?
C01K C00P C00V 106.0(7) . . ?
C01K C00P C1 122.8(7) . . ?
C01K C00P C029 116.3(7) . . ?
C00M C00Q C01D 121.4(7) . . ?
C00M C00Q C01X 120.3(7) . . ?
C01D C00Q C01X 107.0(7) . . ?
C019 C00R C015 119.4(8) . . ?
C019 C00R C021 121.5(7) . . ?
C021 C00R C015 107.0(7) . . ?
C01D C00S C028 106.3(7) . . ?
C02E C00S C01D 121.3(7) . . ?
C02E C00S C028 121.5(7) . . ?
C01K C00T C00N 119.7(7) . 4_575 ?
C01K C00T C01V 121.2(8) . . ?
C01V C00T C00N 109.8(7) . 4_575 ?
C00F C00U C01A 123.2(7) . . ?
C00F C00U C01G 120.2(7) . . ?
C01G C00U C01A 106.7(7) . . ?
C011 C00V C00P 107.1(7) . . ?
C021 C00V C00P 123.0(7) . . ?
C021 C00V C011 120.0(8) . . ?
C00H C00W C00J 116.6(7) . . ?
C00H C00W C01A 62.9(5) . . ?
C00H C00W C02G 120.7(7) . . ?
C00J C00W C01A 115.5(7) . . ?
C00J C00W C02G 114.8(7) . . ?
C02G C00W C01A 116.5(6) . . ?
C017 C00X C01I 121.1(8) . . ?
C017 C00X C01T 120.7(8) . . ?
C01T C00X C01I 108.0(7) . . ?
C014 C00Y H00Y 120.1 . . ?
C014 C00Y C01Z 119.9(8) . . ?
C01Z C00Y H00Y 120.1 . . ?
O007 C00Z C1 110.0(7) . . ?
O008 C00Z O007 126.6(8) . . ?
O008 C00Z C1 123.3(8) . . ?
C00N C010 C01L 118.8(7) . . ?
C00N C010 C029 123.2(7) . 4_575 ?
C01L C010 C029 107.6(6) . 4_575 ?
C00V C011 C02C 110.0(7) . . ?
C01J C011 C00V 119.7(7) . . ?
C01J C011 C02C 119.7(8) . . ?
C01P C012 C01P 108.9(12) . 4_575 ?
C01U C012 C01P 119.6(6) . . ?
C01U C012 C01P 119.6(6) . 4_575 ?
C00E C013 C027 108.7(7) . . ?
C01L C013 C00E 119.0(7) . . ?
C01L C013 C027 121.1(8) . . ?
C00Y C014 C01E 119.3(8) . . ?
C00Y C014 C01M 118.9(7) . . ?
C01E C014 C01M 120.9(7) . . ?
C00R C015 C02P 109.0(7) . . ?
C015 C015 C00R 119.7(5) 4_575 . ?
C015 C015 C02P 119.6(5) 4_575 . ?
C00I C016 C01C 120.7(8) . . ?
C00I C016 C02E 118.8(7) . . ?
C01C C016 C02E 107.8(8) . . ?
C00X C017 C017 119.1(5) . 4_575 ?
C00X C017 C02H 119.4(8) . . ?
C02H C017 C017 107.5(5) . 4_575 ?
C01Q C018 C00H 109.4(7) . . ?
C01X C018 C00H 121.3(7) . . ?
C01X C018 C01Q 120.3(7) . . ?
C00R C019 C019 120.9(5) . 4_575 ?
C00R C019 C01J 118.9(7) . . ?
C019 C019 C01J 107.5(5) 4_575 . ?
C00K C01A C00H 118.3(7) . . ?
C00K C01A C00U 106.2(7) . . ?
C00K C01A C00W 123.6(7) . . ?
C00U C01A C00H 115.3(7) . . ?
C00U C01A C00W 127.2(7) . . ?
C00W C01A C00H 56.9(5) . . ?
C020 C01B C01Q 106.6(7) . . ?
C02H C01B C01Q 120.4(8) . . ?
C02H C01B C020 122.5(8) . . ?
C016 C01C C016 107.9(10) . 4_575 ?
C02O C01C C016 119.4(6) . 4_575 ?
C02O C01C C016 119.4(6) . . ?
C00Q C01D C00S 109.7(7) . . ?
C01D C01D C00Q 119.2(4) 4_575 . ?
C01D C01D C00S 118.8(5) 4_575 . ?
C014 C01E H01E 119.7 . . ?
C01N C01E C014 120.7(8) . . ?
C01N C01E H01E 119.7 . . ?
C01M C01F C01F 168.9(5) . 4_575 ?
C00U C01G C00I 110.1(7) . . ?
C00U C01G C01Y 120.9(8) . . ?
C01Y C01G C00I 117.1(7) . . ?
C00P C1 C00Z 116.0(7) . . ?
C00P C1 C029 62.6(5) . . ?
C00Z C1 C029 118.2(7) . . ?
C025 C1 C00P 117.5(7) . . ?
C025 C1 C00Z 115.2(7) . . ?
C025 C1 C029 117.2(7) . . ?
C00F C01I C00X 108.3(7) . . ?
C020 C01I C00F 121.4(8) . . ?
C020 C01I C00X 119.3(7) . . ?
C011 C01J C019 119.8(8) . . ?
C011 C01J C023 119.8(8) . . ?
C019 C01J C023 109.8(8) . . ?
C00T C01K C00P 123.0(8) . . ?
C00T C01K C02C 117.7(7) . . ?
C02C C01K C00P 108.4(7) . . ?
C010 C01L C02J 109.8(7) . 4_575 ?
C013 C01L C010 121.5(7) . . ?
C013 C01L C02J 118.4(7) . 4_575 ?
C01F C01M C014 167.1(8) . . ?
C01E C01N H01N 119.4 . . ?
C01E C01N C01W 121.1(8) . . ?
C01W C01N H01N 119.4 . . ?
O005 C01O H01A 109.5 . . ?
O005 C01O H01B 109.5 . . ?
O005 C01O H01C 109.5 . . ?
H01A C01O H01B 109.5 . . ?
H01A C01O H01C 109.5 . . ?
H01B C01O H01C 109.5 . . ?
C012 C01P C00M 107.5(8) . . ?
C01Q C01P C00M 118.7(8) . . ?
C01Q C01P C012 121.3(9) . . ?
C018 C01Q C01B 110.1(7) . . ?
C01P C01Q C018 122.5(8) . . ?
C01P C01Q C01B 118.1(8) . . ?
C022 C01R C021 120.3(7) . . ?
C022 C01R C02P 120.9(8) . . ?
C02P C01R C021 108.1(8) . . ?
C01V C01S C01S 119.8(5) . 4_575 ?
C01V C01S C02D 121.2(7) . . ?
C02D C01S C01S 106.9(5) . 4_575 ?
C00X C01T C00L 108.4(7) . . ?
C01T C01T C00L 119.1(5) 4_575 . ?
C01T C01T C00X 120.1(5) 4_575 . ?
C012 C01U C02H 119.2(7) . 4_575 ?
C012 C01U C02H 119.2(7) . . ?
C02H C01U C02H 109.4(11) 4_575 . ?
C01S C01V C00T 119.9(7) . . ?
C01S C01V C02B 122.2(7) . 4_575 ?
C02B C01V C00T 106.1(7) 4_575 . ?
C01N C01W C01Z 117.7(8) . . ?
C01N C01W C02Q 122.5(8) . . ?
C01Z C01W C02Q 119.8(8) . . ?
C018 C01X C00Q 118.4(7) . . ?
C018 C01X C028 123.1(7) . . ?
C028 C01X C00Q 106.6(7) . . ?
C01G C01Y C00G 118.4(8) . . ?
C02O C01Y C00G 107.9(8) . . ?
C02O C01Y C01G 122.5(8) . . ?
C00Y C01Z C01W 121.0(8) . . ?
C00Y C01Z H01Z 119.5 . . ?
C01W C01Z H01Z 119.5 . . ?
C01B C020 C00H 109.7(7) . . ?
C01I C020 C00H 121.3(7) . . ?
C01I C020 C01B 117.6(7) . . ?
C00R C021 C01R 108.4(7) . . ?
C00V C021 C00R 119.8(8) . . ?
C00V C021 C01R 121.5(7) . . ?
C01R C022 C029 123.0(8) . . ?
C01R C022 C02J 117.2(7) . . ?
C029 C022 C02J 108.1(7) . . ?
C01J C023 C01J 105.4(11) . 4_575 ?
C02F C023 C01J 120.2(6) . 4_575 ?
C02F C023 C01J 120.2(6) . . ?
O009 C025 C1 109.7(7) . . ?
O00B C025 O009 123.8(8) . . ?
O00B C025 C1 126.4(8) . . ?
C027 C026 C02K 120.0(6) . . ?
C027 C026 C02K 120.0(6) . 4_575 ?
C02K C026 C02K 107.6(11) 4_575 . ?
C013 C027 C013 108.3(10) 4_575 . ?
C026 C027 C013 119.4(6) . 4_575 ?
C026 C027 C013 119.4(6) . . ?
C00K C028 C00S 119.2(8) . . ?
C00K C028 C01X 120.7(8) . . ?
C01X C028 C00S 110.4(7) . . ?
C010 C029 C00P 116.0(6) 4_575 . ?
C010 C029 C1 122.2(6) 4_575 . ?
C1 C029 C00P 58.6(5) . . ?
C022 C029 C00P 116.3(6) . . ?
C022 C029 C010 107.0(7) . 4_575 ?
C022 C029 C1 127.3(7) . . ?
C00O C02B C01V 111.8(7) . 4_575 ?
C00O C02B C02B 117.6(5) . 4_575 ?
C01V C02B C02B 118.0(5) 4_575 4_575 ?
C01K C02C C011 107.5(7) . . ?
C02D C02C C011 120.4(8) . . ?
C02D C02C C01K 121.1(7) . . ?
C02C C02D C01S 118.7(8) . . ?
C02F C02D C01S 110.5(8) . . ?
C02F C02D C02C 119.1(8) . . ?
C00S C02E C016 119.2(8) . . ?
C00S C02E C02E 119.8(5) . 4_575 ?
C02E C02E C016 108.3(5) 4_575 . ?
C023 C02F C02D 120.8(7) . 4_575 ?
C023 C02F C02D 120.8(7) . . ?
C02D C02F C02D 105.2(11) . 4_575 ?
O005 C02G C00W 108.3(7) . . ?
O00A C02G O005 127.4(7) . . ?
O00A C02G C00W 124.1(8) . . ?
C01B C02H C017 119.7(8) . . ?
C01B C02H C01U 121.4(9) . . ?
C01U C02H C017 107.8(8) . . ?
C02N C02I H02I 120.4 . . ?
C02N C02I C02X 119.2(11) . . ?
C02X C02I H02I 120.4 . . ?
C01L C02J C022 106.8(7) 4_575 . ?
C02K C02J C01L 120.9(8) . 4_575 ?
C02K C02J C022 121.4(7) . . ?
C02J C02K C026 120.1(8) . . ?
C02J C02K C02L 119.9(8) . . ?
C02L C02K C026 108.1(8) . . ?
C02L C02L C02K 108.1(5) 4_575 . ?
C02P C02L C02K 119.4(8) . . ?
C02P C02L C02L 120.3(5) . 4_575 ?
C02I C02N C02Z 117.9(10) . . ?
C02W C02N C02I 121.6(10) . . ?
C02W C02N C02Z 120.3(10) . . ?
C01C C02O C01Y 119.5(6) . . ?
C01C C02O C01Y 119.5(6) . 4_575 ?
C01Y C02O C01Y 109.7(11) . 4_575 ?
C01R C02P C015 107.4(8) . . ?
C02L C02P C015 120.1(8) . . ?
C02L C02P C01R 121.2(8) . . ?
O004 C02Q C01W 109.1(7) . . ?
O004 C02Q H02A 109.9 . . ?
O004 C02Q H02B 109.9 . . ?
C01W C02Q H02A 109.9 . . ?
C01W C02Q H02B 109.9 . . ?
H02A C02Q H02B 108.3 . . ?
C02Y C02S C02V 169.7(11) . . ?
C02V C02T H02T 119.3 . . ?
C02W C02T H02T 119.3 . . ?
C02W C02T C02V 121.4(10) . . ?
O009 C02U H02C 109.5 . . ?
O009 C02U H02D 109.5 . . ?
O009 C02U H02E 109.5 . . ?
H02C C02U H02D 109.5 . . ?
H02C C02U H02E 109.5 . . ?
H02D C02U H02E 109.5 . . ?
C02T C02V C02S 122.3(11) . . ?
C02T C02V C02X 117.6(10) . . ?
C02X C02V C02S 119.5(11) . . ?
C02N C02W C02T 120.2(11) . . ?
C02N C02W H02W 119.9 . . ?
C02T C02W H02W 119.9 . . ?
C02I C02X C02V 119.8(11) . . ?
C02I C02X H02X 120.1 . . ?
C02V C02X H02X 120.1 . . ?
C02S C02Y C02Y 166.6(7) . 4_575 ?
O007 C02Z C02N 107.5(6) . . ?
O007 C02Z H02F 110.2 . . ?
O007 C02Z H02G 110.2 . . ?
C02N C02Z H02F 110.2 . . ?
C02N C02Z H02G 110.2 . . ?
H02F C02Z H02G 108.5 . . ?

loop_
_geom_torsion_atom_site_label_1
_geom_torsion_atom_site_label_2
_geom_torsion_atom_site_label_3
_geom_torsion_atom_site_label_4
_geom_torsion
_geom_torsion_site_symmetry_1
_geom_torsion_site_symmetry_2
_geom_torsion_site_symmetry_3
_geom_torsion_site_symmetry_4
_geom_torsion_publ_flag
O004 C00J C00W C00H -64.0(9) . . . . ?
O004 C00J C00W C01A -135.0(7) . . . . ?
O004 C00J C00W C02G 85.2(8) . . . . ?
O006 C00J C00W C00H 114.5(10) . . . . ?
O006 C00J C00W C01A 43.5(12) . . . . ?
O006 C00J C00W C02G -96.3(10) . . . . ?
O007 C00Z C1 C00P -59.5(9) . . . . ?
O007 C00Z C1 C025 83.3(9) . . . . ?
O007 C00Z C1 C029 -130.9(7) . . . . ?
O008 C00Z C1 C00P 116.6(9) . . . . ?
O008 C00Z C1 C025 -100.5(10) . . . . ?
O008 C00Z C1 C029 45.3(11) . . . . ?
C00E C00E C00O C00N 140.8(5) 4_575 . . . ?
C00E C00E C00O C02B -1.5(8) 4_575 . . . ?
C00E C00E C013 C01L -143.0(6) 4_575 . . . ?
C00E C00E C013 C027 1.1(7) 4_575 . . . ?
C00E C00O C02B C01V 142.7(7) . . . 4_575 ?
C00E C00O C02B C02B 1.5(8) . . . 4_575 ?
C00E C013 C01L C010 -1.2(11) . . . . ?
C00E C013 C01L C02J 140.3(7) . . . 4_575 ?
C00E C013 C027 C013 -1.8(11) . . . 4_575 ?
C00E C013 C027 C026 -143.1(9) . . . . ?
C00F C00L C01T C00X -1.5(8) . . . . ?
C00F C00L C01T C01T -143.8(4) . . . 4_575 ?
C00F C00U C01A C00H 1.9(11) . . . . ?
C00F C00U C01A C00K 134.9(8) . . . . ?
C00F C00U C01A C00W -64.6(12) . . . . ?
C00F C00U C01G C00I -139.1(7) . . . . ?
C00F C00U C01G C01Y 2.4(11) . . . . ?
C00F C01I C020 C00H 5.3(12) . . . . ?
C00F C01I C020 C01B -134.5(8) . . . . ?
C00G C00G C00L C00F 139.7(6) 4_575 . . . ?
C00G C00G C00L C01T -1.3(8) 4_575 . . . ?
C00G C00G C01Y C01G -143.9(6) 4_575 . . . ?
C00G C00G C01Y C02O 0.8(7) 4_575 . . . ?
C00G C00L C01T C00X 143.6(7) . . . . ?
C00G C00L C01T C01T 1.3(8) . . . 4_575 ?
C00G C01Y C02O C01C -144.6(8) . . . . ?
C00G C01Y C02O C01Y -1.3(11) . . . 4_575 ?
C00H C00W C01A C00K -104.3(9) . . . . ?
C00H C00W C01A C00U 98.4(9) . . . . ?
C00H C00W C02G O005 160.8(7) . . . . ?
C00H C00W C02G O00A -24.0(12) . . . . ?
C00H C018 C01Q C01B 7.0(9) . . . . ?
C00H C018 C01Q C01P 152.8(8) . . . . ?
C00H C018 C01X C00Q -147.8(7) . . . . ?
C00H C018 C01X C028 -10.2(11) . . . . ?
C00I C00K C01A C00H 141.1(7) . . . . ?
C00I C00K C01A C00U 9.7(9) . . . . ?
C00I C00K C01A C00W -151.7(7) . . . . ?
C00I C00K C028 C00S 5.5(12) . . . . ?
C00I C00K C028 C01X -137.3(8) . . . . ?
C00I C016 C01C C016 -140.9(7) . . . 4_575 ?
C00I C016 C01C C02O -0.1(13) . . . . ?
C00I C016 C02E C00S 0.2(12) . . . . ?
C00I C016 C02E C02E 141.9(6) . . . 4_575 ?
C00I C01G C01Y C00G 139.3(7) . . . . ?
C00I C01G C01Y C02O 0.1(11) . . . . ?
C00J O004 C02Q C01W -81.4(9) . . . . ?
C00J C00W C01A C00H 108.3(8) . . . . ?
C00J C00W C01A C00K 4.0(12) . . . . ?
C00J C00W C01A C00U -153.3(8) . . . . ?
C00J C00W C02G O005 12.9(9) . . . . ?
C00J C00W C02G O00A -171.9(7) . . . . ?
C00K C00I C016 C01C 140.2(8) . . . . ?
C00K C00I C016 C02E 3.2(12) . . . . ?
C00K C00I C01G C00U -1.7(9) . . . . ?
C00K C00I C01G C01Y -144.9(7) . . . . ?
C00L C00F C00U C01A -143.4(8) . . . . ?
C00L C00F C00U C01G -2.2(11) . . . . ?
C00L C00F C01I C00X 0.4(8) . . . . ?
C00L C00F C01I C020 144.1(7) . . . . ?
C00L C00G C01Y C01G -3.5(11) . . . . ?
C00L C00G C01Y C02O 141.2(8) . . . . ?
C00M C00M C00Q C01D -0.4(8) 4_575 . . . ?
C00M C00M C00Q C01X 138.5(5) 4_575 . . . ?
C00M C00M C01P C012 0.5(7) 4_575 . . . ?
C00M C00M C01P C01Q -141.9(6) 4_575 . . . ?
C00M C00Q C01D C00S 142.3(7) . . . . ?
C00M C00Q C01D C01D 0.4(8) . . . 4_575 ?
C00M C00Q C01X C018 0.7(10) . . . . ?
C00M C00Q C01X C028 -143.2(7) . . . . ?
C00M C01P C01Q C018 -2.7(12) . . . . ?
C00M C01P C01Q C01B 140.6(8) . . . . ?
C00N C00O C02B C01V -3.6(8) . . . 4_575 ?
C00N C00O C02B C02B -144.8(4) . . . 4_575 ?
C00N C00T C01K C00P -1.5(11) 4_575 . . . ?
C00N C00T C01K C02C 138.6(8) 4_575 . . . ?
C00N C00T C01V C01S -144.2(7) 4_575 . . . ?
C00N C00T C01V C02B -0.5(8) 4_575 . . 4_575 ?
C00N C010 C01L C013 3.5(11) . . . . ?
C00N C010 C01L C02J -140.8(7) . . . 4_575 ?
C00O C00E C013 C01L -3.4(10) . . . . ?
C00O C00E C013 C027 140.8(8) . . . . ?
C00O C00N C010 C01L -1.5(10) . . . . ?
C00O C00N C010 C029 -142.0(7) . . . 4_575 ?
C00P C00V C011 C01J -151.1(7) . . . . ?
C00P C00V C011 C02C -6.5(9) . . . . ?
C00P C00V C021 C00R 146.1(7) . . . . ?
C00P C00V C021 C01R 5.0(12) . . . . ?
C00P C1 C025 O009 131.2(8) . . . . ?
C00P C1 C025 O00B -46.2(13) . . . . ?
C00P C1 C029 C010 -102.8(8) . . . 4_575 ?
C00P C1 C029 C022 100.8(8) . . . . ?
C00P C01K C02C C011 5.9(9) . . . . ?
C00P C01K C02C C02D 150.0(8) . . . . ?
C00Q C00M C01P C012 141.7(7) . . . . ?
C00Q C00M C01P C01Q -0.8(11) . . . . ?
C00Q C01X C028 C00K 145.5(7) . . . . ?
C00Q C01X C028 C00S -0.3(9) . . . . ?
C00R C015 C02P C01R -0.6(9) . . . . ?
C00R C015 C02P C02L 143.5(7) . . . . ?
C00R C019 C01J C011 0.7(11) . . . . ?
C00R C019 C01J C023 -143.9(8) . . . . ?
C00T C00N C00O C00E -144.4(7) 4_575 . . . ?
C00T C00N C00O C02B 3.7(7) 4_575 . . . ?
C00T C00N C010 C01L 133.6(8) 4_575 . . . ?
C00T C00N C010 C029 -6.9(11) 4_575 . . 4_575 ?
C00T C01K C02C C011 -139.5(7) . . . . ?
C00T C01K C02C C02D 4.6(11) . . . . ?
C00U C00F C00L C00G -0.9(11) . . . . ?
C00U C00F C00L C01T 144.9(7) . . . . ?
C00U C00F C01I C00X -143.2(8) . . . . ?
C00U C00F C01I C020 0.6(12) . . . . ?
C00U C01G C01Y C00G 0.4(10) . . . . ?
C00U C01G C01Y C02O -138.9(8) . . . . ?
C00V C00P C1 C00Z 150.6(8) . . . . ?
C00V C00P C1 C025 8.5(13) . . . . ?
C00V C00P C1 C029 -99.6(9) . . . . ?
C00V C00P C01K C00T 133.4(8) . . . . ?
C00V C00P C01K C02C -9.7(9) . . . . ?
C00V C00P C029 C010 -125.9(7) . . . 4_575 ?
C00V C00P C029 C1 120.7(7) . . . . ?
C00V C00P C029 C022 1.3(9) . . . . ?
C00V C011 C01J C019 1.6(11) . . . . ?
C00V C011 C01J C023 142.6(9) . . . . ?
C00V C011 C02C C01K 0.5(9) . . . . ?
C00V C011 C02C C02D -143.9(8) . . . . ?
C00W C00H C018 C01Q 153.0(7) . . . . ?
C00W C00H C018 C01X -59.8(10) . . . . ?
C00W C00H C01A C00K 113.5(9) . . . . ?
C00W C00H C01A C00U -119.3(8) . . . . ?
C00W C00H C020 C01B -152.0(8) . . . . ?
C00W C00H C020 C01I 65.4(11) . . . . ?
C00X C017 C02H C01B 3.4(13) . . . . ?
C00X C017 C02H C01U -140.9(9) . . . . ?
C00X C01I C020 C00H 145.2(8) . . . . ?
C00X C01I C020 C01B 5.3(12) . . . . ?
C00Y C014 C01E C01N -1.6(12) . . . . ?
C00Y C014 C01M C01F 80(4) . . . . ?
C00Z O007 C02Z C02N -84.2(9) . . . . ?
C00Z C1 C025 O009 -11.1(11) . . . . ?
C00Z C1 C025 O00B 171.4(9) . . . . ?
C00Z C1 C029 C00P 106.4(8) . . . . ?
C00Z C1 C029 C010 3.6(11) . . . 4_575 ?
C00Z C1 C029 C022 -152.7(8) . . . . ?
C010 C00N C00O C00E -2.9(10) . . . . ?
C010 C00N C00O C02B 145.1(7) . . . . ?
C011 C00V C021 C00R 4.9(11) . . . . ?
C011 C00V C021 C01R -136.2(8) . . . . ?
C011 C01J C023 C01J -141.9(7) . . . 4_575 ?
C011 C01J C023 C02F -2.2(15) . . . . ?
C011 C02C C02D C01S 137.5(8) . . . . ?
C011 C02C C02D C02F -2.1(12) . . . . ?
C012 C01P C01Q C018 -139.9(9) . . . . ?
C012 C01P C01Q C01B 3.4(12) . . . . ?
C012 C01U C02H C017 143.9(10) . . . . ?
C012 C01U C02H C01B 0.3(15) . . . . ?
C013 C00E C00O C00N 5.4(10) . . . . ?
C013 C00E C00O C02B -136.9(7) . . . . ?
C014 C00Y C01Z C01W 1.8(12) . . . . ?
C014 C01E C01N C01W -1.7(13) . . . . ?
C015 C00R C019 C019 0.5(8) . . . 4_575 ?
C015 C00R C019 C01J 137.5(8) . . . . ?
C015 C00R C021 C00V -144.8(7) . . . . ?
C015 C00R C021 C01R 0.8(8) . . . . ?
C015 C015 C02P C01R -143.5(5) 4_575 . . . ?
C015 C015 C02P C02L 0.6(8) 4_575 . . . ?
C016 C00I C00K C01A -151.3(8) . . . . ?
C016 C00I C00K C028 -6.1(12) . . . . ?
C016 C00I C01G C00U 144.8(8) . . . . ?
C016 C00I C01G C01Y 1.6(11) . . . . ?
C016 C01C C02O C01Y -1.7(13) 4_575 . . 4_575 ?
C016 C01C C02O C01Y 1.7(13) . . . . ?
C016 C01C C02O C01Y -138.1(8) . . . 4_575 ?
C016 C01C C02O C01Y 138.1(8) 4_575 . . . ?
C017 C00X C01I C00F 144.1(8) . . . . ?
C017 C00X C01I C020 -0.5(12) . . . . ?
C017 C00X C01T C00L -143.8(8) . . . . ?
C017 C00X C01T C01T -2.0(9) . . . 4_575 ?
C017 C017 C02H C01B 143.1(7) 4_575 . . . ?
C017 C017 C02H C01U -1.2(8) 4_575 . . . ?
C018 C00H C00W C00J -5.9(11) . . . . ?
C018 C00H C00W C01A 100.5(8) . . . . ?
C018 C00H C00W C02G -153.3(7) . . . . ?
C018 C00H C01A C00K -2.9(10) . . . . ?
C018 C00H C01A C00U 124.3(8) . . . . ?
C018 C00H C01A C00W -116.4(8) . . . . ?
C018 C00H C020 C01B 9.3(8) . . . . ?
C018 C00H C020 C01I -133.4(7) . . . . ?
C018 C01X C028 C00K 3.7(12) . . . . ?
C018 C01X C028 C00S -142.0(8) . . . . ?
C019 C00R C015 C015 -0.5(8) . . . 4_575 ?
C019 C00R C015 C02P -143.3(7) . . . . ?
C019 C00R C021 C00V -2.6(11) . . . . ?
C019 C00R C021 C01R 143.0(7) . . . . ?
C019 C019 C01J C011 142.9(6) 4_575 . . . ?
C019 C019 C01J C023 -1.7(7) 4_575 . . . ?
C019 C01J C023 C01J 2.7(12) . . . 4_575 ?
C019 C01J C023 C02F 142.4(10) . . . . ?
C01A C00H C00W C00J -106.5(8) . . . . ?
C01A C00H C00W C02G 106.2(8) . . . . ?
C01A C00H C018 C01Q -137.9(7) . . . . ?
C01A C00H C018 C01X 9.3(10) . . . . ?
C01A C00H C020 C01B 135.4(7) . . . . ?
C01A C00H C020 C01I -7.2(11) . . . . ?
C01A C00K C028 C00S 145.8(8) . . . . ?
C01A C00K C028 C01X 3.0(13) . . . . ?
C01A C00U C01G C00I 7.7(9) . . . . ?
C01A C00U C01G C01Y 149.2(7) . . . . ?
C01A C00W C02G O005 -126.5(8) . . . . ?
C01A C00W C02G O00A 48.8(11) . . . . ?
C01C C016 C02E C00S -141.8(8) . . . . ?
C01C C016 C02E C02E -0.1(7) . . . 4_575 ?
C01D C00Q C01X C018 144.8(7) . . . . ?
C01D C00Q C01X C028 0.9(8) . . . . ?
C01D C00S C028 C00K -146.8(7) . . . . ?
C01D C00S C028 C01X -0.5(9) . . . . ?
C01D C00S C02E C016 138.7(8) . . . . ?
C01D C00S C02E C02E 1.4(9) . . . 4_575 ?
C01E C014 C01M C01F -89(4) . . . . ?
C01E C01N C01W C01Z 4.9(12) . . . . ?
C01E C01N C01W C02Q -173.1(8) . . . . ?
C01F C01F C01M C014 -9(7) 4_575 . . . ?
C01G C00I C00K C01A -5.2(9) . . . . ?
C01G C00I C00K C028 140.0(8) . . . . ?
C01G C00I C016 C01C -1.6(12) . . . . ?
C01G C00I C016 C02E -138.6(8) . . . . ?
C01G C00U C01A C00H -143.7(7) . . . . ?
C01G C00U C01A C00K -10.6(9) . . . . ?
C01G C00U C01A C00W 149.9(8) . . . . ?
C01G C01Y C02O C01C -1.7(13) . . . . ?
C01G C01Y C02O C01Y 141.6(7) . . . 4_575 ?
C1 C00P C00V C011 -150.4(8) . . . . ?
C1 C00P C00V C021 64.2(12) . . . . ?
C1 C00P C01K C00T -65.0(11) . . . . ?
C1 C00P C01K C02C 151.8(8) . . . . ?
C1 C00P C029 C010 113.4(7) . . . 4_575 ?
C1 C00P C029 C022 -119.4(7) . . . . ?
C01I C00F C00L C00G -145.1(7) . . . . ?
C01I C00F C00L C01T 0.7(8) . . . . ?
C01I C00F C00U C01A -4.2(12) . . . . ?
C01I C00F C00U C01G 137.0(8) . . . . ?
C01I C00X C017 C017 -139.1(6) . . . 4_575 ?
C01I C00X C017 C02H -4.0(13) . . . . ?
C01I C00X C01T C00L 1.7(8) . . . . ?
C01I C00X C01T C01T 143.6(5) . . . 4_575 ?
C01J C011 C02C C01K 145.0(8) . . . . ?
C01J C011 C02C C02D 0.7(12) . . . . ?
C01J C023 C02F C02D 0.8(17) . . . . ?
C01J C023 C02F C02D 134.6(9) 4_575 . . . ?
C01J C023 C02F C02D -134.6(9) . . . 4_575 ?
C01J C023 C02F C02D -0.8(17) 4_575 . . 4_575 ?
C01K C00P C00V C011 9.9(9) . . . . ?
C01K C00P C00V C021 -135.5(8) . . . . ?
C01K C00P C1 C00Z -6.7(12) . . . . ?
C01K C00P C1 C025 -148.8(8) . . . . ?
C01K C00P C1 C029 103.1(8) . . . . ?
C01K C00P C029 C010 -0.6(9) . . . 4_575 ?
C01K C00P C029 C1 -114.0(8) . . . . ?
C01K C00P C029 C022 126.6(7) . . . . ?
C01K C00T C01V C01S 2.1(12) . . . . ?
C01K C00T C01V C02B 145.8(7) . . . 4_575 ?
C01K C02C C02D C01S -2.1(12) . . . . ?
C01K C02C C02D C02F -141.7(9) . . . . ?
C01L C013 C027 C013 141.5(7) . . . 4_575 ?
C01L C013 C027 C026 0.1(14) . . . . ?
C01L C02J C02K C026 -1.4(12) 4_575 . . . ?
C01L C02J C02K C02L 137.1(8) 4_575 . . . ?
C01M C014 C01E C01N 167.7(8) . . . . ?
C01N C01W C01Z C00Y -5.0(11) . . . . ?
C01N C01W C02Q O004 99.2(9) . . . . ?
C01O O005 C02G O00A -7.3(12) . . . . ?
C01O O005 C02G C00W 167.7(7) . . . . ?
C01P C00M C00Q C01D -137.2(7) . . . . ?
C01P C00M C00Q C01X 1.7(10) . . . . ?
C01P C012 C01P C00M -0.8(11) 4_575 . . . ?
C01P C012 C01P C01Q 140.4(7) 4_575 . . . ?
C01P C012 C01U C02H -0.2(15) 4_575 . . 4_575 ?
C01P C012 C01U C02H 0.2(15) . . . . ?
C01P C012 C01U C02H -138.4(9) 4_575 . . . ?
C01P C012 C01U C02H 138.4(9) . . . 4_575 ?
C01Q C018 C01X C00Q -4.2(10) . . . . ?
C01Q C018 C01X C028 133.5(8) . . . . ?
C01Q C01B C020 C00H -5.5(9) . . . . ?
C01Q C01B C020 C01I 138.7(8) . . . . ?
C01Q C01B C02H C017 -138.4(8) . . . . ?
C01Q C01B C02H C01U 1.1(13) . . . . ?
C01R C022 C029 C00P 2.4(10) . . . . ?
C01R C022 C029 C010 133.9(8) . . . 4_575 ?
C01R C022 C029 C1 -66.9(11) . . . . ?
C01R C022 C02J C01L -139.6(7) . . . 4_575 ?
C01R C022 C02J C02K 4.8(11) . . . . ?
C01S C01S C01V C00T 138.1(6) 4_575 . . . ?
C01S C01S C01V C02B 0.3(8) 4_575 . . 4_575 ?
C01S C01S C02D C02C -142.8(6) 4_575 . . . ?
C01S C01S C02D C02F 0.0(8) 4_575 . . . ?
C01S C02D C02F C023 -141.2(10) . . . . ?
C01S C02D C02F C02D 0.1(13) . . . 4_575 ?
C01T C00X C017 C017 2.0(9) . . . 4_575 ?
C01T C00X C017 C02H 137.1(8) . . . . ?
C01T C00X C01I C00F -1.3(9) . . . . ?
C01T C00X C01I C020 -145.9(7) . . . . ?
C01U C012 C01P C00M -143.4(9) . . . . ?
C01U C012 C01P C01Q -2.2(14) . . . . ?
C01V C00T C01K C00P -144.6(8) . . . . ?
C01V C00T C01K C02C -4.6(11) . . . . ?
C01V C01S C02D C02C -0.5(11) . . . . ?
C01V C01S C02D C02F 142.3(9) . . . . ?
C01X C00Q C01D C00S -1.3(8) . . . . ?
C01X C00Q C01D C01D -143.2(4) . . . 4_575 ?
C01X C018 C01Q C01B -140.6(7) . . . . ?
C01X C018 C01Q C01P 5.3(12) . . . . ?
C01Y C00G C00L C00F 3.7(11) . . . . ?
C01Y C00G C00L C01T -137.2(8) . . . . ?
C01Z C00Y C014 C01E 1.5(11) . . . . ?
C01Z C00Y C014 C01M -168.0(7) . . . . ?
C01Z C01W C02Q O004 -78.7(9) . . . . ?
C020 C00H C00W C00J 151.9(8) . . . . ?
C020 C00H C00W C01A -101.6(9) . . . . ?
C020 C00H C00W C02G 4.6(12) . . . . ?
C020 C00H C018 C01Q -9.8(8) . . . . ?
C020 C00H C018 C01X 137.3(7) . . . . ?
C020 C00H C01A C00K -123.5(8) . . . . ?
C020 C00H C01A C00U 3.7(10) . . . . ?
C020 C00H C01A C00W 123.0(8) . . . . ?
C020 C01B C01Q C018 -0.9(9) . . . . ?
C020 C01B C01Q C01P -148.5(7) . . . . ?
C020 C01B C02H C017 1.7(13) . . . . ?
C020 C01B C02H C01U 141.1(9) . . . . ?
C021 C00R C015 C015 142.7(4) . . . 4_575 ?
C021 C00R C015 C02P -0.2(8) . . . . ?
C021 C00R C019 C019 -137.3(6) . . . 4_575 ?
C021 C00R C019 C01J -0.3(11) . . . . ?
C021 C00V C011 C01J -4.4(11) . . . . ?
C021 C00V C011 C02C 140.1(7) . . . . ?
C021 C01R C022 C029 -2.8(12) . . . . ?
C021 C01R C022 C02J 135.7(8) . . . . ?
C021 C01R C02P C015 1.1(9) . . . . ?
C021 C01R C02P C02L -142.6(8) . . . . ?
C022 C01R C021 C00R -145.9(7) . . . . ?
C022 C01R C021 C00V -0.9(12) . . . . ?
C022 C01R C02P C015 145.6(7) . . . . ?
C022 C01R C02P C02L 1.9(13) . . . . ?
C022 C02J C02K C026 -140.8(8) . . . . ?
C022 C02J C02K C02L -2.4(12) . . . . ?
C025 C1 C029 C00P -108.5(8) . . . . ?
C025 C1 C029 C010 148.7(7) . . . 4_575 ?
C025 C1 C029 C022 -7.7(12) . . . . ?
C026 C02K C02L C02L 0.0(7) . . . 4_575 ?
C026 C02K C02L C02P 142.5(8) . . . . ?
C027 C013 C01L C010 -140.8(8) . . . . ?
C027 C013 C01L C02J 0.6(12) . . . 4_575 ?
C027 C026 C02K C02J 0.5(14) . . . . ?
C027 C026 C02K C02L -142.2(9) . . . . ?
C028 C00K C01A C00H -3.0(12) . . . . ?
C028 C00K C01A C00U -134.4(8) . . . . ?
C028 C00K C01A C00W 64.2(12) . . . . ?
C028 C00S C01D C00Q 1.1(8) . . . . ?
C028 C00S C01D C01D 143.2(5) . . . 4_575 ?
C028 C00S C02E C016 -0.6(12) . . . . ?
C028 C00S C02E C02E -137.9(6) . . . 4_575 ?
C029 C00P C00V C011 140.4(6) . . . . ?
C029 C00P C00V C021 -5.0(11) . . . . ?
C029 C00P C1 C00Z -109.8(8) . . . . ?
C029 C00P C1 C025 108.1(8) . . . . ?
C029 C00P C01K C00T 3.4(11) . . . . ?
C029 C00P C01K C02C -139.8(7) . . . . ?
C029 C010 C01L C013 149.6(7) 4_575 . . . ?
C029 C010 C01L C02J 5.2(8) 4_575 . . 4_575 ?
C029 C1 C025 O009 -157.2(7) . . . . ?
C029 C1 C025 O00B 25.3(13) . . . . ?
C029 C022 C02J C01L 4.7(8) . . . 4_575 ?
C029 C022 C02J C02K 149.1(7) . . . . ?
C02C C011 C01J C019 -139.6(8) . . . . ?
C02C C011 C01J C023 1.5(12) . . . . ?
C02C C02D C02F C023 1.4(15) . . . . ?
C02C C02D C02F C02D 142.7(7) . . . 4_575 ?
C02D C01S C01V C00T 0.5(11) . . . . ?
C02D C01S C01V C02B -137.2(8) . . . 4_575 ?
C02E C00S C01D C00Q -143.4(8) . . . . ?
C02E C00S C01D C01D -1.4(9) . . . 4_575 ?
C02E C00S C028 C00K -2.3(12) . . . . ?
C02E C00S C028 C01X 144.0(8) . . . . ?
C02E C016 C01C C016 0.2(12) . . . 4_575 ?
C02E C016 C01C C02O 141.0(9) . . . . ?
C02G C00W C01A C00H -112.6(8) . . . . ?
C02G C00W C01A C00K 143.1(8) . . . . ?
C02G C00W C01A C00U -14.3(13) . . . . ?
C02H C01B C01Q C018 144.7(8) . . . . ?
C02H C01B C01Q C01P -2.9(12) . . . . ?
C02H C01B C020 C00H -150.2(8) . . . . ?
C02H C01B C020 C01I -6.0(12) . . . . ?
C02H C01U C02H C017 2.0(14) 4_575 . . . ?
C02H C01U C02H C01B -141.6(8) 4_575 . . . ?
C02I C02N C02W C02T 2.7(14) . . . . ?
C02I C02N C02Z O007 -81.6(10) . . . . ?
C02J C022 C029 C00P -139.3(7) . . . . ?
C02J C022 C029 C010 -7.8(8) . . . 4_575 ?
C02J C022 C029 C1 151.4(7) . . . . ?
C02J C02K C02L C02L -142.8(6) . . . 4_575 ?
C02J C02K C02L C02P -0.4(12) . . . . ?
C02K C026 C027 C013 -0.2(15) 4_575 . . . ?
C02K C026 C027 C013 -137.3(8) 4_575 . . 4_575 ?
C02K C026 C027 C013 0.2(15) . . . 4_575 ?
C02K C026 C027 C013 137.3(8) . . . . ?
C02K C026 C02K C02J 142.7(7) 4_575 . . . ?
C02K C026 C02K C02L -0.1(12) 4_575 . . . ?
C02K C02L C02P C015 -138.5(8) . . . . ?
C02K C02L C02P C01R 0.7(12) . . . . ?
C02L C02L C02P C015 -0.6(8) 4_575 . . . ?
C02L C02L C02P C01R 138.5(7) 4_575 . . . ?
C02N C02I C02X C02V -1.1(15) . . . . ?
C02P C01R C021 C00R -1.2(9) . . . . ?
C02P C01R C021 C00V 143.8(8) . . . . ?
C02P C01R C022 C029 -143.1(8) . . . . ?
C02P C01R C022 C02J -4.5(11) . . . . ?
C02Q O004 C00J O006 -6.0(12) . . . . ?
C02Q O004 C00J C00W 172.5(7) . . . . ?
C02Q C01W C01Z C00Y 173.0(7) . . . . ?
C02S C02V C02X C02I -167.1(9) . . . . ?
C02T C02V C02X C02I 3.8(14) . . . . ?
C02U O009 C025 O00B -4.9(13) . . . . ?
C02U O009 C025 C1 177.5(7) . . . . ?
C02V C02S C02Y C02Y 5(11) . . . 4_575 ?
C02V C02T C02W C02N 0.2(14) . . . . ?
C02W C02N C02Z O007 94.1(10) . . . . ?
C02W C02T C02V C02S 167.2(9) . . . . ?
C02W C02T C02V C02X -3.4(14) . . . . ?
C02X C02I C02N C02W -2.2(14) . . . . ?
C02X C02I C02N C02Z 173.5(8) . . . . ?
C02Y C02S C02V C02T -97(8) . . . . ?
C02Y C02S C02V C02X 74(8) . . . . ?
C02Z O007 C00Z O008 -3.0(11) . . . . ?
C02Z O007 C00Z C1 173.0(6) . . . . ?
C02Z C02N C02W C02T -172.9(8) . . . . ?

_smtbx_masks_special_details     ?
loop_
_smtbx_masks_void_nr
_smtbx_masks_void_average_x
_smtbx_masks_void_average_y
_smtbx_masks_void_average_z
_smtbx_masks_void_volume
_smtbx_masks_void_count_electrons
_smtbx_masks_void_content
1 0.500 -0.911 0.500 1383.4 517.8 '9.45 chloroform'
2 0.165 0.750 0.517 24.6 0.0 ?
3 0.470 0.750 0.097 24.2 0.0 ?
4 0.530 0.250 0.903 24.2 0.0 ?
5 0.835 0.250 0.483 24.6 0.0 ?

_smtbx_masks_void_probe_radius   1.2
_smtbx_masks_void_truncation_radius 1.2
_shelx_res_file                  
;
TITL fst25044_auto_a.res in P2(1)/m
    fst25044_auto.res
    created by SHELXL-2018/3 at 23:30:03 on 01-May-2025
REM Old TITL FST25044_auto in P2(1)/m
REM SHELXT solution in P2(1)/m: R1 0.338, Rweak 0.074, Alpha 0.165
REM <I/s> 0.452 for 14 systematic absences, Orientation as input
REM Formula found by SHELXT: C89 O15
CELL 1.54184 13.8349 24.4206 18.1092 90 109.12 90
ZERR 4 0.0016 0.0016 0.0018 0 0.011 0
LATT 1
SYMM -X,0.5+Y,-Z
SFAC C H Cl O
UNIT 353.44 81.44 28.36 32
RIGU
RIGU

L.S. 20
PLAN  5
SIZE 0.04 0.06 0.36
TEMP -123
CONF
list 4
MORE -1
ABIN
BOND $H
fmap 2
ACTA
SHEL 999 0.7
OMIT -16 0 9
OMIT -16 1 8
OMIT -16 2 9
OMIT -16 9 3
OMIT -14 4 13
OMIT -14 16 1
OMIT -14 17 2
OMIT -13 0 6
OMIT -13 20 6
OMIT -12 14 13
OMIT -12 17 3
OMIT -12 18 8
OMIT -12 21 7
OMIT -11 11 16
OMIT -11 13 16
OMIT -11 17 14
OMIT -11 18 8
OMIT -11 18 14
OMIT -11 19 5
OMIT -11 20 9
OMIT -11 21 6
OMIT -11 23 4
OMIT -10 9 10
OMIT -10 15 8
OMIT -10 15 10
OMIT -10 16 4
OMIT -10 16 9
OMIT -10 16 11
OMIT -10 17 11
OMIT -10 18 5
OMIT -10 19 4
OMIT -10 19 5
OMIT -10 19 7
OMIT -10 19 8
OMIT -10 19 9
OMIT -10 20 5
OMIT -10 20 7
OMIT -10 20 8
OMIT -10 21 4
OMIT -10 21 5
OMIT -10 21 7
OMIT -10 21 8
OMIT -10 22 1
OMIT -10 22 5
OMIT -10 22 8
OMIT -10 22 9
OMIT -10 22 11
OMIT -10 23 8
OMIT -10 23 9
OMIT -10 24 6
OMIT -9 12 1
OMIT -9 12 13
OMIT -9 14 11
OMIT -9 15 6
OMIT -9 15 13
OMIT -9 16 3
OMIT -9 16 8
OMIT -9 16 10
OMIT -9 16 11
OMIT -9 17 2
OMIT -9 17 4
OMIT -9 17 10
OMIT -9 17 11
OMIT -9 17 12
OMIT -9 18 4
OMIT -9 18 6
OMIT -9 18 10
OMIT -9 18 11
OMIT -9 19 4
OMIT -9 19 5
OMIT -9 19 6
OMIT -9 19 7
OMIT -9 19 8
OMIT -9 19 10
OMIT -9 20 4
OMIT -9 20 5
OMIT -9 20 8
OMIT -9 20 10
OMIT -9 21 1
OMIT -9 21 4
OMIT -9 21 5
OMIT -9 21 6
OMIT -9 21 9
OMIT -9 21 11
OMIT -9 21 13
OMIT -9 22 5
OMIT -9 22 6
OMIT -9 22 7
OMIT -9 22 8
OMIT -9 23 2
OMIT -9 23 5
OMIT -9 23 6
OMIT -9 23 11
OMIT -9 23 12
OMIT -9 24 1
OMIT -9 24 5
OMIT -9 24 7
OMIT -9 24 9
OMIT -9 25 4
OMIT -9 25 5
OMIT -9 25 7
OMIT -9 25 8
OMIT -9 25 9
OMIT -9 26 7
OMIT -8 13 15
OMIT -8 14 9
OMIT -8 14 10
OMIT -8 15 6
OMIT -8 15 19
OMIT -8 16 2
OMIT -8 16 5
OMIT -8 16 6
OMIT -8 16 9
OMIT -8 16 12
OMIT -8 16 15
OMIT -8 17 2
OMIT -8 17 3
OMIT -8 17 5
OMIT -8 17 10
OMIT -8 17 11
OMIT -8 18 2
OMIT -8 18 3
OMIT -8 18 5
OMIT -8 18 6
OMIT -8 18 7
OMIT -8 18 8
OMIT -8 19 1
OMIT -8 19 2
OMIT -8 19 4
OMIT -8 19 6
OMIT -8 19 7
OMIT -8 19 8
OMIT -8 19 10
OMIT -8 19 11
OMIT -8 19 12
OMIT -8 20 1
OMIT -8 20 2
OMIT -8 20 4
OMIT -8 20 5
OMIT -8 20 6
OMIT -8 20 7
OMIT -8 20 8
OMIT -8 20 9
OMIT -8 20 10
OMIT -8 20 11
OMIT -8 20 12
OMIT -8 20 13
OMIT -8 21 2
OMIT -8 21 5
OMIT -8 21 6
OMIT -8 21 7
OMIT -8 21 8
OMIT -8 22 2
OMIT -8 22 3
OMIT -8 22 8
OMIT -8 22 12
OMIT -8 23 4
OMIT -8 23 5
OMIT -8 23 6
OMIT -8 23 7
OMIT -8 23 11
OMIT -8 23 12
OMIT -8 24 2
OMIT -8 24 3
OMIT -8 24 5
OMIT -8 24 6
OMIT -8 24 9
OMIT -8 24 11
OMIT -8 25 2
OMIT -8 25 4
OMIT -8 25 5
OMIT -8 25 6
OMIT -8 25 7
OMIT -8 25 8
OMIT -8 25 10
OMIT -8 26 4
OMIT -8 26 5
OMIT -8 26 7
OMIT -8 26 8
OMIT -8 27 4
OMIT -8 27 5
OMIT -7 13 6
OMIT -7 14 10
OMIT -7 15 2
OMIT -7 15 8
OMIT -7 16 2
OMIT -7 16 3
OMIT -7 16 5
OMIT -7 16 11
OMIT -7 17 4
OMIT -7 17 9
OMIT -7 17 10
OMIT -7 17 11
OMIT -7 17 12
OMIT -7 18 4
OMIT -7 18 6
OMIT -7 18 7
OMIT -7 18 10
OMIT -7 18 11
OMIT -7 19 1
OMIT -7 19 4
OMIT -7 19 6
OMIT -7 19 8
OMIT -7 19 13
OMIT -7 19 14
OMIT -7 19 16
OMIT -7 20 1
OMIT -7 20 2
OMIT -7 20 3
OMIT -7 20 4
OMIT -7 20 6
OMIT -7 20 7
OMIT -7 20 8
OMIT -7 20 11
OMIT -7 20 12
OMIT -7 21 1
OMIT -7 21 2
OMIT -7 21 3
OMIT -7 21 6
OMIT -7 21 7
OMIT -7 21 9
OMIT -7 21 12
OMIT -7 21 13
OMIT -7 21 14
OMIT -7 22 1
OMIT -7 22 2
OMIT -7 22 4
OMIT -7 22 5
OMIT -7 22 6
OMIT -7 22 7
OMIT -7 22 8
OMIT -7 22 9
OMIT -7 22 10
OMIT -7 23 1
OMIT -7 23 2
OMIT -7 23 3
OMIT -7 23 4
OMIT -7 23 5
OMIT -7 23 6
OMIT -7 23 7
OMIT -7 23 8
OMIT -7 23 9
OMIT -7 23 10
OMIT -7 23 11
OMIT -7 24 2
OMIT -7 24 4
OMIT -7 24 5
OMIT -7 24 6
OMIT -7 24 7
OMIT -7 24 8
OMIT -7 24 10
OMIT -7 24 11
OMIT -7 25 3
OMIT -7 25 4
OMIT -7 25 5
OMIT -7 25 6
OMIT -7 25 7
OMIT -7 25 8
OMIT -7 25 10
OMIT -7 26 7
OMIT -7 27 1
OMIT -7 27 3
OMIT -7 27 4
OMIT -7 27 5
OMIT -7 27 6
OMIT -7 27 7
OMIT -7 28 4
OMIT -7 28 5
OMIT -6 15 8
OMIT -6 16 1
OMIT -6 16 5
OMIT -6 16 10
OMIT -6 16 15
OMIT -6 16 16
OMIT -6 17 2
OMIT -6 17 5
OMIT -6 17 8
OMIT -6 17 10
OMIT -6 17 11
OMIT -6 18 8
OMIT -6 18 15
OMIT -6 19 4
OMIT -6 19 7
OMIT -6 19 8
OMIT -6 19 9
OMIT -6 19 10
OMIT -6 19 11
OMIT -6 19 12
OMIT -6 20 2
OMIT -6 20 3
OMIT -6 20 4
OMIT -6 20 6
OMIT -6 20 7
OMIT -6 20 8
OMIT -6 20 9
OMIT -6 21 4
OMIT -6 21 5
OMIT -6 21 6
OMIT -6 21 8
OMIT -6 21 9
OMIT -6 21 11
OMIT -6 21 13
OMIT -6 22 1
OMIT -6 22 2
OMIT -6 22 3
OMIT -6 22 4
OMIT -6 22 6
OMIT -6 22 7
OMIT -6 22 8
OMIT -6 22 9
OMIT -6 22 10
OMIT -6 22 11
OMIT -6 22 12
OMIT -6 22 14
OMIT -6 23 2
OMIT -6 23 3
OMIT -6 23 4
OMIT -6 23 5
OMIT -6 23 7
OMIT -6 23 9
OMIT -6 23 10
OMIT -6 23 11
OMIT -6 23 13
OMIT -6 24 1
OMIT -6 24 3
OMIT -6 24 4
OMIT -6 24 5
OMIT -6 24 6
OMIT -6 24 8
OMIT -6 24 9
OMIT -6 24 10
OMIT -6 25 2
OMIT -6 25 3
OMIT -6 25 4
OMIT -6 25 5
OMIT -6 25 6
OMIT -6 25 7
OMIT -6 25 8
OMIT -6 25 9
OMIT -6 25 10
OMIT -6 26 4
OMIT -6 26 5
OMIT -6 26 6
OMIT -6 26 7
OMIT -6 26 8
OMIT -6 26 9
OMIT -6 27 3
OMIT -6 27 4
OMIT -6 27 6
OMIT -6 27 7
OMIT -6 27 8
OMIT -6 28 2
OMIT -6 28 4
OMIT -6 28 5
OMIT -6 28 6
OMIT -5 1 2
OMIT -5 16 3
OMIT -5 18 11
OMIT -5 19 6
OMIT -5 19 10
OMIT -5 19 11
OMIT -5 19 14
OMIT -5 20 2
OMIT -5 20 5
OMIT -5 20 7
OMIT -5 20 9
OMIT -5 20 11
OMIT -5 21 5
OMIT -5 21 6
OMIT -5 21 11
OMIT -5 22 1
OMIT -5 22 5
OMIT -5 22 6
OMIT -5 22 7
OMIT -5 22 8
OMIT -5 22 9
OMIT -5 22 10
OMIT -5 22 11
OMIT -5 22 12
OMIT -5 22 13
OMIT -5 23 1
OMIT -5 23 3
OMIT -5 23 6
OMIT -5 23 7
OMIT -5 23 10
OMIT -5 23 11
OMIT -5 23 12
OMIT -5 24 2
OMIT -5 24 3
OMIT -5 24 4
OMIT -5 24 5
OMIT -5 24 6
OMIT -5 24 7
OMIT -5 24 8
OMIT -5 24 9
OMIT -5 24 10
OMIT -5 24 11
OMIT -5 24 12
OMIT -5 24 13
OMIT -5 25 1
OMIT -5 25 5
OMIT -5 25 6
OMIT -5 25 10
OMIT -5 25 11
OMIT -5 26 1
OMIT -5 26 2
OMIT -5 26 3
OMIT -5 26 4
OMIT -5 26 7
OMIT -5 26 9
OMIT -5 26 10
OMIT -5 27 2
OMIT -5 27 3
OMIT -5 27 4
OMIT -5 27 5
OMIT -5 27 6
OMIT -5 27 7
OMIT -5 27 9
OMIT -5 28 1
OMIT -5 28 2
OMIT -5 28 4
OMIT -5 28 5
OMIT -5 28 6
OMIT -5 28 7
OMIT -5 29 2
OMIT -5 29 3
OMIT -5 29 4
OMIT -5 29 5
OMIT -4 2 4
OMIT -4 6 9
OMIT -4 15 19
OMIT -4 18 4
OMIT -4 19 13
OMIT -4 20 7
OMIT -4 20 9
OMIT -4 20 10
OMIT -4 20 12
OMIT -4 21 9
OMIT -4 21 11
OMIT -4 22 7
OMIT -4 22 9
OMIT -4 22 10
OMIT -4 22 11
OMIT -4 22 12
OMIT -4 23 8
OMIT -4 23 9
OMIT -4 23 11
OMIT -4 23 13
OMIT -4 24 3
OMIT -4 24 5
OMIT -4 24 6
OMIT -4 24 7
OMIT -4 24 9
OMIT -4 24 10
OMIT -4 24 12
OMIT -4 25 1
OMIT -4 25 6
OMIT -4 25 7
OMIT -4 25 8
OMIT -4 25 9
OMIT -4 25 10
OMIT -4 25 11
OMIT -4 25 12
OMIT -4 26 2
OMIT -4 26 4
OMIT -4 26 6
OMIT -4 26 7
OMIT -4 26 8
OMIT -4 26 10
OMIT -4 26 11
OMIT -4 27 1
OMIT -4 27 2
OMIT -4 27 9
OMIT -4 27 10
OMIT -4 28 2
OMIT -4 28 3
OMIT -4 28 4
OMIT -4 28 7
OMIT -4 28 8
OMIT -4 29 1
OMIT -4 29 2
OMIT -4 29 3
OMIT -4 29 4
OMIT -4 29 5
OMIT -4 29 6
OMIT -4 30 2
OMIT -3 15 19
OMIT -3 17 8
OMIT -3 17 9
OMIT -3 17 17
OMIT -3 18 8
OMIT -3 20 11
OMIT -3 21 2
OMIT -3 21 16
OMIT -3 22 1
OMIT -3 22 5
OMIT -3 22 8
OMIT -3 22 10
OMIT -3 22 12
OMIT -3 23 11
OMIT -3 23 12
OMIT -3 23 13
OMIT -3 24 3
OMIT -3 24 4
OMIT -3 24 5
OMIT -3 24 7
OMIT -3 24 9
OMIT -3 24 10
OMIT -3 24 11
OMIT -3 25 5
OMIT -3 25 8
OMIT -3 25 10
OMIT -3 25 12
OMIT -3 26 3
OMIT -3 26 4
OMIT -3 26 8
OMIT -3 26 9
OMIT -3 26 10
OMIT -3 26 11
OMIT -3 27 2
OMIT -3 27 3
OMIT -3 27 5
OMIT -3 27 7
OMIT -3 27 8
OMIT -3 27 10
OMIT -3 28 1
OMIT -3 28 5
OMIT -3 28 6
OMIT -3 28 9
OMIT -3 29 2
OMIT -3 29 3
OMIT -3 29 6
OMIT -3 29 7
OMIT -3 30 1
OMIT -2 0 2
OMIT -2 15 18
OMIT -2 16 7
OMIT -2 16 18
OMIT -2 18 4
OMIT -2 20 17
OMIT -2 21 6
OMIT -2 21 8
OMIT -2 21 10
OMIT -2 22 5
OMIT -2 23 5
OMIT -2 24 1
OMIT -2 24 7
OMIT -2 25 3
OMIT -2 25 4
OMIT -2 25 8
OMIT -2 25 10
OMIT -2 26 1
OMIT -2 26 2
OMIT -2 26 9
OMIT -2 26 11
OMIT -2 26 12
OMIT -2 27 1
OMIT -2 27 3
OMIT -2 27 5
OMIT -2 27 6
OMIT -2 27 7
OMIT -2 27 8
OMIT -2 28 2
OMIT -2 28 3
OMIT -2 28 4
OMIT -2 28 6
OMIT -2 28 8
OMIT -2 28 9
OMIT -2 29 4
OMIT -2 29 7
OMIT -2 30 2
OMIT -2 30 3
OMIT -1 0 10
OMIT -1 2 9
OMIT -1 17 8
OMIT -1 18 7
OMIT -1 20 3
OMIT -1 25 5
OMIT -1 26 8
OMIT -1 26 10
OMIT -1 27 1
OMIT -1 27 4
OMIT -1 27 10
OMIT -1 28 3
OMIT -1 28 4
OMIT -1 28 5
OMIT -1 28 6
OMIT -1 29 3
OMIT -1 29 4
OMIT -1 30 3
OMIT -1 30 4
OMIT 0 20 5
OMIT 0 23 7
OMIT 0 25 6
OMIT 0 27 1
OMIT 0 28 2
OMIT 0 28 5
OMIT 0 29 7
OMIT 0 30 2
OMIT 0 30 3
OMIT 1 0 10
OMIT 1 5 8
OMIT 1 9 8
OMIT 1 11 6
OMIT 1 25 0
OMIT 1 26 4
OMIT 1 29 2
OMIT 1 30 3
OMIT 2 0 0
OMIT 2 4 4
OMIT 2 4 8
OMIT 2 20 5
OMIT 2 21 2
OMIT 2 26 0
OMIT 2 29 0
OMIT 3 5 8
OMIT 3 20 0
OMIT 3 20 10
OMIT 3 25 0
OMIT 3 30 0
OMIT 4 4 2
OMIT 4 7 3
OMIT 4 9 5
OMIT 4 18 2
OMIT 4 19 1
OMIT 4 20 11
OMIT 4 21 0
OMIT 4 21 3
OMIT 4 22 0
OMIT 4 22 5
OMIT 4 26 1
OMIT 4 27 5
OMIT 5 17 2
OMIT 5 18 1
OMIT 5 19 0
OMIT 5 20 1
OMIT 5 21 1
OMIT 5 22 1
OMIT 5 27 4
OMIT 6 18 2
OMIT 6 19 0
OMIT 6 19 1
OMIT 6 20 2
OMIT 6 22 0
OMIT 6 23 1
OMIT 6 26 0
OMIT 7 14 2
OMIT 7 19 0
OMIT 7 21 0
OMIT 8 10 4
OMIT 8 21 2
OMIT 8 23 1
OMIT 14 15 0
REM <olex2.extras>
REM <HklSrc "%.\\FST25044_auto.hkl">
REM </olex2.extras>

WGHT    0.200000
SWAT 2164.137695 5033.6650
FVAR       0.25838
O004  4    0.061019    0.501395    0.400711    11.00000    0.05000    0.05737 =
         0.04654    0.00248    0.01191   -0.00950
O005  4    0.205721    0.459854    0.562378    11.00000    0.05296    0.06146 =
         0.04853    0.00452    0.00895    0.00818
O006  4    0.228609    0.512361    0.412037    11.00000    0.05167    0.08051 =
         0.05120   -0.00741    0.01736    0.00145
O007  4    0.305317    0.503174    0.058141    11.00000    0.05801    0.05469 =
         0.04443    0.00352    0.01039   -0.01138
O008  4    0.384755    0.508185   -0.031816    11.00000    0.05880    0.06088 =
         0.04504    0.00200    0.01233    0.00816
O009  4    0.505549    0.458817    0.147197    11.00000    0.06419    0.06381 =
         0.04033    0.00498    0.00457    0.00910
O00A  4    0.178123    0.522947    0.644438    11.00000    0.05583    0.06245 =
         0.04865    0.00537    0.01280    0.00362
O00B  4    0.616002    0.525422    0.203003    11.00000    0.06608    0.04952 =
         0.05290   -0.00086    0.00255    0.00243
C00E  1    0.419259    0.780482   -0.102770    11.00000    0.05874    0.06807 =
         0.01674    0.00469    0.01411   -0.00080
C00F  1    0.234068    0.643847    0.657714    11.00000    0.04790    0.06673 =
         0.03465    0.01515    0.01165   -0.00069
C00G  1    0.355325    0.720044    0.698709    11.00000    0.04865    0.06380 =
         0.03552    0.00400    0.00228    0.00439
C00H  1    0.105706    0.598068    0.506295    11.00000    0.04228    0.04189 =
         0.04816   -0.00129    0.01199   -0.00111
C00I  1    0.357895    0.655987    0.515095    11.00000    0.04540    0.03371 =
         0.05549   -0.00859    0.01722    0.00544
C00J  1    0.157150    0.517966    0.436807    11.00000    0.04879    0.05987 =
         0.04963    0.00326    0.01462   -0.00496
C00K  1    0.269405    0.625405    0.472152    11.00000    0.04451    0.06637 =
         0.04887    0.00124    0.01835   -0.00026
C00L  1    0.271540    0.692879    0.704520    11.00000    0.05782    0.07356 =
         0.02395    0.00870    0.00974   -0.00224
C00M  1   -0.025535    0.720400    0.336799    11.00000    0.04912    0.04226 =
         0.04434   -0.00562    0.00062   -0.00319
C00N  1    0.365920    0.857438   -0.036857    11.00000    0.04815    0.04845 =
         0.03804    0.00767    0.00889   -0.00637
C00O  1    0.343075    0.806638   -0.086041    11.00000    0.05782    0.04955 =
         0.02991    0.00488    0.00627   -0.00147
C00P  1    0.433283    0.600405    0.124218    11.00000    0.04963    0.04425 =
         0.04415    0.00082    0.01018    0.00474
C00Q  1    0.059048    0.692403    0.330348    11.00000    0.05778    0.04910 =
         0.03300   -0.00570    0.00908   -0.00059
C00R  1    0.597097    0.692176    0.282597    11.00000    0.05612    0.05270 =
         0.03171    0.00907    0.00585   -0.00007
C00S  1    0.238928    0.692605    0.366488    11.00000    0.05937    0.05463 =
         0.04223   -0.00364    0.02346    0.00193
C00T  1    0.297215    0.644819    0.010880    11.00000    0.03962    0.04563 =
         0.04969   -0.00579    0.00852   -0.00354
C00U  1    0.282592    0.625294    0.606541    11.00000    0.04510    0.04932 =
         0.03974    0.00286    0.00272   -0.00357
C00V  1    0.476101    0.626184    0.203260    11.00000    0.05224    0.05584 =
         0.03788    0.00268    0.01796   -0.00863
C00W  1    0.164772    0.546278    0.512470    11.00000    0.04192    0.05467 =
         0.04842   -0.00275    0.01115   -0.00513
C00X  1    0.092631    0.692209    0.669291    11.00000    0.05428    0.07117 =
         0.04222    0.00674    0.02275    0.00092
C00Y  1   -0.086622    0.600068    0.192954    11.00000    0.05012    0.05429 =
         0.04931   -0.00452    0.01573   -0.00305
AFIX  43
H00Y  2   -0.150682    0.618426    0.177922    11.00000   -1.20000
AFIX   0

C00Z  1    0.381851    0.515948    0.031857    11.00000    0.04435    0.05182 =
         0.04807    0.01246    0.01114    0.00806
C010  1    0.464846    0.875605   -0.006248    11.00000    0.04696    0.05033 =
         0.03969    0.01022    0.01459   -0.00334
C011  1    0.395475    0.656243    0.216628    11.00000    0.04825    0.05774 =
         0.04568    0.00744    0.02226   -0.00797
C012  1   -0.102770    0.750000    0.425858    10.50000    0.03100    0.04873 =
         0.06137    0.00000   -0.00063    0.00000
C013  1    0.523039    0.797716   -0.068892    11.00000    0.06254    0.05559 =
         0.03620    0.01058    0.02659    0.00038
C014  1   -0.008188    0.619924    0.169455    11.00000    0.04923    0.05512 =
         0.03651   -0.01158    0.01455   -0.00656
C015  1    0.678955    0.721752    0.265587    11.00000    0.04844    0.06411 =
         0.04313    0.00674    0.00582   -0.00544
C016  1    0.389593    0.702086    0.483462    11.00000    0.04339    0.05417 =
         0.06257   -0.00386    0.02283   -0.00048
C017  1    0.003371    0.719752    0.629573    11.00000    0.05861    0.06422 =
         0.05440    0.00297    0.03445    0.00480
C018  1    0.048267    0.625578    0.429462    11.00000    0.04387    0.04772 =
         0.04294   -0.00163    0.00553    0.00257
C019  1    0.522182    0.720731    0.298785    11.00000    0.06330    0.05582 =
         0.02989    0.00298    0.01494    0.00487
C01A  1    0.226225    0.600261    0.528197    11.00000    0.04404    0.06433 =
         0.04294   -0.00307    0.00895   -0.00714
C01B  1   -0.027830    0.656488    0.520406    11.00000    0.03584    0.05251 =
         0.06013   -0.00297    0.01566   -0.00372
C01C  1    0.428129    0.750000    0.531055    10.50000    0.04043    0.03982 =
         0.06441    0.00000    0.02725    0.00000
C01D  1    0.146271    0.721142    0.323143    11.00000    0.06363    0.04978 =
         0.03036   -0.00417    0.01576   -0.00124
C01E  1    0.085279    0.591551    0.190611    11.00000    0.05157    0.06903 =
         0.05030    0.01033    0.01862    0.00058
AFIX  43
H01E  2    0.139027    0.604561    0.173418    11.00000   -1.20000
AFIX   0
C01F  1   -0.019850    0.721447    0.122550    11.00000    0.04499    0.06418 =
         0.04720   -0.00071    0.01843   -0.01258
C01G  1    0.365407    0.654499    0.597565    11.00000    0.03832    0.05384 =
         0.05041    0.00731    0.00675    0.00933

C1    1    0.465792    0.546674    0.095307    11.00000    0.05149    0.04747 =
         0.05060   -0.00159    0.01152    0.00130
C01I  1    0.123500    0.643598    0.636427    11.00000    0.04683    0.04962 =
         0.04880    0.01572    0.01837   -0.00049
C01J  1    0.418343    0.703097    0.265102    11.00000    0.06143    0.06253 =
         0.04040   -0.00085    0.02781   -0.00036
C01K  1    0.331505    0.624983    0.088051    11.00000    0.04029    0.05306 =
         0.05553   -0.00504    0.01439   -0.00275
C01L  1    0.544715    0.844521   -0.020671    11.00000    0.04905    0.05590 =
         0.04605    0.01074    0.01892   -0.00262
C01M  1   -0.017634    0.673405    0.135734    11.00000    0.05454    0.06624 =
         0.03844   -0.00083    0.02260   -0.00837
C01N  1    0.099688    0.545292    0.235806    11.00000    0.05272    0.06265 =
         0.05098   -0.00441    0.02045   -0.00763
AFIX  43
H01N  2    0.162747    0.526105    0.248314    11.00000   -1.20000
AFIX   0
C01O  1    0.244901    0.421431    0.627575    11.00000    0.07114    0.03098 =
         0.06038    0.00240    0.00508   -0.00524
AFIX 137
H01A  2    0.269126    0.388117    0.609048    11.00000   -1.50000
H01B  2    0.190121    0.412043    0.648576    11.00000   -1.50000
H01C  2    0.301650    0.438445    0.668686    11.00000   -1.50000
AFIX   0
C01P  1   -0.073017    0.702118    0.392470    11.00000    0.04676    0.05443 =
         0.05921    0.00100    0.00629    0.00269
C01Q  1   -0.033104    0.655951    0.438068    11.00000    0.04152    0.05704 =
         0.05425    0.00211    0.00698   -0.00038

C01R  1    0.643154    0.644324    0.185544    11.00000    0.04338    0.05960 =
         0.04852    0.00641    0.01299    0.00430
C01S  1    0.205996    0.720541    0.046068    11.00000    0.03505    0.04341 =
         0.06706   -0.00115    0.01490   -0.00395
C01T  1    0.183751    0.721826    0.712273    11.00000    0.06276    0.05480 =
         0.03398    0.00588    0.01860    0.00033
C01U  1   -0.094982    0.750000    0.505449    10.50000    0.05347    0.05267 =
         0.06828    0.00000    0.01658    0.00000
C01V  1    0.232321    0.692678   -0.010159    11.00000    0.03787    0.05471 =
         0.04983   -0.00431    0.00359   -0.00375
C01W  1    0.023137    0.525857    0.263819    11.00000    0.04939    0.05677 =
         0.03921   -0.01399    0.01718   -0.00373
C01X  1    0.098431    0.643154    0.378713    11.00000    0.05143    0.04174 =
         0.04359   -0.00761    0.01002    0.00279
C01Y  1    0.403673    0.702438    0.642869    11.00000    0.03976    0.06260 =
         0.04705    0.00782    0.00669    0.01202
C01Z  1   -0.071791    0.552778    0.239037    11.00000    0.04601    0.06571 =
         0.04447   -0.00687    0.01631   -0.00344
AFIX  43
H01Z  2   -0.126815    0.538676    0.253779    11.00000   -1.20000
AFIX   0
C020  1    0.060574    0.623932    0.562755    11.00000    0.04912    0.04900 =
         0.05024    0.00205    0.01694   -0.00270

C021  1    0.574214    0.644594    0.232722    11.00000    0.04802    0.05179 =
         0.04169    0.01237    0.01553   -0.00197
C022  1    0.609166    0.624135    0.108918    11.00000    0.04169    0.04394 =
         0.05429   -0.00130    0.01020    0.00867
C023  1    0.351679    0.750000    0.245738    10.50000    0.06054    0.06699 =
         0.04476    0.00000    0.02583    0.00000
C025  1    0.540230    0.510988    0.154708    11.00000    0.06219    0.06295 =
         0.03431    0.00022    0.01402   -0.00207
C026  1    0.673745    0.750000    0.019615    10.50000    0.04393    0.07529 =
         0.05528    0.00000    0.02600    0.00000
C027  1    0.587284    0.750000   -0.049384    10.50000    0.05012    0.06582 =
         0.04299    0.00000    0.02316    0.00000
C028  1    0.207299    0.644787    0.399589    11.00000    0.05383    0.03795 =
         0.05097   -0.00754    0.01633    0.00839
C029  1    0.507208    0.600258    0.072646    11.00000    0.04503    0.03976 =
         0.05025   -0.01610    0.01278    0.00579
C02B  1    0.261004    0.779639   -0.070030    11.00000    0.04109    0.05755 =
         0.04003    0.00455   -0.00204   -0.00111
C02C  1    0.306266    0.656259    0.146629    11.00000    0.04384    0.06325 =
         0.04898    0.00507    0.01995   -0.00279
C02D  1    0.242258    0.703508    0.126072    11.00000    0.04117    0.05708 =
         0.05983    0.00234    0.02367   -0.00455
C02E  1    0.327529    0.720774    0.406314    11.00000    0.05887    0.05144 =
         0.05227   -0.00498    0.03226    0.00550
C02F  1    0.265286    0.750000    0.176762    10.50000    0.05783    0.05423 =
         0.06053    0.00000    0.02247    0.00000
C02G  1    0.180983    0.508446    0.581560    11.00000    0.04284    0.04864 =
         0.05066    0.00662    0.00534   -0.00137
C02H  1   -0.056886    0.701894    0.551825    11.00000    0.03959    0.05116 =
         0.07067    0.00033    0.01940   -0.00426
C02I  1    0.084869    0.552080   -0.014588    11.00000    0.05864    0.09196 =
         0.06328    0.00086    0.01311   -0.01530
AFIX  43
H02I  2    0.075627    0.537706    0.031387    11.00000   -1.20000
AFIX   0
C02J  1    0.634688    0.656308    0.049293    11.00000    0.04064    0.05265 =
         0.05354   -0.00439    0.01690    0.01131
C02K  1    0.696689    0.702623    0.069127    11.00000    0.03872    0.06299 =
         0.06006   -0.00269    0.02254    0.00048
C02L  1    0.733733    0.720899    0.148776    11.00000    0.04089    0.06224 =
         0.06124   -0.00569    0.01353    0.00190
C02N  1    0.150329    0.526829   -0.047142    11.00000    0.04830    0.08292 =
         0.05712   -0.00541   -0.00008   -0.01199

C02O  1    0.433503    0.750000    0.610635    10.50000    0.03269    0.06571 =
         0.05437    0.00000    0.00613    0.00000
C02P  1    0.706648    0.692228    0.205312    11.00000    0.03466    0.06846 =
         0.05488   -0.00034    0.00343    0.00274
C02Q  1    0.040322    0.479149    0.320527    11.00000    0.05584    0.06115 =
         0.04629   -0.00643    0.01155   -0.00754
AFIX  23
H02A  2   -0.020982    0.455364    0.306483    11.00000   -1.20000
H02B  2    0.099166    0.456870    0.318463    11.00000   -1.20000
AFIX   0

C02S  1    0.011118    0.674498   -0.144663    11.00000    0.04421    0.08764 =
         0.07272    0.00566    0.00145   -0.00276
C02T  1    0.111786    0.591915   -0.149665    11.00000    0.07459    0.07801 =
         0.04808   -0.00526    0.00033   -0.01250
AFIX  43
H02T  2    0.120763    0.604373   -0.196691    11.00000   -1.20000
AFIX   0
C02U  1    0.576097    0.421094    0.200881    11.00000    0.08842    0.05850 =
         0.04984    0.01046    0.01357    0.02014
AFIX 137
H02C  2    0.642145    0.421880    0.191825    11.00000   -1.50000
H02D  2    0.547960    0.383920    0.192069    11.00000   -1.50000
H02E  2    0.585616    0.432119    0.254841    11.00000   -1.50000
AFIX   0
C02V  1    0.047750    0.621091   -0.118237    11.00000    0.05744    0.06198 =
         0.07876   -0.00321    0.00266   -0.02022
C02W  1    0.162336    0.545384   -0.113957    11.00000    0.06493    0.06412 =
         0.05711   -0.01300    0.00979   -0.01505
AFIX  43
H02W  2    0.205746    0.526301   -0.136380    11.00000   -1.20000
AFIX   0
C02X  1    0.031803    0.599450   -0.050242    11.00000    0.05258    0.08415 =
         0.08791   -0.00101    0.01223   -0.01875
AFIX  43
H02X  2   -0.014497    0.616890   -0.028935    11.00000   -1.20000
AFIX   0
C02Y  1   -0.006883    0.721574   -0.156895    11.00000    0.06021    0.08636 =
         0.06049   -0.00023    0.00323   -0.00315
C02Z  1    0.215420    0.479361   -0.002376    11.00000    0.06588    0.03982 =
         0.06266   -0.00572    0.01549   -0.02176
AFIX  23
H02F  2    0.175285    0.456602    0.022329    11.00000   -1.20000
H02G  2    0.237850    0.455986   -0.038390    11.00000   -1.20000
AFIX   0
HKLF 4


REM  fst25044_auto_a.res in P2(1)/m
REM wR2 = 0.4202, GooF = S = 1.063, Restrained GooF = 1.026 for all data
REM R1 = 0.1296 for 5143 Fo > 4sig(Fo) and 0.1922 for all 11454 data
REM 863 parameters refined using 942 restraints

END

WGHT      0.2000      0.0000

REM Highest difference peak  1.271,  deepest hole -0.613,  1-sigma level  0.121
Q1    1   0.3876  0.5117  0.2745  11.00000  0.05    1.27
Q2    1   0.5139  0.4077  0.5991  11.00000  0.05    1.13
Q3    1   0.5457  0.4782  0.4170  11.00000  0.05    1.00
Q4    1   0.2109  0.4100  0.1942  11.00000  0.05    0.67
Q5    1  -0.2257  0.6576 -0.0869  11.00000  0.05    0.60
;
_shelx_res_checksum              39190
_shelx_fab_file                  
;
-17 0 3 0.3988 -0.0177
-17 0 4 -2.2211 -0.0021
-17 0 5 3.1119 0.0125
-17 0 6 -0.6662 0.0085
-17 0 7 2.6889 -0.0002
-17 0 8 1.1953 -0.0278
-17 0 9 0.5236 -0.0081
-17 0 10 5.0187 0.0087
-17 0 11 -1.8483 0.0277
-17 0 12 -1.8729 -0.0194
-17 1 3 0.1995 0.0065
-17 1 4 0.1681 -0.0115
-17 1 5 1.1747 -0.0073
-17 1 6 -0.1135 0.0042
-17 1 7 0.7060 0.0028
-17 1 8 -1.8086 -0.0094
-17 1 9 1.9696 0.0132
-17 1 10 -3.1461 -0.0104
-17 1 11 -0.9044 0.0015
-17 1 12 -2.3971 0.0152
-17 2 3 3.8144 -0.0119
-17 2 4 -3.7002 0.0084
-17 2 5 1.4353 -0.0089
-17 2 6 -1.7614 0.0100
-17 2 7 1.4784 -0.0017
-17 2 8 0.6319 -0.0106
-17 2 9 -1.3565 -0.0034
-17 2 10 1.9985 -0.0040
-17 2 11 -1.6153 0.0183
-17 2 12 1.9007 -0.0055
-17 3 3 -0.6681 0.0033
-17 3 4 -2.5423 -0.0115
-17 3 5 2.3610 0.0016
-17 3 6 4.2006 0.0013
-17 3 7 0.6376 0.0142
-17 3 8 -2.5321 -0.0138
-17 3 9 0.9583 0.0120
-17 3 10 -0.1230 0.0011
-17 3 11 0.3133 0.0114
-17 4 4 2.1662 0.0139
-17 4 5 1.4785 -0.0095
-17 4 6 -1.8633 0.0134
-17 4 7 -5.1645 -0.0039
-17 4 8 0.9982 -0.0049
-17 4 9 -1.4163 0.0085
-17 4 10 2.4994 -0.0001
-17 4 11 -3.1392 0.0056
-17 5 4 1.5474 -0.0052
-17 5 5 -4.0494 0.0056
-17 5 6 -0.1244 -0.0069
-17 5 7 3.5802 0.0090
-17 5 8 -2.6296 -0.0093
-17 5 9 2.6594 0.0078
-17 5 10 -1.3497 0.0053
-17 6 5 1.4264 -0.0068
-17 6 6 -0.5716 0.0039
-17 6 7 0.1765 -0.0000
-17 6 8 -2.5679 -0.0020
-17 6 9 1.5261 0.0140
-17 6 10 -2.4550 -0.0044
-17 7 7 1.0120 0.0084
-17 7 8 -2.7341 -0.0064
-16 0 1 0.3280 -0.0294
-16 0 2 -0.9480 -0.0092
-16 0 3 -1.6548 0.0060
-16 0 4 4.2902 0.0214
-16 0 5 -0.9242 0.0095
-16 0 6 2.9135 -0.0105
-16 0 7 0.9050 -0.0281
-16 0 8 1.5668 0.0169
-16 0 9 4.2280 0.0160
-16 0 10 -9.1576 0.0325
-16 0 11 2.6279 -0.0356
-16 0 12 -3.4523 0.0377
-16 0 13 2.2663 -0.0429
-16 0 14 -1.9197 0.0026
-16 0 15 1.4385 -0.0111
-16 1 1 -0.5748 0.0356
-16 1 2 0.2367 -0.0173
-16 1 3 0.7759 0.0107
-16 1 4 -0.2157 -0.0107
-16 1 5 1.1623 0.0142
-16 1 6 -1.9030 -0.0024
-16 1 7 -2.2325 -0.0077
-16 1 8 1.0349 0.0118
-16 1 9 -4.9209 -0.0105
-16 1 10 -1.1353 0.0058
-16 1 11 -0.6113 0.0077
-16 1 12 2.5279 -0.0090
-16 1 13 1.6103 0.0022
-16 1 14 -2.9070 0.0012
-16 1 15 1.8888 -0.0025
-16 2 1 1.7941 0.0119
-16 2 2 1.8831 -0.0096
-16 2 3 -4.2467 0.0096
-16 2 4 3.7111 0.0067
-16 2 5 -4.0942 0.0147
-16 2 6 2.8969 -0.0031
-16 2 7 -0.3355 -0.0107
-16 2 8 1.7533 0.0105
-16 2 9 -0.2222 0.0046
-16 2 10 -1.3439 0.0175
-16 2 11 3.4602 -0.0027
-16 2 12 1.1756 -0.0067
-16 2 13 -2.9601 -0.0038
-16 2 14 2.8446 0.0037
-16 2 15 1.1032 -0.0178
-16 3 1 0.0902 0.0202
-16 3 2 -1.7061 -0.0113
-16 3 3 -1.6052 0.0006
-16 3 4 1.7883 0.0096
-16 3 5 4.1908 0.0042
-16 3 6 -0.2836 0.0015
-16 3 7 -5.8172 -0.0042
-16 3 8 3.7084 0.0068
-16 3 9 -3.6356 0.0005
-16 3 10 1.8361 0.0019
-16 3 11 -1.2917 -0.0088
-16 3 12 0.1629 -0.0035
-16 3 13 4.2632 -0.0049
-16 3 14 -5.1335 -0.0013
-16 3 15 -0.7224 -0.0098
-16 4 1 -0.0592 0.0116
-16 4 2 0.4474 -0.0103
-16 4 3 1.0286 0.0205
-16 4 4 1.7717 -0.0108
-16 4 5 -4.5964 0.0082
-16 4 6 -6.2060 -0.0031
-16 4 7 3.8047 -0.0064
-16 4 8 -0.4707 0.0034
-16 4 9 2.1056 -0.0068
-16 4 10 -4.3461 0.0062
-16 4 11 2.6717 -0.0056
-16 4 12 0.4768 -0.0062
-16 4 13 -3.8037 -0.0005
-16 4 14 -1.3610 0.0042
-16 4 15 2.2411 0.0023
-16 5 1 0.6910 0.0169
-16 5 2 -0.4024 0.0067
-16 5 3 1.0809 -0.0008
-16 5 4 -5.7434 -0.0031
-16 5 5 4.3695 0.0022
-16 5 6 2.8796 0.0029
-16 5 7 -0.7516 -0.0070
-16 5 8 0.6146 0.0074
-16 5 9 -1.7683 0.0014
-16 5 10 -0.3372 -0.0053
-16 5 11 2.7125 -0.0054
-16 5 12 -2.0601 0.0084
-16 5 13 1.3314 -0.0102
-16 5 14 0.2152 0.0117
-16 6 1 1.7900 0.0116
-16 6 2 -1.0040 -0.0025
-16 6 3 0.0945 0.0001
-16 6 4 2.9694 -0.0117
-16 6 5 -0.4768 0.0039
-16 6 6 -2.3988 -0.0045
-16 6 7 -2.8416 0.0015
-16 6 8 1.3095 -0.0016
-16 6 9 -1.1162 -0.0061
-16 6 10 -0.6928 -0.0072
-16 6 11 -1.1330 0.0170
-16 6 12 -2.1369 -0.0158
-16 6 13 0.3464 0.0088
-16 6 14 -3.2574 -0.0097
-16 7 1 -1.3376 0.0110
-16 7 2 1.3390 -0.0059
-16 7 3 0.2174 0.0017
-16 7 4 0.1156 -0.0119
-16 7 5 -3.3404 -0.0085
-16 7 6 1.8552 0.0046
-16 7 7 -0.8818 -0.0072
-16 7 8 0.3661 0.0041
-16 7 9 -1.2088 -0.0017
-16 7 10 -0.3280 -0.0012
-16 7 11 1.6220 -0.0063
-16 7 12 1.4088 0.0033
-16 7 13 0.8862 -0.0131
-16 7 14 1.4012 0.0153
-16 8 1 2.2155 0.0114
-16 8 2 0.6320 0.0022
-16 8 3 -1.9936 -0.0164
-16 8 4 2.5046 0.0029
-16 8 5 -1.2341 -0.0025
-16 8 6 2.1447 0.0085
-16 8 7 0.5500 -0.0006
-16 8 8 -0.1712 0.0056
-16 8 9 2.5524 -0.0083
-16 8 10 2.9187 -0.0066
-16 8 11 2.0713 0.0116
-16 8 12 0.8875 -0.0066
-16 8 13 -2.5094 0.0042
-16 9 1 -0.3288 0.0102
-16 9 2 -3.6772 -0.0220
-16 9 3 3.3379 0.0111
-16 9 4 2.6541 0.0061
-16 9 5 -1.6382 -0.0164
-16 9 6 2.6288 0.0095
-16 9 7 -2.4770 -0.0014
-16 9 8 1.1608 -0.0016
-16 9 9 2.3973 0.0040
-16 9 10 0.4351 -0.0027
-16 9 11 -2.9713 -0.0020
-16 9 12 -1.5350 0.0024
-16 10 2 3.8165 -0.0138
-16 10 3 0.2625 0.0008
-16 10 4 -0.8162 -0.0013
-16 10 5 -2.7215 -0.0125
-16 10 6 -1.1877 0.0157
-16 10 7 1.6210 -0.0103
-16 10 8 0.9017 0.0103
-16 10 9 0.9823 -0.0116
-16 10 10 -3.1339 -0.0017
-16 10 11 1.7402 0.0045
-16 10 12 4.7118 0.0105
-16 11 3 -1.1128 0.0089
-16 11 4 -3.0636 0.0085
-16 11 5 0.0977 -0.0076
-16 11 6 2.6297 0.0009
-16 11 7 -0.8745 0.0021
-16 11 8 1.4416 -0.0002
-16 11 9 -1.2245 0.0054
-16 11 10 0.8081 0.0030
-16 12 5 0.4811 -0.0067
-16 12 6 2.4308 0.0090
-16 12 7 -1.1374 0.0042
-16 12 8 0.0143 0.0027
-16 12 9 -2.7480 0.0002
-15 0 1 -4.9462 0.0214
-15 0 2 2.4801 0.0264
-15 0 3 4.9835 0.0239
-15 0 4 -3.7132 -0.0153
-15 0 5 2.6529 -0.0016
-15 0 6 0.1125 -0.0306
-15 0 7 3.3804 0.0434
-15 0 8 -3.4937 -0.0115
-15 0 9 -11.0879 0.0087
-15 0 10 5.4536 -0.0267
-15 0 11 -2.9477 0.0056
-15 0 12 -1.6223 -0.0140
-15 0 13 -0.1415 -0.0174
-15 0 14 0.4004 0.0223
-15 0 15 3.3712 0.0170
-15 0 16 -0.0760 0.0122
-15 0 17 -0.5239 0.0233
-15 1 1 1.1296 0.0096
-15 1 2 1.7694 0.0163
-15 1 3 -4.1408 -0.0080
-15 1 4 3.0881 0.0175
-15 1 5 -5.6649 -0.0088
-15 1 6 -0.7460 0.0024
-15 1 7 -1.7299 0.0038
-15 1 8 -2.7632 0.0058
-15 1 9 -2.6798 0.0053
-15 1 10 4.8424 -0.0067
-15 1 11 -0.1820 0.0055
-15 1 12 2.9692 0.0133
-15 1 13 -5.4769 -0.0176
-15 1 14 6.3779 0.0100
-15 1 15 1.0504 -0.0054
-15 1 16 -1.6399 0.0061
-15 1 17 -0.0036 0.0029
-15 2 1 -1.6987 -0.0196
-15 2 2 -3.1920 0.0251
-15 2 3 4.5702 -0.0007
-15 2 4 -5.4615 0.0067
-15 2 5 0.6261 -0.0030
-15 2 6 2.8558 -0.0142
-15 2 7 3.6553 0.0197
-15 2 8 -3.4362 -0.0077
-15 2 9 -0.8430 -0.0007
-15 2 10 6.8768 -0.0049
-15 2 11 -0.4894 -0.0121
-15 2 12 -5.3841 -0.0055
-15 2 13 6.3184 -0.0063
-15 2 14 -1.6612 -0.0094
-15 2 15 1.3593 0.0097
-15 2 16 -5.0185 0.0110
-15 2 17 -0.1157 0.0058
-15 3 1 -2.1841 -0.0086
-15 3 2 0.9269 0.0031
-15 3 3 0.0072 0.0006
-15 3 4 2.5907 0.0026
-15 3 5 -0.3861 -0.0151
-15 3 6 -5.2714 -0.0061
-15 3 7 3.4269 -0.0015
-15 3 8 -7.1660 -0.0056
-15 3 9 4.6888 -0.0026
-15 3 10 -3.4460 -0.0048
-15 3 11 2.4095 -0.0038
-15 3 12 0.1124 0.0131
-15 3 13 -6.0789 0.0001
-15 3 14 -0.6659 0.0022
-15 3 15 1.9728 0.0122
-15 3 16 -2.8987 0.0116
-15 3 17 -0.5058 -0.0024
-15 4 1 -0.3850 -0.0118
-15 4 2 1.0255 0.0104
-15 4 3 0.2166 -0.0017
-15 4 4 -4.9213 -0.0073
-15 4 5 -1.9481 0.0015
-15 4 6 3.7492 -0.0009
-15 4 7 2.2783 -0.0052
-15 4 8 -1.0297 0.0009
-15 4 9 -3.0544 0.0060
-15 4 10 5.6860 0.0077
-15 4 11 -1.7654 -0.0072
-15 4 12 -2.5511 0.0106
-15 4 13 -1.5607 0.0012
-15 4 14 2.7090 -0.0103
-15 4 15 3.2243 0.0041
-15 4 16 -4.8545 -0.0016
-15 4 17 0.5651 -0.0021
-15 5 1 -2.1407 -0.0041
-15 5 2 -0.1763 0.0036
-15 5 3 -3.3929 -0.0149
-15 5 4 8.7856 0.0067
-15 5 5 -0.7374 -0.0041
-15 5 6 0.9242 -0.0121
-15 5 7 -2.0018 0.0024
-15 5 8 -1.4016 -0.0042
-15 5 9 1.3159 0.0103
-15 5 10 1.3105 -0.0127
-15 5 11 -0.4746 0.0088
-15 5 12 -2.1202 -0.0110
-15 5 13 -2.5925 0.0110
-15 5 14 1.9620 -0.0123
-15 5 15 -0.5798 0.0030
-15 5 16 1.3847 0.0036
-15 6 1 -3.5759 0.0005
-15 6 2 4.5561 -0.0137
-15 6 3 2.6690 -0.0054
-15 6 4 -2.5466 -0.0018
-15 6 5 -4.3405 -0.0031
-15 6 6 -1.8778 -0.0020
-15 6 7 2.3555 -0.0057
-15 6 8 -0.9251 0.0007
-15 6 9 -3.3692 0.0040
-15 6 10 2.6749 0.0098
-15 6 11 -4.0523 -0.0121
-15 6 12 2.3052 0.0068
-15 6 13 -2.3474 -0.0004
-15 6 14 3.6346 0.0025
-15 6 15 2.6682 -0.0065
-15 6 16 -1.4547 0.0142
-15 7 1 0.2711 -0.0090
-15 7 2 0.8471 0.0089
-15 7 3 -1.9426 -0.0165
-15 7 4 -1.0506 0.0069
-15 7 5 2.5435 0.0031
-15 7 6 -0.2641 -0.0021
-15 7 7 1.3937 0.0026
-15 7 8 -1.6614 0.0069
-15 7 9 0.7394 0.0038
-15 7 10 5.4379 -0.0035
-15 7 11 2.6425 -0.0037
-15 7 12 1.2777 -0.0009
-15 7 13 -2.8979 0.0100
-15 7 14 3.2196 -0.0048
-15 7 15 3.4002 -0.0007
-15 7 16 -3.8663 -0.0041
-15 8 1 -2.0702 0.0030
-15 8 2 -2.0678 -0.0115
-15 8 3 6.6394 -0.0025
-15 8 4 -2.9978 0.0105
-15 8 5 1.2613 0.0005
-15 8 6 0.5805 0.0031
-15 8 7 -0.1124 0.0022
-15 8 8 4.9657 -0.0023
-15 8 9 -0.4449 0.0004
-15 8 10 5.4242 0.0030
-15 8 11 -4.4568 -0.0003
-15 8 12 -5.3115 -0.0019
-15 8 13 2.8405 0.0024
-15 8 14 4.1352 0.0021
-15 8 15 -1.1636 -0.0100
-15 8 16 -0.5981 0.0108
-15 9 1 -1.9687 -0.0146
-15 9 2 5.5179 0.0049
-15 9 3 0.4784 0.0045
-15 9 4 -5.6662 -0.0104
-15 9 5 5.3031 0.0072
-15 9 6 -4.4799 0.0018
-15 9 7 4.5964 -0.0017
-15 9 8 1.2959 0.0064
-15 9 9 -4.2049 -0.0053
-15 9 10 -0.7249 0.0051
-15 9 11 -0.7270 -0.0066
-15 9 12 4.6311 0.0043
-15 9 13 0.8173 0.0115
-15 9 14 0.1232 -0.0123
-15 9 15 1.6249 0.0140
-15 10 1 5.3874 -0.0012
-15 10 2 -4.8348 0.0030
-15 10 3 -1.5383 -0.0034
-15 10 4 -1.4669 -0.0030
-15 10 5 0.6538 0.0110
-15 10 6 1.5527 0.0012
-15 10 7 -0.8259 0.0047
-15 10 8 -0.0510 -0.0047
-15 10 9 -4.0230 0.0022
-15 10 10 6.1003 -0.0001
-15 10 11 3.4152 0.0125
-15 10 12 -7.1095 -0.0086
-15 10 13 -0.4052 -0.0001
-15 10 14 -0.5465 -0.0014
-15 10 15 -0.5721 0.0052
-15 11 1 -2.1152 0.0057
-15 11 2 -3.5074 -0.0023
-15 11 3 -0.3080 0.0137
-15 11 4 3.8740 -0.0090
-15 11 5 0.4699 0.0077
-15 11 6 -2.2005 0.0025
-15 11 7 2.7811 0.0037
-15 11 8 -1.1174 0.0007
-15 11 9 -1.5131 -0.0035
-15 11 10 -0.7620 0.0054
-15 11 11 -0.5597 -0.0099
-15 11 12 -6.7409 0.0008
-15 11 13 2.6867 0.0009
-15 11 14 1.6910 -0.0069
-15 12 1 -0.9174 -0.0183
-15 12 2 0.8562 0.0267
-15 12 3 2.1156 -0.0182
-15 12 4 -0.0266 -0.0007
-15 12 5 0.6347 0.0062
-15 12 6 0.5289 0.0079
-15 12 7 -2.2108 -0.0028
-15 12 8 -3.7626 -0.0086
-15 12 9 -0.8667 0.0033
-15 12 10 1.0382 -0.0096
-15 12 11 0.0357 0.0104
-15 12 12 -2.8825 -0.0061
-15 12 13 1.5253 -0.0053
-15 13 1 2.7454 0.0102
-15 13 2 -2.5854 -0.0085
-15 13 3 -2.2183 -0.0009
-15 13 4 2.3201 0.0090
-15 13 5 -0.8968 0.0034
-15 13 6 -8.6691 -0.0053
-15 13 7 4.1446 -0.0034
-15 13 8 -3.2539 0.0039
-15 13 9 1.2926 -0.0097
-15 13 10 -0.8812 0.0067
-15 13 11 1.4358 -0.0006
-15 13 12 -4.5524 -0.0042
-15 14 2 0.1312 0.0037
-15 14 3 -0.2837 -0.0004
-15 14 4 -0.6254 0.0061
-15 14 5 -2.5223 -0.0075
-15 14 6 3.5484 0.0052
-15 14 7 -1.3568 0.0023
-15 14 8 1.6514 -0.0122
-15 14 9 -0.0863 0.0090
-15 14 10 1.2623 -0.0058
-15 14 11 -0.8374 0.0065
-15 15 3 -3.9075 0.0031
-15 15 4 4.5846 0.0041
-15 15 5 -1.6332 0.0012
-15 15 6 0.3549 -0.0071
-15 15 7 1.8436 -0.0090
-15 15 8 -0.2068 -0.0013
-15 15 9 -2.0138 0.0015
-14 0 1 6.0560 0.0575
-14 0 2 4.8636 -0.0069
-14 0 3 -12.8996 -0.0397
-14 0 4 4.2482 -0.0041
-14 0 5 0.7865 0.0092
-14 0 6 1.2176 0.0220
-14 0 7 -14.9670 -0.0223
-14 0 8 -3.5743 -0.0048
-14 0 9 3.4103 0.0236
-14 0 10 0.3421 -0.0080
-14 0 11 -6.4210 0.0214
-14 0 12 5.4920 -0.0133
-14 0 13 -0.3908 0.0429
-14 0 14 6.3574 0.0281
-14 0 15 -1.5225 -0.0279
-14 0 16 0.3222 0.0208
-14 0 17 -0.1631 -0.0343
-14 0 18 1.5158 -0.0109
-14 1 1 1.0636 -0.0131
-14 1 2 -8.3168 -0.0010
-14 1 3 4.3492 -0.0077
-14 1 4 -4.5480 0.0041
-14 1 5 -1.3858 -0.0036
-14 1 6 -2.5408 0.0080
-14 1 7 0.3465 0.0122
-14 1 8 -0.6324 -0.0096
-14 1 9 7.9791 -0.0047
-14 1 10 -0.3729 0.0125
-14 1 11 1.3009 0.0031
-14 1 12 -2.3176 -0.0348
-14 1 13 9.7117 0.0197
-14 1 14 -5.1612 -0.0108
-14 1 15 -0.1169 -0.0012
-14 1 16 -3.3558 -0.0004
-14 1 17 1.4068 -0.0117
-14 1 18 -2.2768 -0.0076
-14 2 1 -0.6373 0.0016
-14 2 2 2.3745 -0.0130
-14 2 3 -3.5076 -0.0174
-14 2 4 -2.8288 -0.0034
-14 2 5 10.2604 -0.0066
-14 2 6 1.9881 -0.0020
-14 2 7 -5.3085 -0.0126
-14 2 8 -0.3934 -0.0133
-14 2 9 10.2853 0.0069
-14 2 10 -8.6843 -0.0041
-14 2 11 -0.4180 0.0009
-14 2 12 3.2469 -0.0102
-14 2 13 -2.9920 0.0166
-14 2 14 -1.2611 0.0195
-14 2 15 -4.9938 -0.0042
-14 2 16 2.6280 0.0067
-14 2 17 -0.6609 -0.0015
-14 2 18 -1.6819 -0.0187
-14 3 1 0.3984 -0.0008
-14 3 2 -0.3195 -0.0123
-14 3 3 1.3892 0.0037
-14 3 4 -0.1568 -0.0067
-14 3 5 -0.4786 -0.0138
-14 3 6 -2.4647 0.0091
-14 3 7 -5.7171 0.0092
-14 3 8 5.5997 0.0060
-14 3 9 -2.8235 0.0063
-14 3 10 5.5867 0.0112
-14 3 11 -7.8403 0.0124
-14 3 12 -0.7798 -0.0135
-14 3 13 1.5584 0.0180
-14 3 14 -0.7615 -0.0073
-14 3 15 -0.4391 0.0010
-14 3 16 0.3028 -0.0079
-14 3 17 -0.8859 -0.0173
-14 3 18 2.7870 -0.0074
-14 4 1 4.1859 -0.0084
-14 4 2 -1.5265 0.0070
-14 4 3 -2.9127 -0.0088
-14 4 4 3.7772 0.0026
-14 4 5 -0.0030 -0.0024
-14 4 6 4.3690 0.0005
-14 4 7 -4.1565 0.0096
-14 4 8 2.9090 -0.0050
-14 4 9 6.4748 0.0109
-14 4 10 -7.2548 -0.0125
-14 4 11 1.8086 0.0023
-14 4 12 -1.2902 -0.0111
-14 4 13 1.0519 -0.0125
-14 4 14 4.6581 0.0071
-14 4 15 -6.8242 0.0001
-14 4 16 6.5513 -0.0071
-14 4 17 -0.8843 0.0123
-14 4 18 1.3923 -0.0152
-14 5 1 0.3701 -0.0001
-14 5 2 1.3715 -0.0021
-14 5 3 9.9228 -0.0038
-14 5 4 -5.7796 -0.0071
-14 5 5 1.2581 -0.0069
-14 5 6 -1.7384 -0.0008
-14 5 7 -1.1960 0.0072
-14 5 8 0.0812 0.0071
-14 5 9 -0.1443 -0.0067
-14 5 10 1.2509 -0.0057
-14 5 11 -6.7267 0.0044
-14 5 12 -0.4697 -0.0061
-14 5 13 5.3415 0.0039
-14 5 14 0.4521 0.0016
-14 5 15 1.6125 0.0080
-14 5 16 -1.2265 0.0075
-14 5 17 3.6427 -0.0122
-14 5 18 -2.1751 0.0004
-14 6 1 10.7765 -0.0063
-14 6 2 0.0029 0.0044
-14 6 3 -5.9567 -0.0002
-14 6 4 -3.7310 0.0090
-14 6 5 1.0910 -0.0015
-14 6 6 2.7226 0.0087
-14 6 7 -4.2901 0.0098
-14 6 8 -0.5648 0.0066
-14 6 9 6.8231 -0.0072
-14 6 10 -7.8699 0.0023
-14 6 11 6.8127 -0.0011
-14 6 12 -1.5458 0.0040
-14 6 13 6.7214 -0.0106
-14 6 14 1.1499 0.0061
-14 6 15 -2.0908 0.0081
-14 6 16 0.8048 -0.0023
-14 6 17 -3.4471 -0.0046
-14 6 18 0.1919 -0.0092
-14 7 1 2.6393 0.0016
-14 7 2 -4.9078 0.0037
-14 7 3 2.8335 0.0030
-14 7 4 0.6521 0.0057
-14 7 5 -1.4154 -0.0011
-14 7 6 3.8752 0.0051
-14 7 7 -2.2361 0.0017
-14 7 8 2.9757 0.0026
-14 7 9 6.5937 -0.0048
-14 7 10 1.3378 -0.0095
-14 7 11 -0.6317 0.0063
-14 7 12 -4.4786 -0.0022
-14 7 13 6.1161 -0.0014
-14 7 14 0.4508 -0.0010
-14 7 15 -5.4081 0.0015
-14 7 16 -2.2477 0.0053
-14 7 17 6.0717 -0.0103
-14 8 1 2.7268 -0.0008
-14 8 2 6.9354 -0.0063
-14 8 3 -5.6364 0.0069
-14 8 4 -1.1030 0.0030
-14 8 5 2.8605 0.0017
-14 8 6 2.0537 -0.0005
-14 8 7 2.2299 0.0016
-14 8 8 -2.1250 0.0027
-14 8 9 7.7237 -0.0113
-14 8 10 -10.9709 0.0067
-14 8 11 -2.4430 -0.0022
-14 8 12 4.5564 -0.0012
-14 8 13 3.3704 0.0029
-14 8 14 -3.6289 -0.0071
-14 8 15 -2.0907 0.0093
-14 8 16 2.8193 0.0039
-14 8 17 -0.8579 -0.0237
-14 9 1 7.5421 0.0053
-14 9 2 -3.2814 -0.0042
-14 9 3 -6.6442 0.0074
-14 9 4 8.2836 0.0057
-14 9 5 -4.8945 -0.0004
-14 9 6 6.8976 0.0005
-14 9 7 -5.6618 0.0020
-14 9 8 -4.6308 -0.0061
-14 9 9 3.2396 0.0062
-14 9 10 -2.4319 -0.0059
-14 9 11 5.1196 0.0047
-14 9 12 -3.3441 0.0035
-14 9 13 0.1420 -0.0059
-14 9 14 -0.3972 0.0063
-14 9 15 -3.5380 -0.0049
-14 9 16 0.5840 0.0025
-14 9 17 0.5915 -0.0015
-14 10 1 -7.4077 0.0019
-14 10 2 -0.3112 -0.0030
-14 10 3 -0.6223 0.0058
-14 10 4 4.2598 0.0005
-14 10 5 -3.4789 0.0069
-14 10 6 -1.2441 -0.0033
-14 10 7 -0.0815 -0.0038
-14 10 8 -2.7357 0.0040
-14 10 9 8.2000 -0.0085
-14 10 10 -3.6377 0.0087
-14 10 11 -7.2780 -0.0094
-14 10 12 -0.1914 -0.0013
-14 10 13 0.4410 -0.0000
-14 10 14 0.3640 0.0025
-14 10 15 -2.8262 -0.0070
-14 10 16 -0.7360 0.0072
-14 11 1 -4.8260 -0.0130
-14 11 2 4.4055 0.0119
-14 11 3 6.7470 -0.0070
-14 11 4 -6.8451 0.0087
-14 11 5 -0.1273 -0.0013
-14 11 6 6.6750 -0.0073
-14 11 7 -4.2575 0.0003
-14 11 8 -3.3660 -0.0103
-14 11 9 0.6059 0.0053
-14 11 10 -0.4876 -0.0050
-14 11 11 -4.9703 -0.0016
-14 11 12 1.0552 0.0011
-14 11 13 2.2443 -0.0022
-14 11 14 -2.7628 0.0037
-14 11 15 -1.8162 -0.0015
-14 11 16 2.8743 -0.0033
-14 12 1 1.1545 0.0078
-14 12 2 3.9756 -0.0087
-14 12 3 -3.2009 0.0050
-14 12 4 -2.4757 -0.0052
-14 12 5 5.5697 0.0056
-14 12 6 -9.1902 -0.0062
-14 12 7 -2.9730 -0.0097
-14 12 8 -0.9206 0.0080
-14 12 9 0.7419 -0.0062
-14 12 10 2.7221 0.0042
-14 12 11 -5.2533 -0.0016
-14 12 12 0.9386 -0.0007
-14 12 13 3.2782 0.0003
-14 12 14 2.3495 0.0146
-14 12 15 3.6454 -0.0141
-14 13 1 -5.2342 -0.0060
-14 13 2 -1.3000 0.0046
-14 13 3 3.7971 0.0019
-14 13 4 -6.8728 0.0021
-14 13 5 -3.9550 -0.0021
-14 13 6 4.2575 -0.0094
-14 13 7 -5.0641 0.0073
-14 13 8 4.9426 -0.0064
-14 13 9 1.1793 0.0030
-14 13 10 6.8806 0.0038
-14 13 11 -6.9292 -0.0038
-14 13 12 4.8999 -0.0017
-14 13 13 3.0824 0.0056
-14 13 14 2.9535 -0.0026
-14 13 15 -6.1893 0.0046
-14 14 1 -1.6037 0.0031
-14 14 2 4.3832 -0.0019
-14 14 3 -6.3546 0.0071
-14 14 4 2.1241 -0.0133
-14 14 5 5.4991 0.0021
-14 14 6 -1.0000 0.0011
-14 14 7 1.4856 -0.0051
-14 14 8 4.5628 0.0011
-14 14 9 -1.0751 0.0029
-14 14 10 1.3338 -0.0053
-14 14 11 -1.4786 -0.0001
-14 14 12 -2.4602 0.0021
-14 14 13 5.9657 0.0034
-14 14 14 0.2409 0.0069
-14 15 1 -0.9897 -0.0055
-14 15 2 -2.2781 0.0077
-14 15 3 4.9059 -0.0042
-14 15 4 -1.4066 -0.0059
-14 15 5 2.7396 0.0007
-14 15 6 -1.9196 -0.0100
-14 15 7 -0.2843 0.0013
-14 15 8 -2.0256 0.0048
-14 15 9 6.1327 -0.0068
-14 15 10 -2.2331 0.0118
-14 15 11 0.0833 -0.0094
-14 15 12 1.1348 0.0120
-14 15 13 4.8636 -0.0043
-14 16 1 1.5079 0.0078
-14 16 2 -0.2263 -0.0012
-14 16 3 -1.3104 -0.0024
-14 16 4 2.6604 -0.0024
-14 16 5 1.3317 -0.0075
-14 16 6 -1.1818 0.0110
-14 16 7 5.6460 0.0088
-14 16 8 3.4562 -0.0017
-14 16 9 -0.5121 0.0115
-14 16 10 -1.9540 -0.0083
-14 16 11 4.7975 0.0018
-14 16 12 -5.6042 0.0028
-14 17 1 -0.0085 0.0008
-14 17 2 -0.7048 -0.0040
-14 17 3 1.8146 0.0109
-14 17 4 2.3512 -0.0125
-14 17 5 -0.7831 0.0224
-14 17 6 4.6589 -0.0095
-14 17 7 -4.0183 0.0054
-14 17 8 -2.1704 0.0017
-14 17 9 -2.9139 -0.0058
-14 17 10 2.6617 -0.0050
-14 17 11 -4.4495 -0.0007
-14 18 4 0.4315 0.0042
-14 18 5 -3.1628 -0.0123
-14 18 6 -1.4214 -0.0035
-14 18 7 -0.2230 0.0043
-14 18 8 -1.4672 -0.0084
-13 0 1 -1.5958 -0.0562
-13 0 2 -20.3501 -0.0208
-13 0 3 9.7668 -0.0262
-13 0 4 2.9105 0.0902
-13 0 5 -6.9306 -0.0314
-13 0 6 -19.9160 0.0072
-13 0 7 10.4983 0.0111
-13 0 8 1.4023 0.0496
-13 0 9 1.8883 -0.0107
-13 0 10 -4.3080 -0.0070
-13 0 11 9.1834 0.0148
-13 0 12 -0.8366 0.0120
-13 0 13 7.2870 -0.0168
-13 0 14 -7.3031 -0.0259
-13 0 15 3.1382 -0.0202
-13 0 16 -4.5150 -0.0090
-13 0 17 1.6555 -0.0037
-13 0 18 -4.3681 0.0064
-13 0 19 1.7651 -0.0141
-13 0 20 -4.5797 0.0058
-13 1 1 -6.1841 -0.0232
-13 1 2 4.4490 -0.0177
-13 1 3 1.3271 0.0098
-13 1 4 -4.4102 -0.0047
-13 1 5 0.0641 0.0022
-13 1 6 5.2766 0.0011
-13 1 7 5.2010 -0.0263
-13 1 8 4.5058 0.0121
-13 1 9 2.2180 -0.0166
-13 1 10 -4.7440 -0.0114
-13 1 11 5.3018 -0.0142
-13 1 12 2.7384 0.0107
-13 1 13 -9.1634 0.0000
-13 1 14 0.4513 -0.0088
-13 1 15 -2.8955 0.0074
-13 1 16 2.3637 -0.0069
-13 1 17 -1.6033 0.0026
-13 1 18 -2.9580 0.0224
-13 1 19 3.1461 -0.0028
-13 1 20 0.2746 -0.0063
-13 2 1 -2.8484 -0.0034
-13 2 2 0.6432 -0.0225
-13 2 3 -3.2346 0.0065
-13 2 4 14.0577 0.0145
-13 2 5 -0.2826 -0.0127
-13 2 6 -7.8072 0.0036
-13 2 7 1.8550 -0.0020
-13 2 8 7.4078 0.0199
-13 2 9 -14.8078 0.0068
-13 2 10 8.5725 -0.0067
-13 2 11 -4.4692 0.0117
-13 2 12 -0.9500 0.0105
-13 2 13 -4.3811 0.0040
-13 2 14 2.1261 -0.0129
-13 2 15 2.2880 -0.0034
-13 2 16 -1.4103 -0.0018
-13 2 17 -3.4129 -0.0143
-13 2 18 2.4776 0.0059
-13 2 19 2.2850 -0.0079
-13 3 1 2.6170 0.0075
-13 3 2 3.0356 -0.0051
-13 3 3 -1.9940 0.0202
-13 3 4 6.2173 -0.0041
-13 3 5 -11.4328 0.0118
-13 3 6 -0.6433 0.0237
-13 3 7 4.6924 -0.0079
-13 3 8 1.3766 0.0127
-13 3 9 4.8373 -0.0117
-13 3 10 -11.6903 -0.0024
-13 3 11 5.1136 -0.0212
-13 3 12 2.6398 0.0103
-13 3 13 -3.1650 -0.0092
-13 3 14 3.4987 -0.0135
-13 3 15 -1.8053 0.0044
-13 3 16 2.7563 -0.0106
-13 3 17 0.8039 -0.0013
-13 3 18 -2.0470 0.0162
-13 3 19 6.9452 0.0099
-13 4 1 -2.2930 -0.0015
-13 4 2 -1.1477 0.0011
-13 4 3 7.1919 0.0002
-13 4 4 -3.7543 -0.0107
-13 4 5 4.6743 0.0109
-13 4 6 -4.5259 -0.0005
-13 4 7 10.7840 -0.0181
-13 4 8 -1.7630 -0.0072
-13 4 9 -9.8516 0.0031
-13 4 10 6.2353 -0.0178
-13 4 11 -3.5465 0.0010
-13 4 12 3.1611 -0.0023
-13 4 13 -0.6543 0.0104
-13 4 14 -0.8738 0.0006
-13 4 15 10.8062 0.0077
-13 4 16 -8.6127 0.0033
-13 4 17 4.2370 -0.0103
-13 4 18 0.3230 0.0213
-13 4 19 1.7748 0.0015
-13 5 1 3.5577 0.0236
-13 5 2 7.0376 -0.0121
-13 5 3 -9.6199 0.0065
-13 5 4 2.1994 0.0057
-13 5 5 -0.1024 0.0061
-13 5 6 -3.4826 0.0133
-13 5 7 -3.1311 -0.0085
-13 5 8 0.8459 0.0121
-13 5 9 3.4651 -0.0129
-13 5 10 -9.5950 0.0091
-13 5 11 5.6019 -0.0079
-13 5 12 4.0922 0.0109
-13 5 13 2.3823 -0.0014
-13 5 14 2.2377 0.0094
-13 5 15 -4.2134 -0.0065
-13 5 16 1.5592 -0.0067
-13 5 17 -2.4134 -0.0002
-13 5 18 -3.2453 0.0030
-13 5 19 4.1237 0.0031
-13 6 1 -5.0387 0.0061
-13 6 2 -6.2057 0.0028
-13 6 3 -2.3893 0.0113
-13 6 4 2.3686 -0.0004
-13 6 5 0.3200 0.0097
-13 6 6 -7.7767 0.0036
-13 6 7 8.4920 -0.0095
-13 6 8 6.3588 -0.0078
-13 6 9 -10.9600 0.0029
-13 6 10 11.8529 0.0001
-13 6 11 -3.1916 -0.0065
-13 6 12 9.9737 -0.0004
-13 6 13 -5.0921 0.0088
-13 6 14 -3.2924 0.0007
-13 6 15 2.1551 0.0017
-13 6 16 -7.1757 -0.0106
-13 6 17 2.8544 -0.0046
-13 6 18 2.1377 0.0028
-13 6 19 2.2495 0.0009
-13 7 1 -5.2362 0.0107
-13 7 2 3.4542 -0.0075
-13 7 3 -3.4275 0.0007
-13 7 4 0.3945 -0.0044
-13 7 5 7.3683 -0.0021
-13 7 6 -3.7236 -0.0045
-13 7 7 5.1643 -0.0041
-13 7 8 4.3372 0.0014
-13 7 9 -1.1385 -0.0044
-13 7 10 -1.2685 -0.0027
-13 7 11 -4.8016 0.0037
-13 7 12 4.5862 -0.0010
-13 7 13 -4.7211 0.0011
-13 7 14 -3.7975 0.0047
-13 7 15 -1.3216 -0.0057
-13 7 16 5.6004 -0.0087
-13 7 17 -1.9686 -0.0035
-13 7 18 -0.0073 0.0058
-13 7 19 -1.0828 0.0107
-13 8 1 1.9506 0.0058
-13 8 2 -5.9662 -0.0103
-13 8 3 -0.8704 0.0117
-13 8 4 7.3008 -0.0040
-13 8 5 0.9946 0.0033
-13 8 6 -3.0798 -0.0034
-13 8 7 0.5002 0.0029
-13 8 8 4.3945 -0.0062
-13 8 9 -13.1330 -0.0008
-13 8 10 -0.6951 0.0067
-13 8 11 2.7601 -0.0066
-13 8 12 2.4735 0.0066
-13 8 13 -4.6922 -0.0018
-13 8 14 0.3877 0.0040
-13 8 15 2.8999 0.0018
-13 8 16 -0.8948 -0.0096
-13 8 17 -1.8475 0.0094
-13 8 18 -0.4797 0.0143
-13 9 1 -5.4605 -0.0067
-13 9 2 -4.6717 0.0089
-13 9 3 4.2220 0.0062
-13 9 4 -1.2226 -0.0089
-13 9 5 2.4815 -0.0048
-13 9 6 -10.1116 -0.0001
-13 9 7 -0.5915 -0.0019
-13 9 8 4.5744 0.0024
-13 9 9 -4.2017 0.0004
-13 9 10 2.6581 -0.0031
-13 9 11 -1.4800 0.0034
-13 9 12 1.1953 0.0010
-13 9 13 -0.8354 -0.0002
-13 9 14 -3.1651 0.0006
-13 9 15 1.3511 0.0075
-13 9 16 2.4792 -0.0042
-13 9 17 -4.1021 0.0051
-13 9 18 3.9959 0.0006
-13 10 1 0.1457 -0.0031
-13 10 2 -4.6877 0.0054
-13 10 3 9.6971 -0.0080
-13 10 4 -9.3086 -0.0031
-13 10 5 1.9570 0.0014
-13 10 6 1.1300 -0.0079
-13 10 7 0.1094 0.0025
-13 10 8 5.4009 -0.0041
-13 10 9 -6.2174 -0.0038
-13 10 10 -3.1651 0.0001
-13 10 11 2.1771 -0.0014
-13 10 12 -1.1199 0.0069
-13 10 13 -0.9812 -0.0047
-13 10 14 -0.4060 0.0005
-13 10 15 -0.2852 0.0027
-13 10 16 0.0660 -0.0092
-13 10 17 -0.2885 -0.0073
-13 10 18 -2.5194 -0.0076
-13 11 1 8.1334 0.0027
-13 11 2 3.5238 -0.0034
-13 11 3 -9.0391 0.0036
-13 11 4 3.4205 -0.0042
-13 11 5 8.1324 -0.0115
-13 11 6 -10.1638 0.0012
-13 11 7 -4.6627 -0.0001
-13 11 8 2.6029 -0.0000
-13 11 9 0.6618 0.0056
-13 11 10 -6.6965 -0.0026
-13 11 11 1.4906 0.0041
-13 11 12 2.7567 0.0026
-13 11 13 2.2735 0.0009
-13 11 14 0.9871 -0.0020
-13 11 15 0.8307 0.0001
-13 11 16 7.0281 -0.0053
-13 11 17 -5.9720 0.0091
-13 12 1 2.5451 0.0013
-13 12 2 -9.8301 0.0035
-13 12 3 0.9274 -0.0073
-13 12 4 4.5362 -0.0008
-13 12 5 -12.7153 0.0027
-13 12 6 -1.2725 0.0003
-13 12 7 -0.9573 0.0028
-13 12 8 7.1019 0.0011
-13 12 9 0.3988 -0.0009
-13 12 10 -0.3678 0.0011
-13 12 11 1.4408 0.0006
-13 12 12 7.0305 0.0061
-13 12 13 1.3723 -0.0011
-13 12 14 0.2536 -0.0042
-13 12 15 -4.8012 0.0022
-13 12 16 -0.4641 0.0145
-13 12 17 -7.0498 0.0065
-13 13 1 -2.1328 0.0027
-13 13 2 6.2507 -0.0015
-13 13 3 -11.4949 -0.0028
-13 13 4 7.4960 0.0062
-13 13 5 -1.3193 -0.0062
-13 13 6 -0.0904 -0.0004
-13 13 7 8.9673 0.0028
-13 13 8 2.9739 -0.0035
-13 13 9 10.0819 0.0061
-13 13 10 -13.7363 -0.0021
-13 13 11 2.1073 -0.0007
-13 13 12 4.4374 0.0021
-13 13 13 -2.0233 0.0038
-13 13 14 -5.7935 0.0022
-13 13 15 -4.8273 -0.0037
-13 13 16 7.9461 -0.0026
-13 14 1 5.7474 -0.0015
-13 14 2 -4.9624 -0.0008
-13 14 3 4.9322 -0.0037
-13 14 4 6.3502 -0.0014
-13 14 5 -2.6290 0.0014
-13 14 6 1.5727 0.0027
-13 14 7 1.9805 -0.0028
-13 14 8 -3.4044 0.0030
-13 14 9 -1.1138 -0.0032
-13 14 10 -8.0067 0.0046
-13 14 11 2.2335 -0.0004
-13 14 12 5.8324 0.0079
-13 14 13 -0.1069 0.0006
-13 14 14 -7.2554 -0.0057
-13 14 15 5.5835 -0.0114
-13 14 16 2.3640 0.0106
-13 15 1 3.3097 0.0029
-13 15 2 2.4056 -0.0004
-13 15 3 -2.2691 -0.0062
-13 15 4 3.9745 0.0090
-13 15 5 -2.6861 -0.0035
-13 15 6 -4.1148 0.0021
-13 15 7 4.0136 0.0016
-13 15 8 3.8008 -0.0002
-13 15 9 2.3225 0.0088
-13 15 10 -0.2415 -0.0042
-13 15 11 -0.6052 0.0037
-13 15 12 5.7152 -0.0006
-13 15 13 -9.2829 -0.0097
-13 15 14 -2.7017 0.0141
-13 15 15 0.0698 -0.0174
-13 16 1 1.7816 0.0020
-13 16 2 -1.7195 -0.0049
-13 16 3 2.3680 0.0059
-13 16 4 2.2437 -0.0023
-13 16 5 -1.4677 0.0109
-13 16 6 9.2564 0.0034
-13 16 7 -2.9312 0.0008
-13 16 8 4.8068 0.0032
-13 16 9 -1.4193 -0.0034
-13 16 10 -3.6579 -0.0013
-13 16 11 -5.6306 0.0044
-13 16 12 3.3829 -0.0114
-13 16 13 -3.3114 0.0126
-13 16 14 7.6693 -0.0043
-13 17 1 1.0724 -0.0036
-13 17 2 0.3794 0.0040
-13 17 3 -1.0854 -0.0024
-13 17 4 0.0135 0.0078
-13 17 5 4.4882 -0.0048
-13 17 6 -10.2741 -0.0020
-13 17 7 -2.5244 -0.0048
-13 17 8 2.3610 -0.0025
-13 17 9 -2.5161 -0.0037
-13 17 10 -2.1369 0.0009
-13 17 11 2.6435 -0.0001
-13 17 12 4.8422 0.0023
-13 17 13 5.4759 -0.0037
-13 18 1 0.7006 -0.0026
-13 18 2 -2.7638 0.0017
-13 18 3 0.1382 -0.0074
-13 18 4 -3.9830 0.0006
-13 18 5 -1.8202 -0.0067
-13 18 6 -0.9570 0.0036
-13 18 7 -0.0778 -0.0013
-13 18 8 5.7350 -0.0016
-13 18 9 5.1578 0.0049
-13 18 10 -11.2769 0.0017
-13 18 11 7.2709 0.0033
-13 18 12 -5.5874 -0.0067
-13 19 1 -0.7927 0.0004
-13 19 2 -4.1648 0.0003
-13 19 3 -4.2254 0.0087
-13 19 4 -3.4229 -0.0049
-13 19 5 7.0723 0.0059
-13 19 6 -4.8053 0.0013
-13 19 7 -0.4719 0.0070
-13 19 8 -3.0259 0.0037
-13 19 9 -6.6921 0.0039
-13 19 10 -8.0958 0.0024
-13 19 11 5.1850 -0.0003
-13 20 3 -2.8328 -0.0100
-13 20 4 4.4916 0.0002
-13 20 5 -3.6470 -0.0033
-13 20 6 2.7623 0.0113
-13 20 7 -9.2034 -0.0094
-13 20 8 6.2676 0.0125
-13 20 9 -3.7923 -0.0102
-12 0 1 -12.7772 0.0069
-12 0 2 14.3944 0.0068
-12 0 3 2.4164 0.0754
-12 0 4 -13.8679 -0.0305
-12 0 5 -11.9842 0.0066
-12 0 6 25.6570 0.0218
-12 0 7 -1.7555 -0.0225
-12 0 8 -0.8773 -0.0157
-12 0 9 4.1751 -0.0457
-12 0 10 5.6061 0.0294
-12 0 11 -0.6780 -0.0230
-12 0 12 -2.2799 -0.0559
-12 0 13 -4.2240 0.0363
-12 0 14 2.6664 -0.0481
-12 0 15 -6.1538 0.0514
-12 0 16 0.6361 0.0016
-12 0 17 -0.1731 0.0005
-12 0 18 1.6606 0.0000
-12 0 19 -4.4129 0.0201
-12 0 20 6.6805 0.0269
-12 1 1 2.6548 0.0183
-12 1 2 6.7186 -0.0094
-12 1 3 -6.4072 0.0191
-12 1 4 5.3402 -0.0200
-12 1 5 9.6485 -0.0086
-12 1 6 6.5780 -0.0184
-12 1 7 -4.6017 0.0139
-12 1 8 4.6073 -0.0382
-12 1 9 -10.2743 0.0074
-12 1 10 11.0857 0.0196
-12 1 11 -9.6245 -0.0071
-12 1 12 -4.3912 0.0130
-12 1 13 1.6905 -0.0069
-12 1 14 1.4219 0.0030
-12 1 15 1.0492 0.0065
-12 1 16 -0.4724 0.0007
-12 1 17 -1.7013 0.0165
-12 1 18 5.1554 -0.0165
-12 1 19 -0.6907 -0.0047
-12 1 20 1.0147 0.0093
-12 2 1 3.6185 0.0131
-12 2 2 0.6486 0.0122
-12 2 3 11.3772 0.0338
-12 2 4 -2.0114 -0.0042
-12 2 5 -12.3351 0.0108
-12 2 6 5.3411 0.0063
-12 2 7 -2.0123 -0.0022
-12 2 8 -10.9086 0.0099
-12 2 9 12.5822 -0.0141
-12 2 10 -8.0143 0.0200
-12 2 11 -0.2865 -0.0190
-12 2 12 -3.2409 -0.0148
-12 2 13 11.6915 0.0084
-12 2 14 -3.0035 -0.0174
-12 2 15 -3.2831 0.0120
-12 2 16 -1.3335 -0.0042
-12 2 17 5.4272 -0.0007
-12 2 18 1.5877 -0.0010
-12 2 19 -3.4013 0.0076
-12 2 20 1.9968 0.0178
-12 3 1 6.6457 -0.0168
-12 3 2 -6.4299 0.0197
-12 3 3 12.5946 0.0084
-12 3 4 -20.2806 -0.0143
-12 3 5 5.9361 -0.0012
-12 3 6 3.7997 -0.0272
-12 3 7 7.1215 0.0103
-12 3 8 -0.9083 -0.0352
-12 3 9 -9.7870 -0.0022
-12 3 10 6.8367 0.0021
-12 3 11 0.5653 -0.0072
-12 3 12 -0.9435 0.0191
-12 3 13 3.6789 -0.0096
-12 3 14 -5.7940 0.0095
-12 3 15 8.7270 0.0105
-12 3 16 -5.2552 0.0031
-12 3 17 2.9285 0.0220
-12 3 18 6.1488 0.0007
-12 3 19 -5.8714 0.0070
-12 3 20 1.8418 -0.0075
-12 4 1 1.1931 0.0036
-12 4 2 4.6146 0.0000
-12 4 3 -1.8903 0.0018
-12 4 4 -0.1629 -0.0018
-12 4 5 -1.6317 -0.0051
-12 4 6 15.8572 -0.0102
-12 4 7 -16.5457 -0.0059
-12 4 8 -5.0264 0.0154
-12 4 9 9.2538 -0.0035
-12 4 10 -6.3926 0.0102
-12 4 11 7.0655 0.0016
-12 4 12 -7.4454 0.0089
-12 4 13 9.2802 -0.0019
-12 4 14 6.6127 0.0058
-12 4 15 -14.1463 -0.0054
-12 4 16 5.4711 -0.0034
-12 4 17 1.5451 0.0086
-12 4 18 -0.2700 0.0000
-12 4 19 -5.8385 -0.0169
-12 4 20 2.7159 0.0097
-12 5 1 -0.6345 -0.0038
-12 5 2 -6.3575 0.0198
-12 5 3 2.4472 0.0013
-12 5 4 -3.1887 0.0025
-12 5 5 -7.1710 0.0046
-12 5 6 -3.2218 -0.0107
-12 5 7 4.2610 0.0122
-12 5 8 6.8126 0.0022
-12 5 9 -11.4341 -0.0127
-12 5 10 10.1599 0.0113
-12 5 11 2.3918 -0.0059
-12 5 12 3.2002 0.0125
-12 5 13 2.0445 -0.0055
-12 5 14 -7.6561 -0.0050
-12 5 15 0.2660 -0.0009
-12 5 16 -1.0452 -0.0017
-12 5 17 0.8737 0.0043
-12 5 18 1.7218 -0.0081
-12 5 19 -4.3487 -0.0041
-12 5 20 2.3719 0.0019
-12 6 1 -0.0599 -0.0075
-12 6 2 -3.5832 -0.0062
-12 6 3 0.1685 -0.0063
-12 6 4 -2.3128 -0.0021
-12 6 5 -4.8163 -0.0111
-12 6 6 21.0753 -0.0095
-12 6 7 -3.6614 0.0037
-12 6 8 -7.4292 -0.0063
-12 6 9 9.8336 0.0093
-12 6 10 -2.0683 -0.0073
-12 6 11 8.5687 0.0095
-12 6 12 -14.5280 0.0072
-12 6 13 1.3507 -0.0043
-12 6 14 -1.4984 0.0011
-12 6 15 -8.3566 -0.0096
-12 6 16 7.7189 -0.0012
-12 6 17 -1.3251 0.0043
-12 6 18 1.0471 0.0028
-12 6 19 -3.8752 0.0048
-12 6 20 -0.0524 -0.0008
-12 7 1 -0.3278 -0.0063
-12 7 2 -5.4671 -0.0032
-12 7 3 5.9146 -0.0020
-12 7 4 10.6643 -0.0114
-12 7 5 -6.3191 0.0080
-12 7 6 5.1541 -0.0029
-12 7 7 2.0641 0.0026
-12 7 8 -5.4558 0.0072
-12 7 9 -1.0288 -0.0114
-12 7 10 -6.1527 0.0086
-12 7 11 0.8999 -0.0017
-12 7 12 -5.9656 0.0011
-12 7 13 -0.9488 0.0021
-12 7 14 2.5965 -0.0088
-12 7 15 3.0465 -0.0004
-12 7 16 -4.0847 0.0036
-12 7 17 3.1053 0.0050
-12 7 18 -2.8924 0.0060
-12 7 19 0.7327 0.0011
-12 7 20 0.8906 -0.0013
-12 8 1 -1.9940 -0.0107
-12 8 2 1.2128 0.0039
-12 8 3 6.9428 -0.0045
-12 8 4 -3.4600 0.0073
-12 8 5 -8.2308 -0.0049
-12 8 6 6.9761 -0.0005
-12 8 7 -4.6901 0.0083
-12 8 8 -11.1708 -0.0146
-12 8 9 1.9714 0.0136
-12 8 10 1.0528 -0.0029
-12 8 11 6.9407 0.0053
-12 8 12 -5.6743 0.0048
-12 8 13 7.0810 -0.0005
-12 8 14 0.3613 0.0041
-12 8 15 -4.0263 -0.0051
-12 8 16 2.4625 0.0075
-12 8 17 0.6972 -0.0025
-12 8 18 3.0231 -0.0020
-12 8 19 -2.8620 -0.0010
-12 9 1 -3.7468 -0.0047
-12 9 2 -5.4123 0.0013
-12 9 3 7.7173 -0.0040
-12 9 4 -5.4646 -0.0111
-12 9 5 -5.0048 0.0044
-12 9 6 1.3326 0.0053
-12 9 7 5.4376 -0.0053
-12 9 8 -3.7964 0.0037
-12 9 9 1.0747 -0.0037
-12 9 10 5.4005 0.0063
-12 9 11 -0.3330 -0.0015
-12 9 12 -3.3615 -0.0001
-12 9 13 -3.9040 0.0037
-12 9 14 2.3439 -0.0029
-12 9 15 3.4181 -0.0029
-12 9 16 -9.5184 -0.0095
-12 9 17 5.4732 -0.0025
-12 9 18 -3.9246 -0.0115
-12 9 19 0.2663 0.0129
-12 10 1 -7.1186 -0.0055
-12 10 2 14.3011 -0.0010
-12 10 3 -7.4956 -0.0100
-12 10 4 4.1387 0.0088
-12 10 5 0.8330 -0.0024
-12 10 6 0.3147 -0.0024
-12 10 7 0.4877 0.0069
-12 10 8 -5.4447 -0.0133
-12 10 9 -0.4962 0.0111
-12 10 10 1.8428 0.0018
-12 10 11 -7.3771 0.0043
-12 10 12 2.6909 -0.0056
-12 10 13 2.6895 -0.0004
-12 10 14 1.9045 0.0019
-12 10 15 -3.0109 -0.0139
-12 10 16 0.3952 0.0019
-12 10 17 5.0779 0.0008
-12 10 18 0.3605 0.0128
-12 10 19 -1.3664 0.0063
-12 11 1 -3.8344 0.0007
-12 11 2 -5.3590 -0.0021
-12 11 3 6.5717 0.0042
-12 11 4 -0.8394 -0.0032
-12 11 5 -12.8044 0.0015
-12 11 6 -3.0720 0.0113
-12 11 7 3.6714 -0.0028
-12 11 8 5.3351 0.0048
-12 11 9 -15.6130 0.0039
-12 11 10 12.6221 0.0015
-12 11 11 1.5973 -0.0014
-12 11 12 4.8992 -0.0028
-12 11 13 -0.5310 0.0021
-12 11 14 -2.8061 -0.0010
-12 11 15 7.3255 0.0022
-12 11 16 -8.7572 0.0051
-12 11 17 0.0735 0.0096
-12 11 18 3.7653 -0.0106
-12 12 1 -15.1531 -0.0032
-12 12 2 11.6631 0.0063
-12 12 3 -3.9374 -0.0046
-12 12 4 -8.3005 0.0089
-12 12 5 2.4939 0.0047
-12 12 6 1.5431 -0.0058
-12 12 7 15.5714 0.0036
-12 12 8 -5.6457 -0.0033
-12 12 9 5.8583 -0.0018
-12 12 10 2.8728 0.0029
-12 12 11 -3.6395 0.0023
-12 12 12 3.6075 -0.0083
-12 12 13 -4.8646 0.0025
-12 12 14 -6.4986 0.0027
-12 12 15 1.8548 0.0000
-12 12 16 -7.0942 -0.0065
-12 12 17 13.0095 -0.0040
-12 12 18 -0.3273 -0.0027
-12 13 1 5.8646 0.0050
-12 13 2 -7.1505 -0.0054
-12 13 3 14.1740 0.0076
-12 13 4 -6.3389 -0.0001
-12 13 5 5.5377 -0.0098
-12 13 6 6.3586 0.0074
-12 13 7 4.4151 -0.0007
-12 13 8 0.5438 0.0002
-12 13 9 -17.8449 0.0062
-12 13 10 0.9585 -0.0048
-12 13 11 5.7656 0.0044
-12 13 12 -3.6452 -0.0034
-12 13 13 -3.0026 0.0003
-12 13 14 -4.4140 -0.0066
-12 13 15 17.2274 -0.0069
-12 13 16 -4.4002 0.0064
-12 13 17 2.4229 -0.0057
-12 14 1 -3.1087 -0.0030
-12 14 2 5.8953 0.0083
-12 14 3 3.5174 -0.0026
-12 14 4 -6.3294 0.0016
-12 14 5 2.1848 0.0030
-12 14 6 -3.4901 0.0010
-12 14 7 0.5571 -0.0014
-12 14 8 -4.3703 0.0040
-12 14 9 -1.3804 -0.0018
-12 14 10 6.2381 0.0010
-12 14 11 1.2547 -0.0008
-12 14 12 1.3134 -0.0015
-12 14 13 -4.2386 -0.0105
-12 14 14 3.2897 -0.0018
-12 14 15 3.5046 0.0092
-12 14 16 -6.9532 -0.0097
-12 14 17 -0.6161 0.0010
-12 15 1 0.3785 0.0069
-12 15 2 -5.1530 0.0001
-12 15 3 6.3924 0.0015
-12 15 4 -2.2109 0.0040
-12 15 5 -4.3349 -0.0045
-12 15 6 9.1688 0.0008
-12 15 7 7.9420 0.0026
-12 15 8 5.2147 0.0012
-12 15 9 -3.2908 0.0016
-12 15 10 0.3384 -0.0078
-12 15 11 2.3710 0.0056
-12 15 12 0.6519 -0.0117
-12 15 13 -3.2481 0.0071
-12 15 14 6.8261 -0.0115
-12 15 15 4.1362 -0.0012
-12 15 16 -9.7930 0.0091
-12 16 1 -2.1451 -0.0001
-12 16 2 1.9656 0.0006
-12 16 3 3.2164 0.0008
-12 16 4 -0.0661 0.0007
-12 16 5 0.7117 -0.0012
-12 16 6 -0.6686 0.0017
-12 16 7 6.6796 -0.0028
-12 16 8 -7.5835 0.0027
-12 16 9 -5.1183 -0.0047
-12 16 10 -6.6424 -0.0006
-12 16 11 13.8024 -0.0029
-12 16 12 -1.5737 0.0058
-12 16 13 8.9725 -0.0051
-12 16 14 -7.3443 -0.0049
-12 16 15 1.4447 0.0081
-12 16 16 1.6365 0.0115
-12 17 1 -2.5981 -0.0010
-12 17 2 -5.0890 0.0044
-12 17 3 4.4927 -0.0072
-12 17 4 1.4167 0.0024
-12 17 5 -13.7854 -0.0058
-12 17 6 2.0653 -0.0040
-12 17 7 1.6643 0.0006
-12 17 8 -2.9644 -0.0032
-12 17 9 -4.1032 -0.0002
-12 17 10 6.5505 -0.0006
-12 17 11 3.7715 -0.0000
-12 17 12 -6.8266 -0.0034
-12 17 13 -5.5042 0.0086
-12 17 14 4.0078 -0.0190
-12 17 15 1.4617 0.0172
-12 18 1 -3.4758 0.0062
-12 18 2 -1.1569 -0.0103
-12 18 3 1.0919 0.0074
-12 18 4 -4.6962 -0.0043
-12 18 5 -5.3305 0.0021
-12 18 6 1.6492 0.0034
-12 18 7 9.5592 -0.0024
-12 18 8 -6.2671 0.0075
-12 18 9 -10.7900 -0.0028
-12 18 10 -1.2667 -0.0027
-12 18 11 -3.1512 0.0018
-12 18 12 2.0135 0.0061
-12 18 13 4.0827 -0.0019
-12 18 14 -12.3015 -0.0052
-12 19 1 -3.7694 -0.0008
-12 19 2 -3.6641 0.0089
-12 19 3 -1.9278 -0.0067
-12 19 4 7.0002 0.0067
-12 19 5 -8.7681 -0.0038
-12 19 6 4.0972 0.0092
-12 19 7 -14.8949 -0.0062
-12 19 8 -3.5924 0.0029
-12 19 9 -10.0584 -0.0012
-12 19 10 12.2902 0.0030
-12 19 11 -0.1147 -0.0026
-12 19 12 -10.8957 0.0074
-12 19 13 -11.8278 -0.0122
-12 20 1 -1.2691 0.0053
-12 20 2 1.5477 -0.0109
-12 20 3 8.4170 0.0046
-12 20 4 -0.7988 -0.0063
-12 20 5 4.8256 0.0091
-12 20 6 -9.7986 -0.0091
-12 20 7 6.6224 0.0004
-12 20 8 8.6294 -0.0019
-12 20 9 -0.9270 -0.0082
-12 20 10 9.2046 -0.0074
-12 20 11 -12.3108 -0.0010
-12 20 12 5.6752 -0.0052
-12 21 1 -0.4193 -0.0022
-12 21 2 0.9799 0.0010
-12 21 3 5.2038 -0.0036
-12 21 4 6.8741 0.0074
-12 21 5 5.4748 -0.0075
-12 21 6 -8.4921 0.0054
-12 21 7 9.0152 -0.0057
-12 21 8 3.8825 -0.0116
-12 21 9 2.7019 0.0043
-12 21 10 10.1462 0.0007
-12 22 3 2.3965 0.0104
-12 22 4 -2.5400 -0.0059
-12 22 5 -1.3530 0.0016
-12 22 6 -6.3392 0.0030
-12 22 7 2.3775 -0.0036
-12 22 8 5.8597 0.0008
-11 0 1 10.5695 0.0884
-11 0 2 2.3940 -0.0652
-11 0 3 -14.1425 0.0263
-11 0 4 8.5179 -0.0292
-11 0 5 27.4964 -0.0185
-11 0 6 -11.3272 -0.0873
-11 0 7 -3.5536 -0.0064
-11 0 8 15.0192 0.0189
-11 0 9 -5.5896 -0.0202
-11 0 10 -3.7155 0.0125
-11 0 11 -10.4774 -0.0383
-11 0 12 7.4527 0.0644
-11 0 13 -0.5842 -0.0032
-11 0 14 -4.9118 0.0430
-11 0 15 -1.2945 -0.0012
-11 0 16 8.8573 -0.0112
-11 0 17 -0.8748 0.0220
-11 0 18 -1.3017 0.0099
-11 0 19 9.6859 0.0044
-11 0 20 -5.6265 0.0034
-11 0 21 0.6980 -0.0338
-11 1 1 6.8659 -0.0090
-11 1 2 -3.2485 0.0125
-11 1 3 8.6539 -0.0156
-11 1 4 8.3932 -0.0144
-11 1 5 -1.8297 0.0125
-11 1 6 -10.8336 -0.0063
-11 1 7 6.7345 -0.0002
-11 1 8 -12.8056 0.0170
-11 1 9 9.6196 0.0250
-11 1 10 -14.0739 -0.0197
-11 1 11 3.3565 0.0129
-11 1 12 6.1888 -0.0090
-11 1 13 2.4486 -0.0043
-11 1 14 -2.5013 0.0069
-11 1 15 2.0469 -0.0066
-11 1 16 1.6454 0.0006
-11 1 17 1.8854 -0.0165
-11 1 18 -3.6963 -0.0007
-11 1 19 0.8724 0.0124
-11 1 20 -3.4201 -0.0230
-11 1 21 -0.7911 0.0160
-11 2 1 7.5396 0.0045
-11 2 2 2.6897 0.0104
-11 2 3 -5.6888 -0.0043
-11 2 4 -14.4342 -0.0073
-11 2 5 9.5847 -0.0076
-11 2 6 -11.8491 -0.0291
-11 2 7 4.0157 0.0121
-11 2 8 7.1231 0.0074
-11 2 9 -3.2786 -0.0118
-11 2 10 -4.9731 -0.0046
-11 2 11 4.2100 -0.0100
-11 2 12 15.5143 0.0285
-11 2 13 -12.6901 -0.0089
-11 2 14 -3.9762 0.0204
-11 2 15 4.0579 0.0018
-11 2 16 3.4844 -0.0036
-11 2 17 -2.0737 0.0214
-11 2 18 -2.6537 -0.0057
-11 2 19 3.7620 0.0076
-11 2 20 -2.4379 -0.0051
-11 2 21 1.5750 -0.0067
-11 3 1 -5.4689 -0.0095
-11 3 2 11.6268 0.0053
-11 3 3 -23.1772 -0.0336
-11 3 4 11.4369 -0.0246
-11 3 5 2.9836 -0.0006
-11 3 6 12.8064 0.0030
-11 3 7 -9.3769 0.0049
-11 3 8 -6.7472 -0.0034
-11 3 9 8.2656 0.0282
-11 3 10 -3.5207 -0.0064
-11 3 11 3.1056 0.0220
-11 3 12 1.8941 -0.0039
-11 3 13 -10.4034 -0.0015
-11 3 14 12.7062 0.0111
-11 3 15 -9.9009 -0.0014
-11 3 16 7.9703 0.0030
-11 3 17 0.3803 -0.0161
-11 3 18 -7.1286 -0.0029
-11 3 19 3.6097 -0.0003
-11 3 20 -0.4495 -0.0163
-11 3 21 -0.5144 0.0105
-11 4 1 -5.8834 -0.0033
-11 4 2 8.7453 0.0233
-11 4 3 -14.2740 -0.0157
-11 4 4 6.7074 0.0026
-11 4 5 13.3133 0.0128
-11 4 6 -29.4611 0.0067
-11 4 7 5.4053 0.0037
-11 4 8 9.1081 0.0159
-11 4 9 -6.0080 -0.0013
-11 4 10 5.1981 -0.0044
-11 4 11 -5.2144 -0.0019
-11 4 12 15.4646 -0.0018
-11 4 13 -5.6100 -0.0138
-11 4 14 -8.3109 0.0025
-11 4 15 6.0149 -0.0091
-11 4 16 1.8387 -0.0089
-11 4 17 -2.0693 -0.0014
-11 4 18 -5.9656 -0.0129
-11 4 19 5.2248 -0.0072
-11 4 20 -2.7981 0.0001
-11 4 21 -1.7401 0.0009
-11 5 1 3.0427 0.0042
-11 5 2 -0.0171 -0.0083
-11 5 3 -13.7607 -0.0195
-11 5 4 -2.9018 0.0011
-11 5 5 1.4222 0.0003
-11 5 6 11.6826 -0.0045
-11 5 7 3.1746 0.0158
-11 5 8 -10.3195 -0.0167
-11 5 9 10.4712 0.0128
-11 5 10 1.6384 -0.0019
-11 5 11 2.9021 0.0114
-11 5 12 -4.0037 -0.0086
-11 5 13 -6.2063 -0.0002
-11 5 14 -2.2823 0.0059
-11 5 15 -1.5177 -0.0058
-11 5 16 5.3284 -0.0019
-11 5 17 -5.8052 0.0002
-11 5 18 -2.8883 -0.0074
-11 5 19 3.9978 0.0110
-11 5 20 -2.2589 -0.0048
-11 5 21 3.3885 0.0008
-11 6 1 -7.8135 -0.0179
-11 6 2 -1.5797 -0.0014
-11 6 3 -5.1709 -0.0026
-11 6 4 11.3652 -0.0022
-11 6 5 26.6634 0.0031
-11 6 6 -22.4724 0.0070
-11 6 7 2.7571 -0.0018
-11 6 8 1.2550 0.0019
-11 6 9 2.6574 0.0096
-11 6 10 0.2781 -0.0062
-11 6 11 -19.8232 0.0086
-11 6 12 9.4388 -0.0155
-11 6 13 -10.2731 0.0008
-11 6 14 -3.6350 -0.0057
-11 6 15 11.1269 -0.0011
-11 6 16 -6.3482 0.0055
-11 6 17 0.5610 0.0037
-11 6 18 -1.6419 0.0045
-11 6 19 3.2603 -0.0076
-11 6 20 0.4913 0.0003
-11 7 1 -0.7816 0.0016
-11 7 2 8.8304 0.0067
-11 7 3 11.0876 -0.0074
-11 7 4 -9.7191 0.0129
-11 7 5 0.0960 0.0030
-11 7 6 0.0620 -0.0085
-11 7 7 -10.4253 0.0137
-11 7 8 -0.8916 -0.0085
-11 7 9 -2.1318 0.0005
-11 7 10 -3.3094 0.0012
-11 7 11 -0.0172 -0.0004
-11 7 12 2.3173 0.0013
-11 7 13 8.1522 -0.0073
-11 7 14 -0.0315 0.0094
-11 7 15 -2.7898 -0.0064
-11 7 16 7.1989 0.0009
-11 7 17 -1.3874 0.0025
-11 7 18 3.9414 -0.0058
-11 7 19 -2.2662 -0.0018
-11 7 20 3.2841 -0.0086
-11 8 1 2.3260 -0.0043
-11 8 2 -1.0677 -0.0008
-11 8 3 -4.0837 0.0040
-11 8 4 -11.3101 0.0085
-11 8 5 15.2139 -0.0090
-11 8 6 -16.0406 0.0081
-11 8 7 -3.8011 -0.0053
-11 8 8 7.5368 0.0066
-11 8 9 0.8834 0.0029
-11 8 10 9.2709 0.0020
-11 8 11 -5.7366 0.0075
-11 8 12 9.4956 -0.0106
-11 8 13 -6.1142 0.0039
-11 8 14 -5.1322 -0.0080
-11 8 15 6.0701 -0.0018
-11 8 16 0.6543 -0.0023
-11 8 17 -1.4367 0.0067
-11 8 18 -2.7321 -0.0002
-11 8 19 0.4864 -0.0062
-11 8 20 0.5722 0.0011
-11 9 1 -8.5643 -0.0079
-11 9 2 15.0874 0.0139
-11 9 3 -7.6594 -0.0053
-11 9 4 2.1753 0.0044
-11 9 5 0.9290 0.0024
-11 9 6 6.4067 -0.0053
-11 9 7 -6.4897 0.0043
-11 9 8 3.5901 -0.0003
-11 9 9 5.9937 0.0013
-11 9 10 -4.1287 -0.0073
-11 9 11 -9.4666 0.0000
-11 9 12 -0.7698 0.0001
-11 9 13 5.9942 -0.0116
-11 9 14 -0.4467 0.0008
-11 9 15 -8.1123 -0.0059
-11 9 16 8.6537 0.0034
-11 9 17 -2.4660 0.0056
-11 9 18 2.8180 0.0141
-11 9 19 -2.6559 -0.0091
-11 9 20 3.6404 -0.0046
-11 10 1 14.5766 0.0088
-11 10 2 -3.2992 -0.0003
-11 10 3 1.1856 0.0007
-11 10 4 -3.1778 0.0092
-11 10 5 -3.5339 -0.0031
-11 10 6 -0.5876 0.0039
-11 10 7 -6.8691 -0.0039
-11 10 8 5.5141 0.0088
-11 10 9 -4.4770 -0.0007
-11 10 10 -6.3068 -0.0034
-11 10 11 10.2514 0.0019
-11 10 12 3.4936 -0.0071
-11 10 13 1.6460 0.0010
-11 10 14 -4.1884 -0.0020
-11 10 15 2.0257 0.0020
-11 10 16 8.8339 0.0088
-11 10 17 -5.5834 0.0083
-11 10 18 -1.3380 0.0033
-11 10 19 1.5943 -0.0116
-11 11 1 -0.9831 0.0022
-11 11 2 8.3327 0.0088
-11 11 3 -14.7299 0.0040
-11 11 4 -7.2533 0.0017
-11 11 5 4.6504 0.0024
-11 11 6 6.2860 0.0008
-11 11 7 5.3192 -0.0037
-11 11 8 -16.2159 0.0047
-11 11 9 25.2723 -0.0052
-11 11 10 -4.2119 -0.0075
-11 11 11 2.3912 -0.0004
-11 11 12 -5.9125 0.0016
-11 11 13 1.3616 0.0009
-11 11 14 0.7964 -0.0007
-11 11 15 -10.8783 0.0047
-11 11 16 4.6345 0.0005
-11 11 17 1.5324 -0.0014
-11 11 18 -2.6041 0.0108
-11 11 19 -1.8767 -0.0063
-11 12 1 21.2654 0.0087
-11 12 2 -11.7257 -0.0025
-11 12 3 0.7343 -0.0019
-11 12 4 7.4963 0.0005
-11 12 5 6.4889 -0.0053
-11 12 6 11.6019 0.0005
-11 12 7 -6.0998 -0.0040
-11 12 8 5.8349 -0.0024
-11 12 9 0.0007 0.0036
-11 12 10 -13.4123 -0.0055
-11 12 11 9.3272 -0.0007
-11 12 12 -6.5289 0.0022
-11 12 13 -1.9728 -0.0041
-11 12 14 1.8539 0.0004
-11 12 15 -3.0406 -0.0076
-11 12 16 15.2936 0.0068
-11 12 17 -8.1467 -0.0013
-11 12 18 0.0918 0.0068
-11 12 19 0.5643 -0.0161
-11 13 1 -0.4150 -0.0010
-11 13 2 14.1932 0.0001
-11 13 3 -11.1772 0.0009
-11 13 4 7.3495 -0.0034
-11 13 5 0.3200 0.0021
-11 13 6 5.7089 0.0046
-11 13 7 -11.1492 -0.0051
-11 13 8 -13.3253 0.0074
-11 13 9 11.1484 -0.0058
-11 13 10 -2.2047 0.0014
-11 13 11 1.7304 -0.0074
-11 13 12 -0.9123 -0.0001
-11 13 13 -1.6504 0.0034
-11 13 14 16.2751 -0.0063
-11 13 15 -16.4405 0.0093
-11 13 16 7.0341 -0.0007
-11 13 17 -3.2858 -0.0079
-11 13 18 -6.1972 0.0038
-11 14 1 7.7426 0.0053
-11 14 2 -1.0158 -0.0032
-11 14 3 -8.5203 0.0011
-11 14 4 2.9509 -0.0025
-11 14 5 0.0080 0.0012
-11 14 6 5.7764 -0.0003
-11 14 7 -2.9824 -0.0022
-11 14 8 10.1106 -0.0051
-11 14 9 -2.6841 0.0010
-11 14 10 2.7767 -0.0059
-11 14 11 5.8800 -0.0008
-11 14 12 2.3826 0.0018
-11 14 13 -2.4557 -0.0002
-11 14 14 4.4085 0.0048
-11 14 15 -8.8638 -0.0034
-11 14 16 2.8864 0.0017
-11 14 17 -5.6216 0.0081
-11 14 18 7.3162 0.0045
-11 15 1 -2.2820 0.0009
-11 15 2 10.3298 -0.0065
-11 15 3 -8.1619 0.0004
-11 15 4 4.9385 -0.0052
-11 15 5 6.5294 0.0017
-11 15 6 10.4920 -0.0007
-11 15 7 -2.3254 -0.0031
-11 15 8 -10.1677 0.0041
-11 15 9 7.0800 -0.0058
-11 15 10 -2.4838 0.0057
-11 15 11 7.6477 -0.0034
-11 15 12 -2.2637 -0.0012
-11 15 13 1.1383 0.0071
-11 15 14 1.5111 -0.0006
-11 15 15 -11.2302 0.0108
-11 15 16 11.1835 0.0074
-11 15 17 4.5708 -0.0083
-11 16 1 3.7682 -0.0012
-11 16 2 0.5809 -0.0062
-11 16 3 -0.6523 0.0028
-11 16 4 -7.1109 -0.0049
-11 16 5 0.6450 0.0029
-11 16 6 2.7923 -0.0029
-11 16 7 -15.7273 0.0030
-11 16 8 -2.0644 -0.0052
-11 16 9 -10.0003 -0.0028
-11 16 10 9.1125 0.0044
-11 16 11 -0.0628 0.0017
-11 16 12 -6.5130 -0.0007
-11 16 13 -11.7161 0.0069
-11 16 14 7.5124 0.0027
-11 16 15 1.5430 0.0049
-11 16 16 -1.6757 -0.0021
-11 16 17 3.0252 -0.0079
-11 17 1 -4.3210 0.0007
-11 17 2 8.1648 -0.0042
-11 17 3 -4.4865 0.0033
-11 17 4 -15.1908 -0.0025
-11 17 5 3.6725 -0.0014
-11 17 6 -3.7661 0.0012
-11 17 7 -0.7957 -0.0054
-11 17 8 -6.5368 0.0024
-11 17 9 3.6748 -0.0016
-11 17 10 -2.1169 0.0043
-11 17 11 -6.8130 -0.0024
-11 17 12 -0.7690 0.0009
-11 17 13 9.1428 -0.0036
-11 17 14 -8.3954 0.0065
-11 17 15 -8.8056 0.0043
-11 17 16 2.6793 -0.0052
-11 18 1 2.0694 -0.0025
-11 18 2 1.8478 0.0037
-11 18 3 -9.7530 -0.0000
-11 18 4 -9.4447 0.0004
-11 18 5 2.8517 -0.0000
-11 18 6 5.1910 -0.0008
-11 18 7 -2.6793 0.0073
-11 18 8 -15.1648 -0.0039
-11 18 9 -5.5416 -0.0011
-11 18 10 5.4031 0.0103
-11 18 11 -2.1543 -0.0001
-11 18 12 -7.2356 0.0021
-11 18 13 -15.7077 -0.0019
-11 18 14 -0.1289 0.0021
-11 18 15 2.1643 0.0087
-11 19 1 -5.7743 0.0024
-11 19 2 7.4345 -0.0048
-11 19 3 1.2090 0.0055
-11 19 4 -6.8110 -0.0074
-11 19 5 2.3997 0.0059
-11 19 6 -2.5718 -0.0043
-11 19 7 -1.5850 0.0016
-11 19 8 -0.9924 -0.0003
-11 19 9 3.3303 0.0043
-11 19 10 -2.2852 -0.0014
-11 19 11 -13.4858 0.0011
-11 19 12 11.7678 -0.0080
-11 19 13 12.2467 -0.0012
-11 19 14 5.6233 0.0136
-11 20 1 6.8981 -0.0031
-11 20 2 7.1804 0.0043
-11 20 3 1.6058 -0.0042
-11 20 4 -1.6741 0.0034
-11 20 5 6.4314 -0.0027
-11 20 6 5.1614 -0.0025
-11 20 7 26.6655 0.0037
-11 20 8 -7.3504 -0.0057
-11 20 9 10.4682 -0.0071
-11 20 10 20.5011 0.0047
-11 20 11 7.1344 -0.0030
-11 20 12 20.2493 0.0042
-11 20 13 -1.4147 -0.0001
-11 21 1 -1.1392 0.0009
-11 21 2 8.8254 -0.0056
-11 21 3 -0.6148 0.0044
-11 21 4 0.8896 -0.0007
-11 21 5 -7.1396 0.0007
-11 21 6 17.2963 -0.0027
-11 21 7 6.4004 0.0015
-11 21 8 3.3483 0.0001
-11 21 9 13.8518 0.0079
-11 21 10 -21.7840 0.0033
-11 21 11 3.9301 0.0069
-11 21 12 -1.2418 -0.0111
-11 22 1 5.5747 -0.0062
-11 22 2 -0.6645 0.0082
-11 22 3 -10.4273 -0.0004
-11 22 4 3.7247 -0.0031
-11 22 5 -8.9225 0.0069
-11 22 6 6.1523 -0.0035
-11 22 7 5.5925 0.0036
-11 22 8 -13.7035 0.0052
-11 22 9 -16.2554 -0.0012
-11 22 10 -2.1020 -0.0035
-11 22 11 2.1614 -0.0014
-11 23 1 -6.1659 0.0011
-11 23 2 -2.8116 0.0022
-11 23 3 4.6382 -0.0116
-11 23 4 -4.8006 0.0165
-11 23 5 -2.9594 -0.0065
-11 23 6 5.3741 -0.0015
-11 23 7 -0.3881 0.0009
-11 23 8 -11.0514 0.0028
-11 23 9 3.6573 -0.0037
-10 0 1 4.3212 -0.1458
-10 0 2 -7.0954 0.0503
-10 0 3 28.1398 -0.0275
-10 0 4 5.9720 -0.0685
-10 0 5 -18.0070 -0.0104
-10 0 6 -0.9105 -0.0014
-10 0 7 25.9673 0.1196
-10 0 8 -25.7193 -0.0928
-10 0 9 -10.0041 0.0682
-10 0 10 1.3522 -0.0075
-10 0 11 11.2869 0.0204
-10 0 12 -1.5211 0.0395
-10 0 13 -1.9774 -0.0493
-10 0 14 -2.5714 -0.0048
-10 0 15 17.0982 -0.0185
-10 0 16 -5.0367 0.0056
-10 0 17 0.3196 -0.0005
-10 0 18 2.1606 -0.0383
-10 0 19 -10.5929 0.0287
-10 0 20 1.8947 -0.0481
-10 0 21 -1.9559 0.0120
-10 0 22 -0.9940 0.0326
-10 1 1 3.1851 -0.0371
-10 1 2 2.3591 -0.0014
-10 1 3 0.7654 0.0048
-10 1 4 -14.3027 0.0141
-10 1 5 -5.7371 -0.0084
-10 1 6 5.7854 0.0381
-10 1 7 -10.7391 -0.0087
-10 1 8 1.2247 0.0048
-10 1 9 -2.7067 -0.0063
-10 1 10 9.2211 -0.0000
-10 1 11 8.5607 -0.0096
-10 1 12 -0.2771 -0.0013
-10 1 13 -5.0357 -0.0035
-10 1 14 3.4241 -0.0025
-10 1 15 5.2387 -0.0073
-10 1 16 -7.4468 -0.0026
-10 1 17 -5.9450 -0.0007
-10 1 18 3.8948 0.0067
-10 1 19 -5.9073 -0.0154
-10 1 20 4.3548 0.0052
-10 1 21 -1.9408 -0.0040
-10 2 1 -7.8109 -0.0512
-10 2 2 -10.0381 0.0140
-10 2 3 -5.1759 -0.0217
-10 2 4 8.4380 -0.0122
-10 2 5 -16.0739 -0.0051
-10 2 6 21.8761 0.0092
-10 2 7 -5.6698 0.0329
-10 2 8 4.5132 -0.0236
-10 2 9 -11.5366 0.0262
-10 2 10 15.1618 0.0022
-10 2 11 6.1411 0.0086
-10 2 12 -18.0160 0.0142
-10 2 13 -3.8224 -0.0080
-10 2 14 8.5533 0.0029
-10 2 15 -1.7936 -0.0041
-10 2 16 -5.9941 0.0076
-10 2 17 3.8289 -0.0180
-10 2 18 3.1690 -0.0074
-10 2 19 -4.7713 0.0107
-10 2 20 4.7149 -0.0191
-10 2 21 -1.8490 -0.0020
-10 3 1 -2.3149 -0.0030
-10 3 2 -13.0801 -0.0162
-10 3 3 11.7167 0.0050
-10 3 4 2.1541 0.0333
-10 3 5 15.9144 -0.0057
-10 3 6 -18.7762 0.0417
-10 3 7 -5.3785 -0.0089
-10 3 8 12.0330 0.0064
-10 3 9 -10.1207 0.0051
-10 3 10 7.1330 -0.0200
-10 3 11 -0.1062 -0.0038
-10 3 12 -11.9296 -0.0126
-10 3 13 13.1982 -0.0097
-10 3 14 -7.8916 -0.0059
-10 3 15 10.6955 -0.0249
-10 3 16 -5.0245 -0.0059
-10 3 17 -4.7931 -0.0164
-10 3 18 5.2316 0.0168
-10 3 19 -2.1840 -0.0111
-10 3 20 2.0850 0.0031
-10 3 21 -3.4577 0.0021
-10 4 1 16.6998 0.0100
-10 4 2 -30.5558 0.0019
-10 4 3 20.0907 -0.0035
-10 4 4 0.8061 0.0144
-10 4 5 -30.1319 -0.0010
-10 4 6 18.1964 -0.0026
-10 4 7 3.5812 -0.0038
-10 4 8 -0.2309 0.0073
-10 4 9 -1.6373 -0.0112
-10 4 10 4.5307 -0.0067
-10 4 11 14.3929 0.0006
-10 4 12 -20.8184 -0.0073
-10 4 13 7.3154 0.0016
-10 4 14 1.7981 -0.0002
-10 4 15 -0.8629 -0.0048
-10 4 16 -3.9560 0.0033
-10 4 17 -4.0992 -0.0004
-10 4 18 8.4707 0.0010
-10 4 19 -5.8919 0.0048
-10 4 20 -0.5439 0.0030
-10 4 21 3.7783 -0.0058
-10 5 1 -6.1868 0.0048
-10 5 2 -21.5015 -0.0192
-10 5 3 9.9141 -0.0035
-10 5 4 8.9324 0.0208
-10 5 5 17.2206 -0.0116
-10 5 6 -11.8258 0.0116
-10 5 7 -2.2297 0.0095
-10 5 8 8.8691 -0.0084
-10 5 9 -2.8082 0.0140
-10 5 10 3.0634 -0.0179
-10 5 11 -13.5607 0.0109
-10 5 12 -1.7661 -0.0068
-10 5 13 -5.3718 0.0075
-10 5 14 -1.8612 -0.0020
-10 5 15 6.3945 -0.0048
-10 5 16 -8.1455 0.0157
-10 5 17 0.1860 -0.0029
-10 5 18 4.8780 0.0126
-10 5 19 -1.8460 0.0039
-10 5 20 4.2178 0.0025
-10 5 21 -4.0901 -0.0009
-10 6 1 2.0291 0.0152
-10 6 2 -8.9447 0.0026
-10 6 3 36.8384 0.0148
-10 6 4 10.9109 0.0001
-10 6 5 -40.4942 0.0009
-10 6 6 13.3932 0.0057
-10 6 7 -6.0105 -0.0169
-10 6 8 5.1955 0.0148
-10 6 9 -9.3765 -0.0175
-10 6 10 -14.1781 -0.0028
-10 6 11 14.6774 -0.0082
-10 6 12 -14.8105 -0.0026
-10 6 13 8.6845 0.0026
-10 6 14 10.0922 -0.0014
-10 6 15 -3.2953 0.0080
-10 6 16 1.7967 0.0041
-10 6 17 1.5395 -0.0070
-10 6 18 7.1911 0.0010
-10 6 19 -3.6066 0.0006
-10 6 20 -0.6266 0.0042
-10 6 21 2.1032 -0.0037
-10 7 1 7.0663 0.0132
-10 7 2 4.7128 0.0009
-10 7 3 -8.7801 -0.0084
-10 7 4 -9.5614 0.0069
-10 7 5 1.2907 -0.0081
-10 7 6 -12.7806 0.0077
-10 7 7 5.6250 0.0003
-10 7 8 3.1722 -0.0040
-10 7 9 -7.2606 0.0030
-10 7 10 9.1695 -0.0044
-10 7 11 3.0224 0.0065
-10 7 12 11.6671 -0.0029
-10 7 13 -7.2688 0.0036
-10 7 14 3.2907 -0.0026
-10 7 15 5.4889 -0.0011
-10 7 16 -2.6381 0.0080
-10 7 17 2.8282 -0.0002
-10 7 18 -6.3778 -0.0020
-10 7 19 4.8512 0.0043
-10 7 20 -2.5862 0.0044
-10 7 21 -3.0215 -0.0031
-10 8 1 -9.7819 0.0036
-10 8 2 -1.4634 -0.0018
-10 8 3 -5.8760 0.0170
-10 8 4 16.8675 -0.0109
-10 8 5 -20.3975 0.0001
-10 8 6 8.3272 0.0121
-10 8 7 9.2591 -0.0116
-10 8 8 1.2872 0.0034
-10 8 9 2.3815 -0.0027
-10 8 10 -0.2938 -0.0009
-10 8 11 2.0206 -0.0119
-10 8 12 -10.2587 -0.0025
-10 8 13 -1.5357 0.0044
-10 8 14 5.5614 -0.0079
-10 8 15 -1.0736 0.0195
-10 8 16 -3.6951 0.0087
-10 8 17 -3.0363 -0.0051
-10 8 18 2.0348 0.0017
-10 8 19 2.0205 0.0010
-10 8 20 -3.5356 0.0035
-10 8 21 3.0726 -0.0002
-10 9 1 11.9587 0.0142
-10 9 2 -1.2329 0.0050
-10 9 3 0.8077 -0.0064
-10 9 4 3.3248 -0.0063
-10 9 5 -0.7007 0.0028
-10 9 6 -9.9784 0.0023
-10 9 7 10.3235 -0.0046
-10 9 8 0.9163 -0.0046
-10 9 9 -6.8236 -0.0051
-10 9 10 -8.7988 -0.0014
-10 9 11 5.2661 0.0000
-10 9 12 11.3726 -0.0027
-10 9 13 -8.1826 0.0032
-10 9 14 1.0103 0.0065
-10 9 15 9.1948 0.0035
-10 9 16 -6.0550 0.0063
-10 9 17 3.5158 -0.0038
-10 9 18 -4.6814 -0.0090
-10 9 19 5.1264 -0.0011
-10 9 20 -5.1441 0.0081
-10 10 1 -5.1370 0.0122
-10 10 2 -0.7025 -0.0133
-10 10 3 -7.3527 0.0123
-10 10 4 -5.9799 -0.0027
-10 10 5 3.3786 -0.0042
-10 10 6 -5.6714 0.0076
-10 10 7 14.7976 -0.0064
-10 10 8 -13.1655 -0.0055
-10 10 9 4.2439 0.0009
-10 10 10 10.3041 0.0048
-10 10 11 1.8994 -0.0060
-10 10 12 -2.3709 0.0013
-10 10 13 -5.5585 0.0103
-10 10 14 1.1049 -0.0043
-10 10 15 3.1037 0.0096
-10 10 16 -11.3091 0.0024
-10 10 17 1.7181 -0.0020
-10 10 18 -1.0125 -0.0056
-10 10 19 -0.3568 0.0038
-10 10 20 0.8755 0.0065
-10 11 1 4.6913 -0.0009
-10 11 2 -18.9621 0.0026
-10 11 3 5.4945 -0.0022
-10 11 4 13.7937 -0.0106
-10 11 5 9.8824 0.0010
-10 11 6 -5.6162 -0.0053
-10 11 7 1.5136 -0.0039
-10 11 8 20.1407 -0.0006
-10 11 9 -11.5661 -0.0074
-10 11 10 -0.2859 0.0082
-10 11 11 -7.1899 -0.0022
-10 11 12 6.6570 0.0038
-10 11 13 -8.2921 -0.0003
-10 11 14 -7.8738 0.0006
-10 11 15 11.0530 0.0022
-10 11 16 -1.4235 0.0010
-10 11 17 -3.1788 0.0020
-10 11 18 2.3929 -0.0090
-10 11 19 4.6497 -0.0078
-10 11 20 -2.4647 0.0017
-10 12 1 -15.0691 -0.0002
-10 12 2 10.4934 -0.0103
-10 12 3 7.1610 -0.0007
-10 12 4 8.0477 0.0003
-10 12 5 -2.7710 -0.0025
-10 12 6 -1.1631 0.0003
-10 12 7 3.5895 0.0002
-10 12 8 -9.5437 -0.0008
-10 12 9 -7.4624 0.0003
-10 12 10 9.9050 0.0042
-10 12 11 -7.5159 0.0015
-10 12 12 7.9304 -0.0050
-10 12 13 -7.9511 0.0040
-10 12 14 6.0837 -0.0020
-10 12 15 11.0080 -0.0002
-10 12 16 -11.4963 0.0011
-10 12 17 6.2468 -0.0060
-10 12 18 -2.0431 -0.0160
-10 12 19 1.1132 0.0009
-10 13 1 6.4637 -0.0017
-10 13 2 -14.4011 0.0002
-10 13 3 8.1647 0.0055
-10 13 4 -4.6092 -0.0061
-10 13 5 6.0685 0.0026
-10 13 6 -17.1397 -0.0050
-10 13 7 -1.1997 0.0006
-10 13 8 15.0288 0.0028
-10 13 9 -13.1643 -0.0067
-10 13 10 8.5585 0.0042
-10 13 11 1.4053 -0.0008
-10 13 12 0.9003 0.0103
-10 13 13 5.5034 -0.0049
-10 13 14 -15.4398 0.0026
-10 13 15 17.8138 0.0029
-10 13 16 -8.9969 -0.0101
-10 13 17 -4.4135 0.0083
-10 13 18 6.3057 -0.0025
-10 13 19 -1.9049 0.0069
-10 14 1 -3.3081 -0.0040
-10 14 2 -6.2864 -0.0008
-10 14 3 0.8458 -0.0050
-10 14 4 10.0416 -0.0024
-10 14 5 1.9594 0.0018
-10 14 6 -1.3543 -0.0046
-10 14 7 8.6893 -0.0007
-10 14 8 -12.0240 0.0022
-10 14 9 11.3686 -0.0001
-10 14 10 6.4480 0.0040
-10 14 11 3.9935 0.0088
-10 14 12 -8.2438 -0.0034
-10 14 13 4.0912 0.0010
-10 14 14 -5.4544 -0.0006
-10 14 15 8.2828 0.0024
-10 14 16 -3.6777 0.0039
-10 14 17 6.8786 -0.0004
-10 14 18 -1.4981 0.0011
-10 14 19 -2.5384 -0.0045
-10 15 1 9.3027 -0.0007
-10 15 2 -18.7240 -0.0066
-10 15 3 15.5352 0.0045
-10 15 4 -2.6234 -0.0025
-10 15 5 1.2710 0.0027
-10 15 6 -12.7665 -0.0042
-10 15 7 -11.4771 0.0049
-10 15 8 9.8942 0.0062
-10 15 9 -7.9751 0.0009
-10 15 10 -4.2293 -0.0005
-10 15 11 1.8989 0.0023
-10 15 12 -14.5333 0.0085
-10 15 13 1.1466 -0.0036
-10 15 14 -6.9330 0.0058
-10 15 15 18.8005 -0.0013
-10 15 16 -8.4431 -0.0101
-10 15 17 1.4348 -0.0027
-10 15 18 -1.5726 0.0053
-10 16 1 -4.0506 -0.0083
-10 16 2 -4.0265 0.0073
-10 16 3 -9.1070 -0.0043
-10 16 4 -4.0323 0.0044
-10 16 5 -4.5324 -0.0009
-10 16 6 -9.9394 0.0006
-10 16 7 -6.8917 0.0016
-10 16 8 -4.9188 -0.0004
-10 16 9 -1.2295 0.0001
-10 16 10 -2.9402 0.0059
-10 16 11 4.3735 -0.0047
-10 16 12 -16.2473 0.0070
-10 16 13 18.3341 -0.0081
-10 16 14 -3.8262 -0.0026
-10 16 15 -5.9698 -0.0029
-10 16 16 4.0381 -0.0046
-10 16 17 -4.2417 0.0005
-10 16 18 -6.4699 0.0015
-10 17 1 6.1247 0.0031
-10 17 2 -15.4254 -0.0003
-10 17 3 -8.3671 0.0036
-10 17 4 -3.0463 -0.0013
-10 17 5 6.8569 0.0025
-10 17 6 2.1198 -0.0031
-10 17 7 -5.0388 0.0040
-10 17 8 4.9004 0.0019
-10 17 9 -8.7290 0.0050
-10 17 10 15.9370 -0.0066
-10 17 11 0.0607 -0.0021
-10 17 12 -8.7891 0.0031
-10 17 13 -12.9507 -0.0025
-10 17 14 -4.8150 -0.0002
-10 17 15 2.5000 -0.0005
-10 17 16 2.2997 -0.0091
-10 17 17 -9.9744 0.0005
-10 18 1 -5.8113 -0.0019
-10 18 2 -6.6334 0.0010
-10 18 3 -9.4790 -0.0020
-10 18 4 12.9699 -0.0004
-10 18 5 0.2382 0.0034
-10 18 6 19.4887 0.0016
-10 18 7 -31.0634 0.0051
-10 18 8 2.5252 -0.0012
-10 18 9 5.7254 0.0047
-10 18 10 -7.0116 0.0012
-10 18 11 -17.2912 -0.0034
-10 18 12 5.5202 0.0046
-10 18 13 -0.5935 -0.0044
-10 18 14 15.2060 0.0061
-10 18 15 3.7137 -0.0118
-10 18 16 -0.4301 -0.0028
-10 19 1 13.2834 -0.0027
-10 19 2 -8.7212 0.0014
-10 19 3 6.5685 -0.0012
-10 19 4 -3.8482 0.0024
-10 19 5 30.1610 0.0025
-10 19 6 3.3828 0.0016
-10 19 7 -10.1330 -0.0020
-10 19 8 3.4479 0.0010
-10 19 9 6.9928 0.0002
-10 19 10 31.6497 -0.0071
-10 19 11 30.1448 -0.0061
-10 19 12 9.6158 0.0007
-10 19 13 -1.5133 0.0011
-10 19 14 6.6555 -0.0071
-10 19 15 -0.5671 -0.0049
-10 20 1 -0.9185 0.0009
-10 20 2 2.9884 -0.0005
-10 20 3 -0.0387 -0.0004
-10 20 4 19.5215 0.0002
-10 20 5 14.8190 0.0035
-10 20 6 13.8025 -0.0038
-10 20 7 -12.5593 0.0016
-10 20 8 28.6318 -0.0053
-10 20 9 37.5593 0.0019
-10 20 10 -15.4012 -0.0029
-10 20 11 4.2016 0.0024
-10 20 12 -16.9017 -0.0060
-10 20 13 -2.5913 -0.0056
-10 20 14 4.4941 0.0092
-10 20 15 3.7394 -0.0047
-10 21 1 8.5071 -0.0073
-10 21 2 -5.6037 0.0044
-10 21 3 -4.5928 -0.0000
-10 21 4 0.9397 0.0016
-10 21 5 5.4986 -0.0005
-10 21 6 0.9496 0.0026
-10 21 7 5.4655 -0.0001
-10 21 8 -45.1139 -0.0006
-10 21 9 -24.0718 0.0056
-10 21 10 4.2071 -0.0021
-10 21 11 13.0608 -0.0070
-10 21 12 -13.1195 0.0042
-10 21 13 -6.8279 0.0033
-10 21 14 -5.5266 0.0112
-10 22 1 -11.3878 0.0058
-10 22 2 -5.4511 0.0015
-10 22 3 -0.5428 -0.0015
-10 22 4 -11.5243 0.0006
-10 22 5 12.2133 -0.0000
-10 22 6 -8.9112 0.0006
-10 22 7 -41.4398 -0.0024
-10 22 8 9.6284 -0.0003
-10 22 9 12.7692 -0.0057
-10 22 10 20.3904 0.0014
-10 22 11 -18.1377 0.0093
-10 22 12 -18.6478 0.0009
-10 22 13 -5.7965 -0.0061
-10 23 1 6.3941 -0.0078
-10 23 2 -3.6330 0.0019
-10 23 3 -5.0231 -0.0016
-10 23 4 10.3552 0.0019
-10 23 5 -3.3074 -0.0044
-10 23 6 -3.6935 0.0000
-10 23 7 10.2787 0.0015
-10 23 8 -17.9558 -0.0064
-10 23 9 -12.1462 0.0079
-10 23 10 -2.6331 0.0095
-10 23 11 -3.6812 -0.0029
-10 24 1 0.3555 0.0092
-10 24 2 1.1473 -0.0055
-10 24 3 6.9598 0.0093
-10 24 4 -6.0349 -0.0109
-10 24 5 -8.1158 -0.0007
-10 24 6 -9.2210 -0.0010
-10 24 7 -5.4400 -0.0013
-10 24 8 -6.4339 0.0006
-10 24 9 -1.0171 -0.0021
-10 25 2 6.6724 -0.0021
-10 25 3 -4.5823 -0.0013
-10 25 4 -2.4237 -0.0073
-10 25 5 0.8064 -0.0011
-10 25 6 17.2827 0.0006
-10 25 7 3.1641 -0.0018
-9 0 1 8.1106 0.0419
-9 0 2 24.2463 -0.0110
-9 0 3 -26.1944 -0.0373
-9 0 4 -10.6437 0.0909
-9 0 5 3.6720 -0.0214
-9 0 6 25.6445 0.0828
-9 0 7 -45.9251 -0.0578
-9 0 8 -12.4034 0.0266
-9 0 9 34.9282 0.0113
-9 0 10 0.1494 -0.0475
-9 0 11 2.2467 0.0079
-9 0 12 1.7159 -0.0877
-9 0 13 -0.6201 0.0082
-9 0 14 16.0126 -0.0087
-9 0 15 -10.3375 -0.0181
-9 0 16 3.3222 0.0209
-9 0 17 -11.9306 -0.0434
-9 0 18 -3.9361 0.0110
-9 0 19 1.3565 0.0011
-9 0 20 -0.8590 -0.0168
-9 0 21 1.9880 0.0326
-9 0 22 -7.6469 -0.0407
-9 1 1 -12.5187 -0.0148
-9 1 2 -5.7112 0.0481
-9 1 3 -18.4749 -0.0180
-9 1 4 9.4541 0.0167
-9 1 5 -6.0875 0.0126
-9 1 6 1.9665 -0.0109
-9 1 7 -11.8163 -0.0078
-9 1 8 19.0928 0.0161
-9 1 9 11.6875 -0.0136
-9 1 10 -1.3472 0.0036
-9 1 11 -3.3683 -0.0045
-9 1 12 -4.6890 0.0073
-9 1 13 -2.1359 -0.0014
-9 1 14 7.1998 -0.0000
-9 1 15 -16.2616 0.0114
-9 1 16 -4.3047 -0.0073
-9 1 17 8.6039 0.0030
-9 1 18 -3.5155 -0.0003
-9 1 19 6.2354 -0.0158
-9 1 20 -1.2072 -0.0011
-9 1 21 -0.5788 -0.0032
-9 1 22 6.3766 0.0103
-9 2 1 -10.4517 0.0506
-9 2 2 14.2190 0.0021
-9 2 3 -5.5096 -0.0025
-9 2 4 -6.9226 0.0325
-9 2 5 29.0334 -0.0079
-9 2 6 -11.6266 0.0229
-9 2 7 1.6101 0.0058
-9 2 8 -8.6970 0.0012
-9 2 9 19.3771 -0.0048
-9 2 10 -14.0778 -0.0242
-9 2 11 -10.2082 0.0126
-9 2 12 -5.7162 -0.0332
-9 2 13 11.6644 0.0046
-9 2 14 -5.1496 -0.0049
-9 2 15 -7.7611 -0.0199
-9 2 16 14.7437 0.0072
-9 2 17 -0.8278 -0.0082
-9 2 18 -6.9056 0.0093
-9 2 19 7.7388 -0.0025
-9 2 20 -3.6450 0.0104
-9 2 21 5.5014 0.0178
-9 2 22 -2.9900 0.0070
-9 3 1 6.7451 0.0086
-9 3 2 1.4723 0.0325
-9 3 3 2.6481 0.0102
-9 3 4 12.9920 -0.0105
-9 3 5 -24.5770 0.0080
-9 3 6 -0.6712 0.0051
-9 3 7 13.2507 -0.0327
-9 3 8 -14.1363 -0.0047
-9 3 9 15.2290 -0.0274
-9 3 10 -6.0953 0.0022
-9 3 11 -3.1561 -0.0058
-9 3 12 7.1797 -0.0079
-9 3 13 0.2118 0.0007
-9 3 14 8.9347 -0.0116
-9 3 15 -7.9817 0.0193
-9 3 16 -0.5903 0.0004
-9 3 17 3.7293 0.0130
-9 3 18 -1.4762 0.0122
-9 3 19 3.0946 -0.0153
-9 3 20 -5.8003 0.0041
-9 3 21 3.4571 0.0031
-9 3 22 0.9725 -0.0023
-9 4 1 -30.3438 0.0182
-9 4 2 30.1998 -0.0055
-9 4 3 -15.9567 -0.0069
-9 4 4 -15.0807 -0.0086
-9 4 5 26.5007 0.0070
-9 4 6 -7.2645 -0.0138
-9 4 7 8.2284 0.0170
-9 4 8 -8.5234 -0.0050
-9 4 9 12.7551 -0.0030
-9 4 10 4.5482 0.0052
-9 4 11 -30.0467 0.0097
-9 4 12 21.2158 0.0023
-9 4 13 -7.1815 0.0183
-9 4 14 -2.6710 0.0077
-9 4 15 -6.7391 0.0087
-9 4 16 1.9819 0.0057
-9 4 17 9.9929 0.0120
-9 4 18 -10.9119 0.0004
-9 4 19 2.6449 -0.0056
-9 4 20 4.9309 0.0066
-9 4 21 -3.1112 0.0065
-9 4 22 0.7852 -0.0052
-9 5 1 -13.8241 0.0118
-9 5 2 20.7157 -0.0150
-9 5 3 15.0819 0.0276
-9 5 4 12.1599 -0.0037
-9 5 5 -28.3882 -0.0031
-9 5 6 10.7358 0.0173
-9 5 7 2.9679 -0.0208
-9 5 8 -11.9579 -0.0046
-9 5 9 4.2518 -0.0197
-9 5 10 -18.8446 0.0136
-9 5 11 3.8632 0.0013
-9 5 12 -5.3660 -0.0066
-9 5 13 2.5689 0.0160
-9 5 14 7.2477 -0.0086
-9 5 15 -4.0480 0.0124
-9 5 16 3.2812 0.0041
-9 5 17 3.8349 -0.0014
-9 5 18 -2.4577 0.0085
-9 5 19 2.9754 -0.0045
-9 5 20 -4.0788 -0.0007
-9 5 21 2.2001 0.0024
-9 5 22 -2.8923 0.0074
-9 6 1 -9.2833 -0.0046
-9 6 2 51.6973 0.0001
-9 6 3 -22.2501 0.0013
-9 6 4 -41.8571 -0.0103
-9 6 5 22.2768 -0.0014
-9 6 6 -7.9973 -0.0129
-9 6 7 5.1804 0.0021
-9 6 8 -13.3944 -0.0066
-9 6 9 1.5528 -0.0073
-9 6 10 14.7937 0.0138
-9 6 11 -14.1977 -0.0085
-9 6 12 21.7738 0.0154
-9 6 13 3.6970 -0.0008
-9 6 14 1.7044 0.0051
-9 6 15 -1.2053 -0.0018
-9 6 16 -1.2048 -0.0076
-9 6 17 9.0764 0.0059
-9 6 18 -9.7157 -0.0020
-9 6 19 1.5822 -0.0044
-9 6 20 1.0550 0.0006
-9 6 21 -4.8697 0.0023
-9 7 1 -4.4795 0.0030
-9 7 2 -4.9710 -0.0219
-9 7 3 -13.8585 0.0102
-9 7 4 3.8720 0.0038
-9 7 5 -7.6200 -0.0041
-9 7 6 17.7611 0.0072
-9 7 7 -1.6009 -0.0063
-9 7 8 -3.4943 0.0046
-9 7 9 11.9409 -0.0122
-9 7 10 2.7982 0.0136
-9 7 11 6.6861 0.0006
-9 7 12 -14.3112 -0.0065
-9 7 13 8.4164 0.0152
-9 7 14 -2.2028 -0.0059
-9 7 15 -8.1321 0.0102
-9 7 16 1.5919 0.0000
-9 7 17 -4.4975 0.0002
-9 7 18 4.4313 0.0032
-9 7 19 -5.0147 0.0004
-9 7 20 -0.2084 -0.0044
-9 7 21 6.6388 -0.0088
-9 8 1 0.2727 -0.0043
-9 8 2 10.7131 -0.0010
-9 8 3 4.2333 0.0021
-9 8 4 -10.9569 -0.0017
-9 8 5 13.0272 -0.0005
-9 8 6 4.4595 -0.0141
-9 8 7 0.0420 0.0023
-9 8 8 -6.5828 -0.0067
-9 8 9 10.0450 -0.0038
-9 8 10 -10.5537 0.0034
-9 8 11 -6.9483 -0.0040
-9 8 12 3.9887 0.0136
-9 8 13 4.9099 -0.0004
-9 8 14 -3.3639 0.0109
-9 8 15 -2.9826 -0.0056
-9 8 16 -0.4628 -0.0099
-9 8 17 5.9013 -0.0036
-9 8 18 -1.0536 -0.0039
-9 8 19 -3.4516 -0.0028
-9 8 20 2.4226 -0.0013
-9 8 21 -1.6944 0.0040
-9 9 1 8.0207 0.0022
-9 9 2 -5.4864 -0.0140
-9 9 3 8.3890 -0.0008
-9 9 4 -16.1449 -0.0011
-9 9 5 -3.8447 0.0009
-9 9 6 18.5000 -0.0058
-9 9 7 -5.8842 -0.0006
-9 9 8 -6.9683 0.0055
-9 9 9 -1.9813 -0.0017
-9 9 10 5.4638 0.0082
-9 9 11 12.7999 0.0025
-9 9 12 -16.1262 0.0041
-9 9 13 10.0671 0.0018
-9 9 14 -0.5332 -0.0032
-9 9 15 -8.8361 -0.0056
-9 9 16 3.5116 -0.0103
-9 9 17 -3.7684 -0.0026
-9 9 18 4.4828 0.0024
-9 9 19 -9.8295 0.0034
-9 9 20 4.8979 -0.0005
-9 9 21 2.7492 -0.0119
-9 10 1 0.2711 -0.0099
-9 10 2 -7.9825 0.0015
-9 10 3 -4.1996 -0.0044
-9 10 4 7.9631 -0.0020
-9 10 5 4.3551 0.0036
-9 10 6 15.5787 -0.0105
-9 10 7 -17.4587 -0.0016
-9 10 8 9.6302 0.0115
-9 10 9 5.9661 -0.0014
-9 10 10 -2.3845 0.0031
-9 10 11 -4.8004 0.0006
-9 10 12 -9.2286 0.0034
-9 10 13 2.1007 -0.0004
-9 10 14 -1.9885 -0.0013
-9 10 15 -9.8002 0.0019
-9 10 16 11.4355 -0.0060
-9 10 17 -3.4438 0.0016
-9 10 18 0.1438 -0.0017
-9 10 19 3.1885 -0.0044
-9 10 20 0.7862 -0.0040
-9 10 21 0.5213 0.0100
-9 11 1 -8.1808 -0.0019
-9 11 2 16.0817 -0.0077
-9 11 3 14.4297 -0.0045
-9 11 4 6.4432 -0.0025
-9 11 5 -19.8101 0.0019
-9 11 6 22.8517 -0.0034
-9 11 7 -3.2683 0.0110
-9 11 8 -11.3812 -0.0021
-9 11 9 0.2282 0.0094
-9 11 10 -2.5818 -0.0044
-9 11 11 4.5290 -0.0011
-9 11 12 -8.6660 0.0035
-9 11 13 3.1038 -0.0083
-9 11 14 14.1093 0.0038
-9 11 15 -2.0860 -0.0082
-9 11 16 1.7226 -0.0057
-9 11 17 3.6512 -0.0103
-9 11 18 1.6899 -0.0087
-9 11 19 -1.7906 0.0053
-9 11 20 -3.6842 0.0035
-9 12 1 16.8627 -0.0049
-9 12 2 -1.0216 0.0036
-9 12 3 3.3005 0.0006
-9 12 4 -17.0269 -0.0024
-9 12 5 5.1818 0.0087
-9 12 6 -0.6259 -0.0006
-9 12 7 -18.1384 -0.0033
-9 12 8 2.0943 0.0090
-9 12 9 4.2880 -0.0008
-9 12 10 -5.0346 0.0023
-9 12 11 11.0938 -0.0049
-9 12 12 -12.8951 0.0022
-9 12 13 15.0382 -0.0006
-9 12 14 2.5644 -0.0054
-9 12 15 -7.0415 0.0041
-9 12 16 6.0349 -0.0110
-9 12 17 -5.8235 0.0015
-9 12 18 0.5894 0.0002
-9 12 19 -1.9654 0.0022
-9 12 20 1.7809 0.0003
-9 13 1 -9.3203 0.0029
-9 13 2 6.3431 -0.0016
-9 13 3 -8.4088 -0.0034
-9 13 4 7.1362 -0.0013
-9 13 5 -20.3704 0.0004
-9 13 6 14.2167 0.0002
-9 13 7 3.8716 0.0094
-9 13 8 -13.1388 -0.0058
-9 13 9 17.8074 0.0106
-9 13 10 -1.8805 -0.0027
-9 13 11 7.4260 0.0021
-9 13 12 -7.9724 -0.0019
-9 13 13 0.1751 -0.0006
-9 13 14 18.1339 0.0014
-9 13 15 -19.0630 -0.0017
-9 13 16 2.5598 0.0055
-9 13 17 4.1281 0.0002
-9 13 18 -2.1727 -0.0006
-9 13 19 -1.6571 0.0051
-9 14 1 -1.5581 -0.0037
-9 14 2 -2.8825 0.0010
-9 14 3 12.6835 -0.0008
-9 14 4 -6.7802 0.0011
-9 14 5 -3.5776 0.0068
-9 14 6 5.4124 0.0032
-9 14 7 -12.3166 0.0014
-9 14 8 15.3920 0.0030
-9 14 9 -1.9522 0.0041
-9 14 10 -0.3237 -0.0002
-9 14 11 -12.2433 -0.0049
-9 14 12 0.3503 -0.0023
-9 14 13 0.0322 -0.0016
-9 14 14 1.6989 0.0022
-9 14 15 -3.0573 -0.0001
-9 14 16 -0.3528 -0.0017
-9 14 17 -0.6643 -0.0002
-9 14 18 -1.7190 0.0001
-9 14 19 2.9393 -0.0121
-9 15 1 -19.8183 -0.0026
-9 15 2 16.9233 0.0084
-9 15 3 -13.0922 -0.0053
-9 15 4 -2.3618 0.0068
-9 15 5 -20.7017 -0.0000
-9 15 6 0.0786 -0.0002
-9 15 7 2.2552 0.0105
-9 15 8 -12.3318 -0.0054
-9 15 9 -11.0839 -0.0038
-9 15 10 4.3446 0.0035
-9 15 11 -14.5873 -0.0023
-9 15 12 1.7205 -0.0041
-9 15 13 -0.4271 -0.0008
-9 15 14 15.9284 -0.0007
-9 15 15 -22.1371 -0.0043
-9 15 16 6.9852 0.0020
-9 15 17 1.5372 0.0079
-9 15 18 -1.6228 -0.0196
-9 15 19 0.4331 0.0152
-9 16 1 -7.5946 0.0033
-9 16 2 -9.7618 0.0005
-9 16 3 1.4165 0.0043
-9 16 4 -7.1753 0.0015
-9 16 5 8.3480 0.0007
-9 16 6 -6.0558 0.0057
-9 16 7 6.3081 -0.0016
-9 16 8 3.1431 -0.0079
-9 16 9 -8.0421 0.0035
-9 16 10 38.4499 -0.0067
-9 16 11 -30.2689 -0.0005
-9 16 12 17.1340 -0.0083
-9 16 13 -7.6564 -0.0025
-9 16 14 -5.4230 0.0026
-9 16 15 -0.1863 0.0010
-9 16 16 -4.5063 0.0019
-9 16 17 -7.4078 0.0027
-9 16 18 0.8547 0.0043
-9 17 1 -17.5102 -0.0054
-9 17 2 6.2219 0.0110
-9 17 3 -4.3936 -0.0054
-9 17 4 33.8290 0.0040
-9 17 5 -1.9811 -0.0006
-9 17 6 -7.7976 -0.0018
-9 17 7 9.5684 0.0032
-9 17 8 -11.6305 -0.0020
-9 17 9 24.7900 -0.0074
-9 17 10 2.1990 0.0012
-9 17 11 -56.0685 0.0027
-9 17 12 21.7431 -0.0011
-9 17 13 -4.4467 -0.0019
-9 17 14 6.5561 0.0049
-9 17 15 3.5343 -0.0044
-9 17 16 -8.5574 0.0005
-9 17 17 6.8170 0.0128
-9 17 18 7.1882 -0.0130
-9 18 1 6.2442 0.0019
-9 18 2 -7.8087 -0.0033
-9 18 3 32.2516 0.0026
-9 18 4 -7.9350 0.0019
-9 18 5 27.6570 -0.0033
-9 18 6 -42.5256 0.0080
-9 18 7 16.5484 -0.0036
-9 18 8 -1.5286 -0.0065
-9 18 9 3.5663 0.0048
-9 18 10 -3.3104 -0.0067
-9 18 11 28.0238 0.0069
-9 18 12 7.4227 -0.0050
-9 18 13 24.7878 -0.0016
-9 18 14 -2.0634 -0.0012
-9 18 15 3.6193 0.0014
-9 18 16 -3.8656 0.0096
-9 18 17 8.3331 -0.0006
-9 19 1 -12.2374 -0.0044
-9 19 2 15.7724 0.0075
-9 19 3 3.1746 -0.0007
-9 19 4 45.1456 0.0011
-9 19 5 7.4663 -0.0017
-9 19 6 -40.9096 -0.0044
-9 19 7 19.6184 -0.0038
-9 19 8 37.9739 -0.0007
-9 19 9 58.3952 -0.0070
-9 19 10 6.2427 -0.0042
-9 19 11 -19.6920 0.0020
-9 19 12 -11.7766 -0.0014
-9 19 13 12.4014 -0.0024
-9 19 14 -5.3571 0.0028
-9 19 15 6.1145 0.0046
-9 19 16 -0.8874 0.0003
-9 20 1 4.5490 0.0023
-9 20 2 12.1593 -0.0014
-9 20 3 14.3759 -0.0041
-9 20 4 6.1080 0.0044
-9 20 5 -22.2865 -0.0087
-9 20 6 -27.7051 0.0036
-9 20 7 67.1130 -0.0018
-9 20 8 -29.9381 -0.0051
-9 20 9 -30.2738 0.0030
-9 20 10 -37.9160 -0.0019
-9 20 11 -10.7119 0.0033
-9 20 12 0.7523 0.0028
-9 20 13 18.4306 0.0056
-9 20 14 -7.9148 -0.0031
-9 20 15 -4.2530 -0.0003
-9 21 1 -8.3653 0.0018
-9 21 2 -5.5809 -0.0024
-9 21 3 -14.8886 0.0052
-9 21 4 -9.9550 -0.0020
-9 21 5 -0.9968 -0.0038
-9 21 6 -1.6488 0.0021
-9 21 7 -109.6522 -0.0089
-9 21 8 27.6793 0.0080
-9 21 9 27.3132 -0.0023
-9 21 10 15.0269 -0.0002
-9 21 11 -29.2514 0.0047
-9 21 12 -3.5105 0.0048
-9 21 13 -10.3940 0.0060
-9 21 14 -3.1163 -0.0042
-9 21 15 -3.6388 0.0045
-9 22 1 6.8298 -0.0022
-9 22 2 -15.5826 0.0031
-9 22 3 -2.4622 -0.0098
-9 22 4 22.8513 0.0029
-9 22 5 -23.9431 -0.0038
-9 22 6 -34.7642 -0.0029
-9 22 7 42.2106 0.0023
-9 22 8 34.0952 -0.0005
-9 22 9 -2.3372 0.0041
-9 22 10 -60.6028 0.0052
-9 22 11 -23.9152 0.0000
-9 22 12 11.9434 -0.0049
-9 22 13 4.4973 0.0104
-9 22 14 4.4836 -0.0155
-9 23 1 -5.5803 0.0057
-9 23 2 -1.0305 -0.0112
-9 23 3 18.8332 0.0068
-9 23 4 -13.5092 -0.0027
-9 23 5 11.4267 -0.0025
-9 23 6 -0.2671 0.0019
-9 23 7 -50.1381 -0.0034
-9 23 8 -20.0656 0.0089
-9 23 9 21.5460 0.0052
-9 23 10 -7.2030 -0.0102
-9 23 11 13.5221 -0.0102
-9 23 12 15.8264 -0.0005
-9 24 1 0.5856 -0.0012
-9 24 2 -1.7682 0.0041
-9 24 3 -2.4763 -0.0057
-9 24 4 -0.8833 -0.0024
-9 24 5 -19.3623 0.0004
-9 24 6 4.3898 0.0019
-9 24 7 -12.9144 -0.0021
-9 24 8 70.4860 0.0033
-9 24 9 26.1110 -0.0106
-9 24 10 -5.6247 0.0006
-9 24 11 3.2786 -0.0036
-9 25 1 1.1001 0.0010
-9 25 2 -1.3327 -0.0067
-9 25 3 12.1151 -0.0003
-9 25 4 -0.0544 0.0051
-9 25 5 31.0783 0.0021
-9 25 6 -2.5745 0.0021
-9 25 7 18.1774 0.0019
-9 25 8 -4.3784 0.0003
-9 25 9 12.2060 0.0130
-9 26 1 3.3634 -0.0047
-9 26 2 5.2772 0.0065
-9 26 3 0.0722 0.0024
-9 26 4 -10.7309 0.0005
-9 26 5 -8.5652 0.0045
-9 26 6 2.9923 0.0091
-9 26 7 -12.0555 -0.0000
-8 0 1 -9.2967 -0.0257
-8 0 2 -44.0512 0.0190
-8 0 3 8.1310 0.0646
-8 0 4 8.9477 -0.0349
-8 0 5 6.0580 -0.0411
-8 0 6 -46.1856 0.0616
-8 0 7 0.0563 -0.0623
-8 0 8 64.0303 0.0152
-8 0 9 -18.4333 -0.0739
-8 0 10 6.3038 -0.0118
-8 0 11 -2.4991 -0.0016
-8 0 12 6.0348 0.0245
-8 0 13 -2.9927 0.0185
-8 0 14 -11.0298 -0.0014
-8 0 15 10.2203 0.0281
-8 0 16 -25.9489 -0.0173
-8 0 17 7.7765 -0.0440
-8 0 18 3.4357 0.0704
-8 0 19 1.2338 -0.0579
-8 0 20 8.0086 0.0224
-8 0 21 -10.3758 -0.0190
-8 0 22 12.5412 0.0076
-8 1 1 -10.4005 0.0178
-8 1 2 -5.8401 0.0005
-8 1 3 21.0570 0.0125
-8 1 4 -21.1231 -0.0173
-8 1 5 22.3362 0.0102
-8 1 6 -17.6087 0.0013
-8 1 7 32.7958 -0.0094
-8 1 8 10.5935 0.0035
-8 1 9 -22.7074 0.0059
-8 1 10 -5.1092 -0.0017
-8 1 11 -0.5290 0.0174
-8 1 12 -12.7545 -0.0054
-8 1 13 9.3198 0.0077
-8 1 14 -18.3717 0.0121
-8 1 15 2.5817 -0.0113
-8 1 16 9.4424 0.0050
-8 1 17 2.3479 0.0013
-8 1 18 2.8531 -0.0086
-8 1 19 1.0950 0.0114
-8 1 20 0.8531 0.0185
-8 1 21 4.1820 0.0002
-8 1 22 -0.5123 0.0118
-8 2 1 27.0475 0.0385
-8 2 2 -24.8024 -0.0136
-8 2 3 12.3067 0.0138
-8 2 4 19.6331 -0.0163
-8 2 5 -3.6089 -0.0095
-8 2 6 -19.2455 0.0146
-8 2 7 9.0791 -0.0290
-8 2 8 10.6191 -0.0164
-8 2 9 -30.6173 -0.0168
-8 2 10 9.1587 -0.0050
-8 2 11 -5.1907 0.0008
-8 2 12 10.9470 0.0026
-8 2 13 -3.9562 0.0073
-8 2 14 -5.1290 -0.0011
-8 2 15 24.8799 0.0206
-8 2 16 -9.2648 0.0042
-8 2 17 -7.2608 -0.0102
-8 2 18 8.8800 0.0252
-8 2 19 -3.0895 0.0024
-8 2 20 3.8226 0.0073
-8 2 21 -6.5778 -0.0102
-8 2 22 1.3330 0.0004
-8 3 1 -10.4023 -0.0005
-8 3 2 4.1984 -0.0250
-8 3 3 9.7981 -0.0025
-8 3 4 -25.5112 -0.0257
-8 3 5 11.0904 0.0166
-8 3 6 0.4804 -0.0183
-8 3 7 -6.2474 -0.0254
-8 3 8 21.7334 0.0279
-8 3 9 -18.9611 0.0058
-8 3 10 14.7334 0.0185
-8 3 11 -11.1027 0.0095
-8 3 12 11.2675 0.0143
-8 3 13 3.3818 0.0192
-8 3 14 -10.2423 0.0150
-8 3 15 5.0249 0.0152
-8 3 16 -2.2803 -0.0114
-8 3 17 0.0087 0.0090
-8 3 18 3.9264 -0.0129
-8 3 19 -7.0607 -0.0048
-8 3 20 7.5526 0.0021
-8 3 21 -5.8153 -0.0026
-8 3 22 -0.1504 -0.0025
-8 4 1 28.1795 0.0200
-8 4 2 -25.1305 -0.0116
-8 4 3 9.1059 -0.0082
-8 4 4 21.9068 0.0118
-8 4 5 -14.5069 0.0053
-8 4 6 9.3805 -0.0096
-8 4 7 -9.6623 0.0099
-8 4 8 12.8478 -0.0021
-8 4 9 -13.8943 0.0064
-8 4 10 -23.1342 0.0018
-8 4 11 23.9214 0.0178
-8 4 12 -10.8145 0.0018
-8 4 13 -5.0627 0.0067
-8 4 14 -3.4222 0.0011
-8 4 15 9.5697 -0.0033
-8 4 16 3.5989 -0.0021
-8 4 17 -11.7760 0.0010
-8 4 18 4.6790 -0.0080
-8 4 19 2.8608 0.0116
-8 4 20 -5.4556 0.0087
-8 4 21 -1.1948 -0.0075
-8 4 22 0.0472 -0.0031
-8 5 1 16.8513 -0.0091
-8 5 2 16.2192 -0.0055
-8 5 3 -5.0107 0.0071
-8 5 4 -30.6934 -0.0167
-8 5 5 20.9903 0.0038
-8 5 6 -10.7019 -0.0159
-8 5 7 -12.5779 -0.0162
-8 5 8 7.1791 0.0119
-8 5 9 -12.1766 -0.0020
-8 5 10 10.1875 0.0175
-8 5 11 -2.5024 -0.0133
-8 5 12 10.1047 0.0130
-8 5 13 8.4652 -0.0083
-8 5 14 -2.6603 -0.0075
-8 5 15 3.8283 0.0044
-8 5 16 -0.4571 -0.0126
-8 5 17 -3.9915 0.0041
-8 5 18 2.5809 -0.0075
-8 5 19 -1.4909 -0.0050
-8 5 20 -0.9378 0.0044
-8 5 21 -4.0404 -0.0021
-8 5 22 3.7314 0.0036
-8 6 1 41.3168 -0.0169
-8 6 2 -50.5518 0.0144
-8 6 3 -20.4358 -0.0168
-8 6 4 24.7184 -0.0029
-8 6 5 -9.6022 0.0077
-8 6 6 6.2576 -0.0042
-8 6 7 -9.3562 0.0051
-8 6 8 21.4818 0.0100
-8 6 9 2.3756 0.0066
-8 6 10 -10.1541 0.0004
-8 6 11 26.5273 0.0077
-8 6 12 -5.4574 -0.0017
-8 6 13 -1.0434 -0.0086
-8 6 14 -7.9583 -0.0030
-8 6 15 -3.1673 0.0020
-8 6 16 8.1513 -0.0076
-8 6 17 -11.9376 0.0040
-8 6 18 6.8910 -0.0116
-8 6 19 -2.7501 0.0051
-8 6 20 -3.5626 -0.0029
-8 6 21 7.8036 -0.0030
-8 6 22 2.0704 -0.0126
-8 7 1 -2.7422 -0.0047
-8 7 2 -2.8885 0.0043
-8 7 3 -1.3638 0.0055
-8 7 4 8.4627 -0.0110
-8 7 5 19.2057 0.0099
-8 7 6 -12.1301 -0.0098
-8 7 7 8.3602 0.0061
-8 7 8 0.2216 -0.0110
-8 7 9 5.3427 0.0086
-8 7 10 -7.5297 0.0024
-8 7 11 -12.4587 -0.0044
-8 7 12 9.9147 0.0073
-8 7 13 -10.1497 -0.0062
-8 7 14 -7.8203 -0.0058
-8 7 15 4.9448 0.0010
-8 7 16 2.7723 -0.0068
-8 7 17 1.5563 -0.0005
-8 7 18 -7.1031 -0.0048
-8 7 19 5.7445 -0.0055
-8 7 20 3.7795 -0.0010
-8 7 21 -3.2320 0.0057
-8 7 22 -1.5708 0.0140
-8 8 1 27.7181 -0.0211
-8 8 2 -18.0711 0.0144
-8 8 3 8.4516 -0.0015
-8 8 4 4.0100 -0.0158
-8 8 5 0.6860 0.0078
-8 8 6 -2.6702 0.0005
-8 8 7 -7.0828 0.0003
-8 8 8 16.1903 0.0052
-8 8 9 -21.0514 0.0091
-8 8 10 -0.5896 0.0023
-8 8 11 10.6056 -0.0003
-8 8 12 2.1232 0.0035
-8 8 13 -4.4935 -0.0200
-8 8 14 -2.5703 -0.0062
-8 8 15 7.4924 -0.0053
-8 8 16 4.0770 -0.0068
-8 8 17 -7.8824 -0.0045
-8 8 18 -0.4046 -0.0009
-8 8 19 1.5986 0.0041
-8 8 20 -1.1232 -0.0005
-8 8 21 -3.1840 0.0092
-8 9 1 -10.9112 -0.0046
-8 9 2 9.5336 0.0079
-8 9 3 -30.4719 -0.0071
-8 9 4 11.5865 0.0005
-8 9 5 23.0407 0.0049
-8 9 6 -17.2120 0.0069
-8 9 7 -0.3589 0.0091
-8 9 8 -2.0814 -0.0075
-8 9 9 5.2853 0.0091
-8 9 10 7.9859 -0.0040
-8 9 11 -17.5261 -0.0005
-8 9 12 15.2759 -0.0049
-8 9 13 -15.6729 -0.0059
-8 9 14 -0.0281 -0.0042
-8 9 15 1.7940 0.0028
-8 9 16 -0.5993 0.0006
-8 9 17 0.8004 0.0050
-8 9 18 -9.1542 0.0036
-8 9 19 10.9211 0.0004
-8 9 20 0.8459 -0.0088
-8 9 21 -3.2201 0.0096
-8 10 1 -7.8199 -0.0101
-8 10 2 0.9917 0.0024
-8 10 3 7.4783 0.0018
-8 10 4 17.8906 0.0008
-8 10 5 -0.2704 0.0052
-8 10 6 -17.1100 0.0000
-8 10 7 7.0442 0.0089
-8 10 8 5.9641 -0.0046
-8 10 9 -7.8225 0.0025
-8 10 10 -2.7325 -0.0015
-8 10 11 -7.1405 -0.0068
-8 10 12 7.5237 0.0054
-8 10 13 -1.8220 -0.0112
-8 10 14 -0.1954 0.0042
-8 10 15 17.3406 -0.0043
-8 10 16 -8.0052 -0.0009
-8 10 17 1.3008 -0.0016
-8 10 18 3.3757 -0.0038
-8 10 19 2.9134 0.0057
-8 10 20 -2.4164 0.0097
-8 10 21 -3.8861 -0.0038
-8 11 1 15.1912 -0.0069
-8 11 2 8.1037 0.0101
-8 11 3 -7.0933 -0.0013
-8 11 4 -23.4875 0.0091
-8 11 5 31.8169 0.0004
-8 11 6 -26.5522 0.0101
-8 11 7 -3.1330 0.0019
-8 11 8 1.8273 -0.0075
-8 11 9 -2.1038 -0.0023
-8 11 10 3.1826 -0.0060
-8 11 11 -4.1198 0.0015
-8 11 12 13.7295 -0.0036
-8 11 13 7.7205 -0.0025
-8 11 14 -5.4796 -0.0043
-8 11 15 5.9649 -0.0029
-8 11 16 -4.0101 0.0004
-8 11 17 -0.9745 -0.0003
-8 11 18 0.2045 0.0096
-8 11 19 -4.0700 0.0062
-8 11 20 3.9839 -0.0079
-8 11 21 -1.7039 -0.0111
-8 12 1 -10.4736 0.0032
-8 12 2 -8.2595 -0.0004
-8 12 3 -21.4377 0.0007
-8 12 4 15.0281 0.0071
-8 12 5 -5.3320 0.0005
-8 12 6 -19.2732 -0.0057
-8 12 7 9.9698 0.0042
-8 12 8 0.5072 -0.0035
-8 12 9 5.4292 0.0011
-8 12 10 2.1448 -0.0045
-8 12 11 -2.8562 0.0034
-8 12 12 12.1033 0.0024
-8 12 13 -9.0409 0.0001
-8 12 14 -1.0649 0.0054
-8 12 15 0.0368 0.0014
-8 12 16 -9.4972 0.0066
-8 12 17 1.9112 0.0041
-8 12 18 2.4545 0.0021
-8 12 19 -2.8456 0.0089
-8 12 20 2.6587 0.0058
-8 13 1 -0.9795 -0.0080
-8 13 2 -4.0354 0.0082
-8 13 3 6.5860 -0.0026
-8 13 4 -16.5655 0.0100
-8 13 5 24.4272 -0.0014
-8 13 6 -6.6088 0.0061
-8 13 7 -5.1800 0.0008
-8 13 8 25.5881 -0.0000
-8 13 9 -12.4344 -0.0055
-8 13 10 10.9902 -0.0051
-8 13 11 -15.2758 0.0033
-8 13 12 7.2343 0.0003
-8 13 13 5.9451 -0.0009
-8 13 14 -23.5791 0.0039
-8 13 15 9.8594 -0.0034
-8 13 16 0.1366 0.0064
-8 13 17 -1.6121 -0.0057
-8 13 18 -0.3308 0.0138
-8 13 19 -0.2962 0.0089
-8 13 20 0.7468 -0.0043
-8 14 1 -1.5538 0.0055
-8 14 2 7.2160 0.0009
-8 14 3 -10.5699 0.0007
-8 14 4 0.2521 0.0076
-8 14 5 6.5932 0.0014
-8 14 6 -12.0447 -0.0066
-8 14 7 4.6905 -0.0030
-8 14 8 -8.2715 -0.0032
-8 14 9 -6.8425 -0.0019
-8 14 10 -11.6341 -0.0081
-8 14 11 -2.7521 0.0031
-8 14 12 1.7395 0.0003
-8 14 13 -8.5578 0.0007
-8 14 14 2.4175 0.0022
-8 14 15 -4.4210 0.0007
-8 14 16 3.1875 0.0005
-8 14 17 -0.0017 0.0009
-8 14 18 3.3008 -0.0037
-8 14 19 0.9752 0.0095
-8 15 1 8.9659 0.0019
-8 15 2 -13.0153 -0.0010
-8 15 3 9.9141 -0.0004
-8 15 4 -24.5177 0.0062
-8 15 5 18.8941 -0.0079
-8 15 6 -7.2100 0.0002
-8 15 7 -7.3261 -0.0031
-8 15 8 6.1339 -0.0025
-8 15 9 0.6887 -0.0042
-8 15 10 0.1045 -0.0011
-8 15 11 1.0796 -0.0011
-8 15 12 3.1970 0.0015
-8 15 13 8.7454 0.0043
-8 15 14 -19.0488 0.0024
-8 15 15 12.3561 -0.0008
-8 15 16 1.4204 0.0051
-8 15 17 -6.7425 -0.0089
-8 15 18 -1.6246 0.0138
-8 15 19 -1.6161 0.0146
-8 16 1 0.0413 0.0007
-8 16 2 13.6614 0.0013
-8 16 3 -1.9251 0.0007
-8 16 4 18.2545 0.0020
-8 16 5 4.9249 -0.0028
-8 16 6 9.6349 -0.0021
-8 16 7 5.6776 -0.0104
-8 16 8 -6.1452 -0.0016
-8 16 9 36.5824 0.0021
-8 16 10 -29.2649 -0.0037
-8 16 11 -2.1336 0.0012
-8 16 12 5.5361 0.0009
-8 16 13 -2.5556 0.0062
-8 16 14 -0.7957 -0.0015
-8 16 15 -2.5703 0.0012
-8 16 16 0.4972 -0.0006
-8 16 17 0.3315 -0.0008
-8 16 18 3.5057 0.0082
-8 16 19 2.0249 -0.0079
-8 17 1 18.7548 0.0094
-8 17 2 2.2698 -0.0075
-8 17 3 45.9890 0.0000
-8 17 4 -30.1428 -0.0028
-8 17 5 -7.8398 -0.0055
-8 17 6 0.4182 -0.0017
-8 17 7 -5.1613 -0.0002
-8 17 8 8.7818 -0.0015
-8 17 9 10.9159 0.0064
-8 17 10 -76.7862 0.0008
-8 17 11 66.7782 0.0025
-8 17 12 -3.9775 -0.0015
-8 17 13 11.6818 0.0061
-8 17 14 1.4349 -0.0003
-8 17 15 3.3927 -0.0033
-8 17 16 8.1963 0.0049
-8 17 17 4.4708 -0.0101
-8 17 18 -3.4907 -0.0009
-8 18 1 -4.2772 -0.0016
-8 18 2 34.6768 -0.0016
-8 18 3 -21.1224 -0.0028
-8 18 4 14.9313 -0.0002
-8 18 5 -30.9643 -0.0008
-8 18 6 31.4151 0.0009
-8 18 7 -5.1492 -0.0088
-8 18 8 21.7457 0.0039
-8 18 9 18.5501 -0.0009
-8 18 10 14.8232 0.0051
-8 18 11 24.2225 -0.0031
-8 18 12 3.5231 -0.0040
-8 18 13 -7.9271 0.0079
-8 18 14 3.2163 0.0004
-8 18 15 -7.9689 0.0010
-8 18 16 10.3104 -0.0013
-8 18 17 -4.3183 -0.0051
-8 19 1 3.8788 0.0055
-8 19 2 23.5337 -0.0044
-8 19 3 25.1966 -0.0027
-8 19 4 -11.9137 -0.0047
-8 19 5 -52.4261 -0.0021
-8 19 6 22.2748 -0.0020
-8 19 7 64.8851 -0.0014
-8 19 8 5.0641 0.0016
-8 19 9 -30.4676 0.0021
-8 19 10 -48.8065 0.0003
-8 19 11 -6.2989 0.0046
-8 19 12 11.6384 -0.0040
-8 19 13 -7.0832 0.0064
-8 19 14 4.8463 -0.0024
-8 19 15 -8.9289 -0.0043
-8 19 16 6.7250 -0.0043
-8 19 17 -3.9053 0.0051
-8 20 1 11.8189 -0.0008
-8 20 2 3.4258 -0.0055
-8 20 3 -45.8455 0.0010
-8 20 4 -30.1438 -0.0010
-8 20 5 -33.2083 0.0017
-8 20 6 84.0253 0.0030
-8 20 7 -105.9742 -0.0040
-8 20 8 -20.4306 0.0056
-8 20 9 -32.6322 -0.0001
-8 20 10 12.2486 0.0095
-8 20 11 16.6867 0.0013
-8 20 12 20.9381 -0.0041
-8 20 13 -31.1657 -0.0011
-8 20 14 -8.2892 0.0031
-8 20 15 -4.1589 0.0016
-8 20 16 -5.7147 0.0022
-8 21 1 -8.3254 -0.0007
-8 21 2 -37.2599 0.0038
-8 21 3 0.7294 -0.0023
-8 21 4 27.6945 -0.0042
-8 21 5 -30.2034 0.0015
-8 21 6 -78.8638 -0.0018
-8 21 7 72.7130 0.0040
-8 21 8 61.9654 0.0053
-8 21 9 -23.3218 -0.0002
-8 21 10 -30.5205 0.0024
-8 21 11 -7.1343 0.0029
-8 21 12 -16.7448 -0.0022
-8 21 13 -6.0010 0.0014
-8 21 14 -0.3369 0.0012
-8 21 15 -7.4736 0.0013
-8 22 1 -20.7049 0.0024
-8 22 2 22.8694 -0.0080
-8 22 3 27.6140 0.0025
-8 22 4 -30.3415 -0.0017
-8 22 5 -1.7732 0.0039
-8 22 6 31.1215 0.0051
-8 22 7 45.2302 0.0030
-8 22 8 -65.1128 0.0017
-8 22 9 -61.6510 0.0002
-8 22 10 2.2907 0.0004
-8 22 11 42.5597 0.0001
-8 22 12 10.8283 -0.0029
-8 22 13 7.7915 -0.0086
-8 22 14 2.8710 -0.0036
-8 23 1 10.8432 -0.0021
-8 23 2 6.4337 0.0039
-8 23 3 -14.2803 0.0026
-8 23 4 35.6275 0.0010
-8 23 5 -61.9834 0.0003
-8 23 6 -23.4390 0.0026
-8 23 7 -1.2218 0.0031
-8 23 8 80.0495 0.0012
-8 23 9 -1.6658 -0.0109
-8 23 10 44.0042 -0.0001
-8 23 11 24.1214 -0.0039
-8 23 12 -9.6447 0.0092
-8 23 13 11.6363 -0.0126
-8 24 1 -12.7712 0.0037
-8 24 2 10.2806 -0.0020
-8 24 3 14.2339 0.0034
-8 24 4 -26.1095 -0.0007
-8 24 5 18.6338 0.0055
-8 24 6 22.1801 0.0004
-8 24 7 121.9846 0.0036
-8 24 8 -3.6649 -0.0070
-8 24 9 -45.7570 0.0022
-8 24 10 3.0729 0.0014
-8 24 11 -12.2532 0.0066
-8 24 12 -11.0860 -0.0004
-8 25 1 6.7935 -0.0063
-8 25 2 18.2097 0.0077
-8 25 3 -1.5293 0.0031
-8 25 4 22.5746 0.0044
-8 25 5 -18.1811 0.0014
-8 25 6 17.9125 0.0024
-8 25 7 -21.2025 0.0033
-8 25 8 -20.4222 0.0053
-8 25 9 -23.9431 -0.0038
-8 25 10 -22.9974 -0.0022
-8 25 11 16.8399 -0.0015
-8 26 1 2.3111 0.0118
-8 26 2 -4.7729 -0.0045
-8 26 3 -16.9784 0.0032
-8 26 4 -11.5859 0.0017
-8 26 5 -9.2950 0.0031
-8 26 6 6.2722 -0.0020
-8 26 7 15.7135 -0.0016
-8 26 8 -7.5579 -0.0059
-8 26 9 -2.4341 -0.0072
-8 27 1 -7.7209 -0.0104
-8 27 2 2.4780 0.0058
-8 27 3 -0.3053 0.0007
-8 27 4 9.8125 -0.0000
-8 27 5 17.2247 -0.0004
-8 27 6 -13.3770 -0.0184
-7 0 1 -35.8616 -0.0430
-7 0 2 25.6220 0.0120
-7 0 3 19.1855 -0.0177
-7 0 4 -25.2279 -0.0620
-7 0 5 -20.7847 0.0800
-7 0 6 29.8619 -0.0540
-7 0 7 53.1434 -0.0082
-7 0 8 -29.9322 -0.0145
-7 0 9 6.1877 0.0303
-7 0 10 -17.4934 0.0886
-7 0 11 16.6168 -0.0026
-7 0 12 -33.5845 0.0409
-7 0 13 4.7640 -0.0005
-7 0 14 12.4308 -0.0123
-7 0 15 -31.9271 -0.0061
-7 0 16 18.4949 -0.0483
-7 0 17 8.0928 0.0695
-7 0 18 1.5325 -0.0365
-7 0 19 8.5344 -0.0002
-7 0 20 -9.5972 0.0248
-7 0 21 14.6132 -0.0266
-7 0 22 -7.0405 -0.0056
-7 1 1 17.3259 0.0701
-7 1 2 23.0416 -0.0220
-7 1 3 -25.8007 -0.0010
-7 1 4 31.4695 -0.0071
-7 1 5 -9.8466 0.0113
-7 1 6 20.6770 -0.0383
-7 1 7 4.9950 0.0368
-7 1 8 -42.4161 -0.0026
-7 1 9 -0.4325 0.0116
-7 1 10 2.5415 -0.0067
-7 1 11 -13.8845 0.0078
-7 1 12 9.4569 0.0007
-7 1 13 -11.8925 0.0008
-7 1 14 12.9654 0.0020
-7 1 15 4.1483 0.0022
-7 1 16 6.9046 0.0004
-7 1 17 -1.6903 0.0201
-7 1 18 -0.9063 0.0108
-7 1 19 1.2355 0.0049
-7 1 20 -3.8307 0.0017
-7 1 21 -1.5270 0.0079
-7 1 22 -1.6722 -0.0078
-7 2 1 -29.6159 -0.0205
-7 2 2 28.2668 -0.0288
-7 2 3 3.8711 0.0049
-7 2 4 6.7840 -0.0223
-7 2 5 -44.2760 0.0062
-7 2 6 32.9302 -0.0006
-7 2 7 -8.9341 0.0009
-7 2 8 -29.6925 0.0102
-7 2 9 28.1309 -0.0004
-7 2 10 -2.1829 0.0413
-7 2 11 1.9184 -0.0008
-7 2 12 -1.4321 0.0219
-7 2 13 5.6408 0.0189
-7 2 14 24.3368 -0.0113
-7 2 15 -22.0821 0.0056
-7 2 16 -1.3557 -0.0168
-7 2 17 4.8214 0.0166
-7 2 18 0.5759 -0.0076
-7 2 19 -3.3981 -0.0079
-7 2 20 -5.1909 -0.0079
-7 2 21 4.3790 -0.0072
-7 2 22 -3.8773 -0.0002
-7 3 1 7.1059 -0.0088
-7 3 2 8.4923 0.0087
-7 3 3 -19.8590 -0.0042
-7 3 4 19.9919 -0.0042
-7 3 5 -21.8738 0.0267
-7 3 6 16.8150 -0.0159
-7 3 7 15.8582 0.0443
-7 3 8 -27.5219 -0.0049
-7 3 9 25.9342 0.0209
-7 3 10 -30.8803 0.0012
-7 3 11 21.0214 0.0069
-7 3 12 2.0821 0.0059
-7 3 13 -14.9565 -0.0159
-7 3 14 11.1247 -0.0032
-7 3 15 -10.3437 -0.0163
-7 3 16 0.2376 -0.0113
-7 3 17 6.8159 0.0115
-7 3 18 -8.6494 -0.0057
-7 3 19 6.2077 0.0026
-7 3 20 -9.9018 0.0021
-7 3 21 2.1610 0.0058
-7 3 22 1.1921 -0.0110
-7 4 1 -24.8567 0.0044
-7 4 2 29.0763 -0.0162
-7 4 3 1.0007 0.0081
-7 4 4 -15.4739 0.0005
-7 4 5 2.3539 -0.0148
-7 4 6 -2.1588 0.0091
-7 4 7 5.5203 -0.0035
-7 4 8 -31.1574 0.0004
-7 4 9 5.7082 -0.0087
-7 4 10 14.5544 0.0026
-7 4 11 -3.0328 -0.0158
-7 4 12 -8.4803 -0.0070
-7 4 13 7.8956 -0.0053
-7 4 14 11.5658 -0.0139
-7 4 15 -9.3592 -0.0081
-7 4 16 -4.6058 0.0056
-7 4 17 5.8503 -0.0011
-7 4 18 -2.7682 0.0057
-7 4 19 -3.9676 0.0043
-7 4 20 -2.2129 -0.0042
-7 4 21 5.0638 -0.0001
-7 4 22 0.1137 0.0075
-7 5 1 13.0604 -0.0308
-7 5 2 -23.6759 0.0083
-7 5 3 -16.7065 -0.0113
-7 5 4 20.6594 0.0080
-7 5 5 -28.7100 0.0020
-7 5 6 4.1865 0.0061
-7 5 7 9.8389 0.0200
-7 5 8 2.6881 -0.0105
-7 5 9 8.5690 0.0087
-7 5 10 -1.7319 -0.0012
-7 5 11 16.9058 -0.0150
-7 5 12 1.6435 0.0047
-7 5 13 -4.2036 -0.0200
-7 5 14 0.1154 0.0038
-7 5 15 -5.5377 -0.0097
-7 5 16 -0.9705 -0.0015
-7 5 17 1.7957 0.0008
-7 5 18 1.8565 -0.0117
-7 5 19 -3.2462 0.0098
-7 5 20 -0.9241 -0.0064
-7 5 21 8.4589 -0.0016
-7 5 22 -0.0236 -0.0062
-7 6 1 -56.0249 0.0065
-7 6 2 16.2272 -0.0065
-7 6 3 11.9381 0.0134
-7 6 4 -6.8502 0.0042
-7 6 5 8.3108 -0.0021
-7 6 6 6.8479 0.0056
-7 6 7 28.8868 0.0029
-7 6 8 -26.3891 -0.0085
-7 6 9 1.6241 0.0051
-7 6 10 19.9496 -0.0152
-7 6 11 -15.2624 -0.0037
-7 6 12 -8.4844 -0.0104
-7 6 13 -9.6539 0.0046
-7 6 14 -0.1224 -0.0013
-7 6 15 4.9747 -0.0074
-7 6 16 -7.3724 0.0063
-7 6 17 9.6731 -0.0058
-7 6 18 -6.9020 0.0035
-7 6 19 -0.0854 0.0020
-7 6 20 9.2399 0.0004
-7 6 21 1.8788 -0.0054
-7 6 22 -4.2072 0.0112
-7 7 1 16.5539 -0.0116
-7 7 2 -18.9897 0.0075
-7 7 3 32.8677 -0.0130
-7 7 4 2.5348 0.0124
-7 7 5 -12.7750 -0.0006
-7 7 6 17.9991 -0.0008
-7 7 7 -20.7570 0.0024
-7 7 8 13.2974 -0.0065
-7 7 9 -20.7864 0.0074
-7 7 10 -0.2260 -0.0036
-7 7 11 10.4969 -0.0089
-7 7 12 -15.9483 0.0011
-7 7 13 4.4762 -0.0140
-7 7 14 6.9863 0.0068
-7 7 15 8.3513 -0.0111
-7 7 16 -3.5860 0.0045
-7 7 17 -6.8113 -0.0015
-7 7 18 8.8647 -0.0030
-7 7 19 -1.2737 0.0094
-7 7 20 -0.9087 0.0052
-7 7 21 -4.7384 0.0035
-7 7 22 -0.7255 -0.0057
-7 8 1 -34.7026 0.0110
-7 8 2 22.7971 -0.0011
-7 8 3 -8.9216 0.0034
-7 8 4 -5.1486 0.0170
-7 8 5 -1.6941 -0.0048
-7 8 6 -2.5626 0.0047
-7 8 7 11.8264 0.0067
-7 8 8 -24.7571 -0.0041
-7 8 9 6.2575 0.0053
-7 8 10 18.4606 -0.0125
-7 8 11 -7.2405 -0.0055
-7 8 12 -0.4222 -0.0098
-7 8 13 -2.3432 0.0056
-7 8 14 13.2106 0.0062
-7 8 15 -6.2665 -0.0036
-7 8 16 -9.7735 0.0080
-7 8 17 2.8741 0.0034
-7 8 18 2.1626 0.0034
-7 8 19 -1.7944 0.0051
-7 8 20 -2.5339 -0.0009
-7 8 21 4.6916 -0.0094
-7 9 1 2.4489 -0.0032
-7 9 2 -33.6384 0.0080
-7 9 3 28.6926 -0.0050
-7 9 4 17.0540 0.0072
-7 9 5 -26.7881 0.0057
-7 9 6 9.4669 -0.0019
-7 9 7 -9.7480 -0.0167
-7 9 8 10.7206 0.0035
-7 9 9 -1.9099 -0.0029
-7 9 10 -9.6306 -0.0040
-7 9 11 14.4847 0.0028
-7 9 12 -24.6385 -0.0007
-7 9 13 12.4444 0.0060
-7 9 14 -2.2762 0.0075
-7 9 15 3.2540 0.0016
-7 9 16 -3.6964 0.0017
-7 9 17 -2.6133 0.0081
-7 9 18 11.7577 0.0018
-7 9 19 -3.8184 -0.0059
-7 9 20 -1.3417 0.0097
-7 9 21 0.9360 -0.0028
-7 10 1 4.8254 0.0130
-7 10 2 6.1084 0.0039
-7 10 3 24.2077 0.0014
-7 10 4 -21.4268 0.0165
-7 10 5 -12.5955 -0.0101
-7 10 6 9.7938 -0.0056
-7 10 7 3.3743 0.0023
-7 10 8 -9.8386 -0.0071
-7 10 9 2.0853 0.0050
-7 10 10 -0.4274 -0.0062
-7 10 11 9.0080 0.0024
-7 10 12 -4.9255 -0.0051
-7 10 13 11.1159 0.0029
-7 10 14 9.6022 0.0040
-7 10 15 -11.8133 -0.0070
-7 10 16 3.8204 0.0100
-7 10 17 1.3844 0.0013
-7 10 18 4.1622 0.0032
-7 10 19 -5.4150 0.0027
-7 10 20 -3.7707 -0.0063
-7 10 21 5.9510 -0.0000
-7 11 1 2.6033 0.0071
-7 11 2 -25.3711 0.0012
-7 11 3 -9.6618 0.0052
-7 11 4 25.8074 -0.0098
-7 11 5 -35.9473 0.0003
-7 11 6 8.2292 0.0001
-7 11 7 1.8280 -0.0194
-7 11 8 -2.7645 0.0043
-7 11 9 5.8992 0.0002
-7 11 10 -1.6628 0.0019
-7 11 11 14.2554 0.0079
-7 11 12 -5.0107 -0.0034
-7 11 13 -8.1722 0.0084
-7 11 14 4.0790 0.0032
-7 11 15 -7.9586 0.0093
-7 11 16 -0.4220 0.0018
-7 11 17 -0.5983 0.0064
-7 11 18 -0.4928 0.0037
-7 11 19 -0.2085 -0.0111
-7 11 20 -1.3179 -0.0047
-7 11 21 2.6848 0.0064
-7 12 1 -15.2652 0.0039
-7 12 2 -7.6011 0.0038
-7 12 3 25.8869 -0.0063
-7 12 4 -6.3733 0.0076
-7 12 5 -17.3271 -0.0092
-7 12 6 21.6347 -0.0014
-7 12 7 -2.7256 -0.0002
-7 12 8 12.8325 0.0009
-7 12 9 -6.9574 0.0043
-7 12 10 4.9212 0.0034
-7 12 11 0.3939 0.0061
-7 12 12 -16.0399 -0.0011
-7 12 13 4.6564 0.0027
-7 12 14 -1.6024 0.0063
-7 12 15 -10.3347 -0.0040
-7 12 16 7.2970 0.0044
-7 12 17 2.9027 0.0012
-7 12 18 -5.1294 0.0050
-7 12 19 4.8612 -0.0003
-7 12 20 -4.6244 -0.0053
-7 13 1 12.8578 0.0119
-7 13 2 0.2510 -0.0053
-7 13 3 -0.4491 0.0103
-7 13 4 22.2917 -0.0090
-7 13 5 -15.5437 -0.0019
-7 13 6 4.8641 0.0036
-7 13 7 16.7887 -0.0097
-7 13 8 -18.8367 -0.0052
-7 13 9 2.7913 0.0019
-7 13 10 -13.7125 0.0024
-7 13 11 3.0056 0.0018
-7 13 12 -2.5980 -0.0037
-7 13 13 -14.8850 0.0005
-7 13 14 15.6608 -0.0043
-7 13 15 -2.6454 0.0032
-7 13 16 -0.0937 -0.0010
-7 13 17 2.1789 0.0020
-7 13 18 -2.5231 0.0046
-7 13 19 4.5794 -0.0139
-7 13 20 -1.7924 -0.0108
-7 14 1 -0.9000 -0.0065
-7 14 2 -6.8457 0.0021
-7 14 3 9.3205 -0.0070
-7 14 4 -1.6321 -0.0017
-7 14 5 -9.0668 -0.0082
-7 14 6 -10.8767 -0.0066
-7 14 7 1.6206 -0.0029
-7 14 8 -8.3425 0.0071
-7 14 9 -3.4877 -0.0065
-7 14 10 2.3243 0.0112
-7 14 11 -0.8111 0.0012
-7 14 12 -2.3089 -0.0006
-7 14 13 7.9451 0.0022
-7 14 14 -3.0098 0.0008
-7 14 15 5.1078 -0.0005
-7 14 16 -1.9998 -0.0033
-7 14 17 2.9279 0.0038
-7 14 18 -1.9058 -0.0032
-7 14 19 -0.3045 -0.0087
-7 14 20 3.0926 0.0040
-7 15 1 2.3017 0.0077
-7 15 2 12.6246 -0.0094
-7 15 3 -18.8582 0.0062
-7 15 4 29.4080 -0.0058
-7 15 5 -16.5598 -0.0092
-7 15 6 10.0575 0.0097
-7 15 7 22.0598 0.0003
-7 15 8 -6.5385 -0.0051
-7 15 9 6.0771 0.0043
-7 15 10 3.1677 0.0013
-7 15 11 5.4387 0.0058
-7 15 12 4.6745 -0.0008
-7 15 13 -7.8030 -0.0006
-7 15 14 12.3170 -0.0061
-7 15 15 -3.5752 -0.0002
-7 15 16 -6.7514 0.0021
-7 15 17 0.5829 -0.0018
-7 15 18 2.1531 0.0089
-7 15 19 0.7111 -0.0093
-7 16 1 9.3847 -0.0061
-7 16 2 0.4958 -0.0009
-7 16 3 12.0710 0.0010
-7 16 4 1.9232 -0.0084
-7 16 5 6.4148 0.0025
-7 16 6 -12.6054 -0.0054
-7 16 7 -0.0149 0.0022
-7 16 8 2.7495 0.0076
-7 16 9 -6.7214 -0.0023
-7 16 10 -10.5009 0.0068
-7 16 11 14.9230 -0.0003
-7 16 12 1.1099 -0.0007
-7 16 13 0.3566 -0.0037
-7 16 14 -3.8748 -0.0034
-7 16 15 11.8090 -0.0020
-7 16 16 -4.8112 -0.0051
-7 16 17 7.4305 0.0026
-7 16 18 -0.0082 -0.0138
-7 16 19 -2.0753 -0.0147
-7 17 1 1.7843 0.0014
-7 17 2 21.2443 -0.0060
-7 17 3 -55.2574 -0.0012
-7 17 4 8.4079 0.0000
-7 17 5 -14.4542 -0.0042
-7 17 6 10.2736 0.0097
-7 17 7 5.0244 0.0036
-7 17 8 11.3822 0.0039
-7 17 9 -39.8304 -0.0017
-7 17 10 59.3935 0.0002
-7 17 11 3.7932 0.0008
-7 17 12 1.1996 0.0028
-7 17 13 -2.6509 -0.0030
-7 17 14 7.0074 -0.0047
-7 17 15 -0.9914 -0.0015
-7 17 16 -3.4278 0.0015
-7 17 17 -2.5228 -0.0058
-7 17 18 3.8503 0.0039
-7 18 1 2.7171 -0.0061
-7 18 2 -20.9556 -0.0044
-7 18 3 6.4143 0.0074
-7 18 4 -7.5485 -0.0059
-7 18 5 38.3807 0.0059
-7 18 6 -11.2998 -0.0019
-7 18 7 20.5789 -0.0014
-7 18 8 12.8799 0.0064
-7 18 9 -14.3213 -0.0009
-7 18 10 28.2570 -0.0011
-7 18 11 -27.8069 -0.0011
-7 18 12 -9.8742 0.0024
-7 18 13 -4.6560 -0.0009
-7 18 14 -8.2226 -0.0065
-7 18 15 8.8078 0.0023
-7 18 16 -6.6354 -0.0014
-7 18 17 3.2238 0.0069
-7 18 18 -0.3760 -0.0034
-7 19 1 27.4008 -0.0032
-7 19 2 -2.3346 0.0017
-7 19 3 -45.4648 -0.0020
-7 19 4 -28.7596 0.0032
-7 19 5 10.1511 0.0028
-7 19 6 46.1781 -0.0001
-7 19 7 -53.9266 0.0085
-7 19 8 -36.0738 0.0017
-7 19 9 -36.3806 -0.0023
-7 19 10 9.1213 0.0019
-7 19 11 2.7803 -0.0068
-7 19 12 -1.1369 0.0057
-7 19 13 -4.3223 -0.0056
-7 19 14 -8.8936 -0.0041
-7 19 15 8.3007 0.0015
-7 19 16 -8.1497 0.0048
-7 19 17 0.5857 -0.0082
-7 20 1 -1.7147 0.0029
-7 20 2 -82.7785 -0.0019
-7 20 3 2.4016 0.0084
-7 20 4 4.6373 -0.0007
-7 20 5 51.0913 0.0055
-7 20 6 -84.5309 -0.0007
-7 20 7 -6.6128 -0.0016
-7 20 8 24.9658 0.0049
-7 20 9 14.0406 0.0002
-7 20 10 19.5017 -0.0025
-7 20 11 4.9313 -0.0062
-7 20 12 -48.6248 0.0034
-7 20 13 -3.3713 0.0052
-7 20 14 -2.4779 -0.0004
-7 20 15 0.4277 0.0036
-7 20 16 -8.2537 -0.0038
-7 21 1 -25.3540 -0.0031
-7 21 2 28.9204 0.0026
-7 21 3 60.3102 -0.0004
-7 21 4 -60.9897 0.0006
-7 21 5 9.6772 0.0054
-7 21 6 52.5046 -0.0022
-7 21 7 58.8554 0.0062
-7 21 8 -64.3264 -0.0017
-7 21 9 -23.5001 -0.0019
-7 21 10 -4.9716 0.0013
-7 21 11 -13.5513 -0.0050
-7 21 12 6.4385 0.0042
-7 21 13 9.1491 0.0027
-7 21 14 5.9885 -0.0063
-7 21 15 9.3786 -0.0027
-7 21 16 9.1952 0.0054
-7 22 1 48.5926 0.0043
-7 22 2 7.5799 -0.0001
-7 22 3 -31.0997 0.0037
-7 22 4 16.4793 0.0049
-7 22 5 -7.2029 0.0056
-7 22 6 40.0670 -0.0038
-7 22 7 -89.8466 -0.0017
-7 22 8 -4.4401 -0.0020
-7 22 9 39.4429 0.0004
-7 22 10 52.7988 -0.0012
-7 22 11 18.1999 -0.0085
-7 22 12 5.3714 -0.0004
-7 22 13 13.9755 0.0009
-7 22 14 12.9972 0.0044
-7 22 15 4.5948 0.0034
-7 23 1 -11.7389 -0.0016
-7 23 2 -8.2993 0.0049
-7 23 3 41.5877 0.0034
-7 23 4 -93.5169 -0.0036
-7 23 5 41.9292 0.0035
-7 23 6 40.9890 -0.0050
-7 23 7 92.9912 -0.0007
-7 23 8 -0.1902 -0.0041
-7 23 9 13.1703 -0.0016
-7 23 10 14.3163 -0.0013
-7 23 11 -39.5471 -0.0010
-7 23 12 16.9551 0.0016
-7 23 13 -6.2577 0.0062
-7 23 14 -16.5129 0.0046
-7 24 1 13.5416 0.0001
-7 24 2 17.8603 0.0047
-7 24 3 -14.0377 -0.0032
-7 24 4 0.1534 0.0041
-7 24 5 75.8977 0.0015
-7 24 6 59.6072 -0.0019
-7 24 7 -56.7319 -0.0028
-7 24 8 -91.7089 -0.0028
-7 24 9 1.0875 0.0039
-7 24 10 -30.5808 -0.0011
-7 24 11 6.4302 0.0016
-7 24 12 17.1202 -0.0025
-7 24 13 -10.0224 0.0058
-7 25 1 8.6662 0.0042
-7 25 2 2.8961 -0.0007
-7 25 3 -10.6161 0.0006
-7 25 4 -31.2754 -0.0028
-7 25 5 18.5223 0.0004
-7 25 6 -53.1641 -0.0040
-7 25 7 -22.2531 -0.0014
-7 25 8 -18.4609 -0.0044
-7 25 9 -1.9763 -0.0021
-7 25 10 40.1370 0.0005
-7 25 11 18.1759 0.0034
-7 25 12 0.0548 0.0057
-7 26 1 -5.5020 -0.0079
-7 26 2 -7.1390 0.0029
-7 26 3 -16.9989 -0.0033
-7 26 4 -11.0569 -0.0030
-7 26 5 52.0443 -0.0029
-7 26 6 -22.6423 -0.0053
-7 26 7 13.5819 -0.0072
-7 26 8 -9.7016 -0.0051
-7 26 9 -15.8811 0.0024
-7 26 10 31.2225 0.0057
-7 27 1 7.5227 0.0046
-7 27 2 -4.7296 -0.0031
-7 27 3 0.1523 -0.0052
-7 27 4 21.0736 -0.0046
-7 27 5 -29.8206 -0.0126
-7 27 6 -13.5120 -0.0012
-7 27 7 -14.8463 0.0053
-7 27 8 -26.2545 -0.0050
-7 28 1 -11.6930 -0.0093
-7 28 2 0.3219 -0.0023
-7 28 3 -3.5353 -0.0051
-7 28 4 -19.1837 -0.0085
-7 28 5 12.6342 0.0047
-6 0 1 34.7006 0.0397
-6 0 2 32.6725 0.0204
-6 0 3 -47.3018 -0.0020
-6 0 4 10.1320 -0.0107
-6 0 5 61.9945 0.0159
-6 0 6 -10.7713 -0.0052
-6 0 7 -18.6497 0.0483
-6 0 8 -2.1338 0.0471
-6 0 9 -29.3159 0.0434
-6 0 10 24.0342 -0.0469
-6 0 11 -57.2094 0.0191
-6 0 12 38.6396 -0.0388
-6 0 13 -1.2688 -0.0418
-6 0 14 -23.1015 0.0052
-6 0 15 26.2124 0.0173
-6 0 16 4.7225 0.0125
-6 0 17 -0.4224 0.0294
-6 0 18 0.1086 -0.0175
-6 0 19 -4.0888 0.0443
-6 0 20 6.2752 -0.0402
-6 0 21 -16.3689 0.0075
-6 0 22 6.0045 0.0302
-6 1 1 13.1521 -0.0015
-6 1 2 -15.7667 0.0151
-6 1 3 15.7131 -0.0336
-6 1 4 6.1376 0.0174
-6 1 5 -8.1706 0.0142
-6 1 6 -3.7521 0.0153
-6 1 7 -40.6828 0.0099
-6 1 8 10.1130 -0.0079
-6 1 9 1.4125 -0.0120
-6 1 10 0.2729 0.0183
-6 1 11 2.4736 -0.0114
-6 1 12 4.0980 -0.0025
-6 1 13 17.3540 0.0195
-6 1 14 -3.2199 -0.0059
-6 1 15 4.2132 0.0072
-6 1 16 -3.5026 0.0220
-6 1 17 -6.5927 -0.0034
-6 1 18 2.8907 -0.0242
-6 1 19 -10.1851 0.0185
-6 1 20 -0.4089 -0.0040
-6 1 21 0.7745 -0.0108
-6 1 22 -1.3018 0.0093
-6 2 1 27.9673 -0.0242
-6 2 2 -9.7912 0.0246
-6 2 3 3.0240 0.0013
-6 2 4 -48.1774 0.0103
-6 2 5 44.6405 0.0285
-6 2 6 -26.2969 0.0159
-6 2 7 -7.5783 0.0020
-6 2 8 36.7737 0.0059
-6 2 9 -5.1366 0.0147
-6 2 10 -7.6528 0.0007
-6 2 11 -0.0063 -0.0021
-6 2 12 25.5692 -0.0087
-6 2 13 4.5395 -0.0303
-6 2 14 -31.7244 -0.0088
-6 2 15 11.0606 0.0018
-6 2 16 -3.4300 -0.0098
-6 2 17 4.6394 0.0031
-6 2 18 -9.2165 -0.0065
-6 2 19 1.0579 0.0095
-6 2 20 5.9696 -0.0111
-6 2 21 -7.9737 0.0018
-6 2 22 3.3502 0.0040
-6 3 1 5.6043 -0.0005
-6 3 2 -9.1489 0.0211
-6 3 3 13.2816 -0.0334
-6 3 4 -39.6233 0.0382
-6 3 5 44.3753 0.0010
-6 3 6 -2.3622 -0.0162
-6 3 7 -23.6669 -0.0189
-6 3 8 18.9379 -0.0149
-6 3 9 -33.0761 -0.0089
-6 3 10 25.7880 -0.0210
-6 3 11 6.8179 -0.0213
-6 3 12 -21.5095 -0.0211
-6 3 13 14.1053 -0.0088
-6 3 14 -16.0703 0.0029
-6 3 15 2.7867 -0.0040
-6 3 16 7.8649 0.0208
-6 3 17 -7.8346 0.0076
-6 3 18 1.1933 -0.0072
-6 3 19 -6.3754 0.0141
-6 3 20 3.5453 -0.0044
-6 3 21 2.5984 0.0082
-6 3 22 -0.7924 0.0012
-6 4 1 40.9293 -0.0066
-6 4 2 -28.0782 0.0022
-6 4 3 -11.1793 -0.0080
-6 4 4 -0.4504 0.0127
-6 4 5 12.3174 0.0009
-6 4 6 -12.0861 -0.0083
-6 4 7 -30.8712 0.0037
-6 4 8 41.0369 -0.0096
-6 4 9 -5.8504 -0.0210
-6 4 10 7.8989 0.0101
-6 4 11 -9.3555 -0.0107
-6 4 12 13.9980 0.0031
-6 4 13 5.1215 -0.0058
-6 4 14 -18.8753 0.0038
-6 4 15 5.3230 0.0002
-6 4 16 6.8968 0.0023
-6 4 17 -8.7890 0.0018
-6 4 18 0.6232 -0.0063
-6 4 19 2.8404 -0.0041
-6 4 20 7.3273 0.0042
-6 4 21 -1.4821 -0.0076
-6 4 22 0.0561 -0.0019
-6 5 1 -33.6575 -0.0015
-6 5 2 5.9408 0.0085
-6 5 3 5.8553 0.0097
-6 5 4 -29.4583 0.0233
-6 5 5 29.5801 -0.0022
-6 5 6 12.1747 -0.0016
-6 5 7 13.9799 -0.0171
-6 5 8 -7.6423 -0.0039
-6 5 9 -0.4282 0.0015
-6 5 10 20.2514 -0.0104
-6 5 11 -16.1342 0.0069
-6 5 12 -2.1244 -0.0090
-6 5 13 -6.5995 0.0024
-6 5 14 -7.2063 0.0006
-6 5 15 4.3992 -0.0006
-6 5 16 0.3040 0.0082
-6 5 17 3.1547 -0.0039
-6 5 18 -1.6159 0.0038
-6 5 19 1.4022 -0.0011
-6 5 20 7.5493 -0.0087
-6 5 21 -0.8556 0.0022
-6 5 22 -1.3650 -0.0039
-6 6 1 46.2801 0.0078
-6 6 2 -17.3281 0.0136
-6 6 3 5.2429 -0.0140
-6 6 4 13.8309 -0.0064
-6 6 5 24.2375 -0.0042
-6 6 6 11.1107 -0.0176
-6 6 7 -54.4528 0.0075
-6 6 8 22.2440 -0.0124
-6 6 9 8.7359 -0.0073
-6 6 10 -23.5533 0.0020
-6 6 11 -7.8437 0.0073
-6 6 12 -3.0019 0.0032
-6 6 13 3.9892 -0.0022
-6 6 14 3.2431 0.0059
-6 6 15 1.3592 0.0008
-6 6 16 7.7169 0.0058
-6 6 17 -6.9233 -0.0006
-6 6 18 1.8635 0.0067
-6 6 19 8.0510 -0.0020
-6 6 20 0.1395 0.0009
-6 6 21 -7.9475 0.0035
-6 6 22 -3.1777 0.0032
-6 7 1 -34.6792 0.0141
-6 7 2 51.7259 -0.0079
-6 7 3 -20.4748 0.0097
-6 7 4 -6.6616 0.0105
-6 7 5 13.6187 -0.0052
-6 7 6 -37.9882 0.0051
-6 7 7 20.3043 -0.0059
-6 7 8 -23.9454 0.0094
-6 7 9 14.9198 -0.0056
-6 7 10 6.5279 0.0027
-6 7 11 -18.0200 0.0060
-6 7 12 21.7226 -0.0005
-6 7 13 1.7438 0.0019
-6 7 14 10.4888 0.0052
-6 7 15 -9.6611 0.0011
-6 7 16 -3.5708 0.0081
-6 7 17 7.1118 -0.0014
-6 7 18 -4.2036 0.0061
-6 7 19 0.8017 -0.0018
-6 7 20 -6.5944 -0.0095
-6 7 21 1.0298 -0.0001
-6 7 22 1.8000 -0.0098
-6 8 1 24.3024 0.0031
-6 8 2 -16.5896 0.0129
-6 8 3 -10.9730 -0.0025
-6 8 4 5.8610 -0.0081
-6 8 5 3.1621 -0.0138
-6 8 6 -1.9197 0.0051
-6 8 7 -16.7904 -0.0084
-6 8 8 13.4641 0.0007
-6 8 9 17.7330 -0.0034
-6 8 10 -16.7187 -0.0027
-6 8 11 4.2164 0.0182
-6 8 12 -1.4287 0.0047
-6 8 13 6.6372 0.0078
-6 8 14 -15.7732 0.0011
-6 8 15 -2.8239 0.0107
-6 8 16 3.0617 0.0023
-6 8 17 2.3737 -0.0069
-6 8 18 -3.6884 0.0077
-6 8 19 0.2461 -0.0059
-6 8 20 4.2146 -0.0075
-6 8 21 -1.6823 0.0009
-6 8 22 -1.1458 0.0071
-6 9 1 -24.2610 0.0169
-6 9 2 43.6056 -0.0078
-6 9 3 -2.2196 -0.0058
-6 9 4 -19.6615 -0.0030
-6 9 5 13.6629 -0.0042
-6 9 6 -14.4936 -0.0097
-6 9 7 18.2838 0.0052
-6 9 8 -15.4667 0.0066
-6 9 9 10.3262 0.0010
-6 9 10 1.7213 0.0051
-6 9 11 -22.5174 0.0060
-6 9 12 17.9741 0.0018
-6 9 13 -5.0453 -0.0023
-6 9 14 9.6123 0.0030
-6 9 15 -7.6832 -0.0025
-6 9 16 3.6491 0.0046
-6 9 17 8.5942 -0.0014
-6 9 18 -7.5686 -0.0002
-6 9 19 4.2181 -0.0006
-6 9 20 -1.8457 -0.0021
-6 9 21 0.3777 0.0082
-6 10 1 6.9293 0.0057
-6 10 2 19.0590 -0.0086
-6 10 3 -35.9603 0.0048
-6 10 4 -2.8702 -0.0079
-6 10 5 13.6278 -0.0160
-6 10 6 -8.8359 0.0112
-6 10 7 -3.9599 -0.0044
-6 10 8 7.3566 0.0129
-6 10 9 0.0728 -0.0048
-6 10 10 3.9234 -0.0002
-6 10 11 -7.5210 0.0053
-6 10 12 19.1853 -0.0005
-6 10 13 -2.4410 0.0062
-6 10 14 -11.1364 -0.0022
-6 10 15 5.1679 0.0075
-6 10 16 -0.1557 0.0022
-6 10 17 2.7762 -0.0094
-6 10 18 -6.6858 -0.0020
-6 10 19 -0.8393 -0.0040
-6 10 20 5.3985 0.0014
-6 10 21 -3.4881 -0.0090
-6 11 1 -34.0681 -0.0005
-6 11 2 20.8045 -0.0085
-6 11 3 2.9853 -0.0107
-6 11 4 -24.0660 -0.0050
-6 11 5 15.5166 0.0005
-6 11 6 2.4070 -0.0034
-6 11 7 0.4708 0.0073
-6 11 8 1.1782 0.0079
-6 11 9 2.4020 0.0051
-6 11 10 5.2784 0.0018
-6 11 11 -13.2989 0.0027
-6 11 12 -4.4523 0.0034
-6 11 13 -0.0253 0.0028
-6 11 14 -1.8135 -0.0021
-6 11 15 -3.4262 -0.0002
-6 11 16 -0.3761 -0.0040
-6 11 17 1.8347 -0.0021
-6 11 18 -3.5178 -0.0063
-6 11 19 3.2063 -0.0005
-6 11 20 1.1152 0.0050
-6 11 21 0.8518 0.0034
-6 12 1 15.9119 0.0051
-6 12 2 25.7955 -0.0097
-6 12 3 -7.2118 0.0086
-6 12 4 -11.4402 -0.0010
-6 12 5 26.9492 -0.0023
-6 12 6 -7.7032 0.0032
-6 12 7 9.5977 0.0018
-6 12 8 -5.9068 0.0119
-6 12 9 0.7659 -0.0064
-6 12 10 -5.9958 -0.0006
-6 12 11 -11.7982 -0.0070
-6 12 12 10.5104 -0.0042
-6 12 13 0.2429 -0.0005
-6 12 14 -7.4509 -0.0072
-6 12 15 10.4345 -0.0020
-6 12 16 -1.5672 0.0035
-6 12 17 0.8905 -0.0068
-6 12 18 1.5569 -0.0031
-6 12 19 -3.7250 -0.0017
-6 12 20 5.1494 0.0142
-6 12 21 -5.6190 -0.0179
-6 13 1 -10.0405 -0.0075
-6 13 2 14.4959 -0.0037
-6 13 3 5.3974 -0.0059
-6 13 4 -33.0512 -0.0069
-6 13 5 23.8510 0.0047
-6 13 6 -6.4338 -0.0049
-6 13 7 -12.3117 -0.0009
-6 13 8 -4.8280 0.0080
-6 13 9 -7.2805 -0.0025
-6 13 10 9.1377 0.0002
-6 13 11 -5.8794 -0.0047
-6 13 12 0.6960 -0.0022
-6 13 13 15.9627 0.0014
-6 13 14 -7.0105 -0.0045
-6 13 15 0.2629 0.0037
-6 13 16 2.1162 -0.0080
-6 13 17 -2.5091 0.0018
-6 13 18 4.4497 -0.0114
-6 13 19 -5.3791 -0.0035
-6 13 20 5.8319 0.0042
-6 14 1 4.8647 0.0053
-6 14 2 4.5220 -0.0109
-6 14 3 -10.8247 0.0027
-6 14 4 1.4085 0.0020
-6 14 5 -13.0828 -0.0001
-6 14 6 13.3459 0.0018
-6 14 7 -1.9883 0.0074
-6 14 8 4.2190 0.0039
-6 14 9 10.4024 0.0040
-6 14 10 -5.0983 -0.0020
-6 14 11 10.8893 -0.0045
-6 14 12 3.4369 -0.0025
-6 14 13 -2.9590 0.0003
-6 14 14 2.5328 -0.0025
-6 14 15 -5.8315 -0.0014
-6 14 16 5.4982 0.0034
-6 14 17 -5.0361 -0.0042
-6 14 18 2.6755 -0.0033
-6 14 19 1.4819 0.0059
-6 14 20 -3.9391 0.0065
-6 15 1 -7.9384 -0.0062
-6 15 2 -0.1575 0.0007
-6 15 3 19.3815 0.0034
-6 15 4 -25.1666 -0.0043
-6 15 5 27.7944 0.0121
-6 15 6 14.1515 0.0005
-6 15 7 -12.4253 -0.0015
-6 15 8 0.2482 0.0020
-6 15 9 3.7290 -0.0018
-6 15 10 8.5252 0.0035
-6 15 11 -3.5839 -0.0088
-6 15 12 -3.2528 -0.0056
-6 15 13 10.0002 -0.0006
-6 15 14 -9.3194 -0.0020
-6 15 15 -2.0421 0.0040
-6 15 16 4.9679 -0.0084
-6 15 17 2.7544 0.0037
-6 15 18 -2.6955 -0.0053
-6 15 19 -5.2167 -0.0084
-6 16 1 -2.1858 0.0018
-6 16 2 -3.4932 -0.0004
-6 16 3 -9.6709 0.0020
-6 16 4 6.3817 0.0027
-6 16 5 -29.6900 0.0029
-6 16 6 5.3178 0.0021
-6 16 7 -9.2435 0.0030
-6 16 8 8.7620 -0.0028
-6 16 9 3.1897 0.0058
-6 16 10 -1.9080 -0.0044
-6 16 11 7.0433 -0.0068
-6 16 12 -4.7438 -0.0006
-6 16 13 -2.4486 -0.0017
-6 16 14 12.3511 -0.0005
-6 16 15 -11.2737 0.0001
-6 16 16 9.7743 -0.0022
-6 16 17 -6.1310 -0.0030
-6 16 18 -0.3383 -0.0034
-6 16 19 3.0894 0.0079
-6 17 1 -13.9831 -0.0028
-6 17 2 -30.2850 0.0031
-6 17 3 22.6182 0.0054
-6 17 4 -16.4435 -0.0030
-6 17 5 23.3145 0.0089
-6 17 6 14.3977 0.0026
-6 17 7 -1.4014 -0.0054
-6 17 8 -2.3850 -0.0021
-6 17 9 15.6276 -0.0031
-6 17 10 5.0631 0.0048
-6 17 11 -11.3742 -0.0031
-6 17 12 -5.2323 -0.0023
-6 17 13 0.4634 -0.0002
-6 17 14 -7.5663 0.0039
-6 17 15 -4.4036 0.0064
-6 17 16 4.3867 -0.0023
-6 17 17 4.9715 0.0080
-6 17 18 -8.1389 0.0089
-6 17 19 3.7999 -0.0041
-6 18 1 -1.9094 -0.0046
-6 18 2 10.3310 0.0091
-6 18 3 2.7517 -0.0024
-6 18 4 26.2088 0.0028
-6 18 5 -22.9999 0.0031
-6 18 6 -0.6111 -0.0045
-6 18 7 -7.1577 0.0051
-6 18 8 -16.2948 -0.0061
-6 18 9 12.4581 0.0027
-6 18 10 -30.1294 0.0002
-6 18 11 -11.2291 -0.0045
-6 18 12 -6.0978 0.0008
-6 18 13 -0.4196 -0.0010
-6 18 14 11.5558 0.0036
-6 18 15 -4.4605 0.0041
-6 18 16 5.0977 -0.0028
-6 18 17 -2.8494 0.0015
-6 18 18 2.4591 -0.0104
-6 19 1 -7.5557 0.0062
-6 19 2 -47.0138 0.0024
-6 19 3 -2.6154 0.0057
-6 19 4 9.7118 -0.0011
-6 19 5 3.9891 0.0021
-6 19 6 -36.5150 0.0040
-6 19 7 -12.3032 -0.0053
-6 19 8 -1.2101 -0.0036
-6 19 9 13.2315 -0.0037
-6 19 10 -7.4267 -0.0006
-6 19 11 5.2569 0.0025
-6 19 12 -6.8091 0.0014
-6 19 13 1.3890 -0.0030
-6 19 14 4.8740 0.0072
-6 19 15 -10.9361 0.0015
-6 19 16 1.4031 -0.0065
-6 19 17 -4.8091 0.0005
-6 20 1 -53.2128 -0.0059
-6 20 2 34.9972 0.0089
-6 20 3 45.2760 -0.0040
-6 20 4 8.7646 0.0028
-6 20 5 -18.7025 -0.0026
-6 20 6 -1.2213 -0.0066
-6 20 7 44.5024 0.0036
-6 20 8 -1.4031 -0.0050
-6 20 9 1.2964 -0.0014
-6 20 10 -8.8853 0.0027
-6 20 11 -35.5929 0.0042
-6 20 12 8.3832 0.0030
-6 20 13 7.5713 0.0005
-6 20 14 3.9593 0.0028
-6 20 15 -8.0735 -0.0026
-6 20 16 6.6231 0.0008
-6 20 17 1.8404 0.0129
-6 21 1 41.2092 0.0063
-6 21 2 43.9406 0.0007
-6 21 3 -59.0489 0.0013
-6 21 4 41.5310 -0.0004
-6 21 5 1.1977 -0.0027
-6 21 6 20.4611 -0.0004
-6 21 7 -57.0210 0.0015
-6 21 8 -6.0074 -0.0054
-6 21 9 7.4960 0.0026
-6 21 10 1.7939 -0.0039
-6 21 11 21.5644 0.0061
-6 21 12 18.9578 0.0014
-6 21 13 16.7546 -0.0069
-6 21 14 14.6745 0.0006
-6 21 15 3.1703 0.0028
-6 21 16 -1.9212 -0.0058
-6 22 1 -24.3606 -0.0053
-6 22 2 -22.8440 0.0052
-6 22 3 11.2391 -0.0030
-6 22 4 -16.1675 0.0010
-6 22 5 25.0766 -0.0076
-6 22 6 -39.7123 -0.0035
-6 22 7 38.6401 -0.0002
-6 22 8 47.1891 0.0004
-6 22 9 25.0905 -0.0042
-6 22 10 15.6270 -0.0002
-6 22 11 0.3671 0.0008
-6 22 12 10.0177 0.0057
-6 22 13 12.5063 -0.0050
-6 22 14 -25.3332 0.0042
-6 22 15 -13.5094 -0.0166
-6 23 1 -3.2193 0.0040
-6 23 2 20.1140 -0.0011
-6 23 3 -45.9294 -0.0045
-6 23 4 53.1966 0.0016
-6 23 5 57.0684 -0.0078
-6 23 6 32.2605 0.0008
-6 23 7 -23.5491 0.0033
-6 23 8 -40.0331 -0.0054
-6 23 9 2.9102 0.0029
-6 23 10 -40.6294 -0.0041
-6 23 11 11.9780 0.0091
-6 23 12 -13.1013 -0.0005
-6 23 13 -26.9263 -0.0028
-6 23 14 12.3592 -0.0174
-6 24 1 5.6436 -0.0038
-6 24 2 3.2146 -0.0009
-6 24 3 -27.1945 -0.0006
-6 24 4 69.6218 -0.0025
-6 24 5 -31.5382 -0.0025
-6 24 6 -78.6413 -0.0029
-6 24 7 -69.5958 -0.0021
-6 24 8 -1.0888 0.0033
-6 24 9 5.4394 0.0006
-6 24 10 18.0060 0.0024
-6 24 11 21.2700 0.0011
-6 24 12 -15.3866 0.0030
-6 24 13 0.6432 -0.0122
-6 25 1 11.5732 -0.0019
-6 25 2 -32.1567 -0.0024
-6 25 3 -25.5672 -0.0066
-6 25 4 26.4812 0.0017
-6 25 5 -57.3768 -0.0086
-6 25 6 19.4326 0.0016
-6 25 7 -10.0922 0.0000
-6 25 8 29.1750 0.0020
-6 25 9 33.1653 0.0033
-6 25 10 26.1932 0.0015
-6 25 11 -39.1788 0.0042
-6 25 12 -27.8738 -0.0067
-6 26 1 1.0835 0.0019
-6 26 2 -25.4853 -0.0060
-6 26 3 5.2652 0.0003
-6 26 4 66.0317 -0.0034
-6 26 5 -73.4158 0.0000
-6 26 6 49.7543 -0.0040
-6 26 7 -29.6984 0.0022
-6 26 8 -39.4132 0.0052
-6 26 9 58.7410 0.0052
-6 26 10 -52.8241 -0.0019
-6 26 11 -0.8501 -0.0019
-6 27 1 -10.7253 -0.0082
-6 27 2 -6.1263 0.0000
-6 27 3 20.2791 -0.0050
-6 27 4 -38.0859 0.0004
-6 27 5 -22.6203 -0.0015
-6 27 6 34.5469 0.0124
-6 27 7 -48.8494 -0.0014
-6 27 8 43.9469 0.0106
-6 27 9 41.7016 -0.0011
-6 28 1 9.4537 0.0037
-6 28 2 -7.9363 -0.0015
-6 28 3 2.2847 0.0041
-6 28 4 16.6582 0.0106
-6 28 5 3.3986 0.0139
-6 28 6 54.4207 -0.0051
-6 28 7 -1.4364 0.0071
-5 0 1 37.2718 0.0668
-5 0 2 -47.8820 0.0038
-5 0 3 25.5077 -0.0443
-5 0 4 69.1825 0.0166
-5 0 5 -94.4904 0.0423
-5 0 6 23.2687 0.0009
-5 0 7 -14.6463 0.0203
-5 0 8 -22.4476 -0.0871
-5 0 9 17.1196 -0.0162
-5 0 10 -53.2672 -0.0284
-5 0 11 73.0339 -0.0233
-5 0 12 -25.0660 -0.0180
-5 0 13 -2.2571 0.0476
-5 0 14 26.4775 0.0609
-5 0 15 -10.7366 -0.0305
-5 0 16 1.0459 0.0466
-5 0 17 -8.3482 -0.0061
-5 0 18 4.5584 0.0046
-5 0 19 -6.7520 -0.0208
-5 0 20 -17.8686 0.0009
-5 0 21 17.2343 0.0456
-5 0 22 -5.6283 -0.0138
-5 1 1 2.2541 0.0049
-5 1 2 -19.1382 -0.0143
-5 1 3 15.0191 0.0355
-5 1 4 -31.5848 0.0449
-5 1 5 -11.6334 -0.0409
-5 1 6 -12.4052 0.0136
-5 1 7 17.0855 -0.0267
-5 1 8 -3.0074 0.0223
-5 1 9 19.3131 -0.0029
-5 1 10 -7.6900 -0.0118
-5 1 11 23.8155 0.0131
-5 1 12 8.1085 0.0073
-5 1 13 -10.9003 -0.0047
-5 1 14 -3.0760 0.0045
-5 1 15 -0.5964 -0.0060
-5 1 16 -9.4981 -0.0111
-5 1 17 5.9502 -0.0272
-5 1 18 -11.0792 0.0258
-5 1 19 2.9994 -0.0132
-5 1 20 4.6775 -0.0079
-5 1 21 0.7582 0.0142
-5 1 22 0.6259 -0.0011
-5 2 1 -14.8555 0.0052
-5 2 2 -11.3318 0.0244
-5 2 3 -20.9448 -0.0257
-5 2 4 34.8513 0.0119
-5 2 5 -33.0433 -0.0184
-5 2 6 29.5266 -0.0201
-5 2 7 22.1403 -0.0072
-5 2 8 -15.3754 -0.0352
-5 2 9 -7.5343 0.0010
-5 2 10 -3.0578 -0.0371
-5 2 11 46.4339 -0.0186
-5 2 12 -35.9304 -0.0071
-5 2 13 -25.3522 -0.0080
-5 2 14 22.8644 0.0222
-5 2 15 -11.6309 -0.0114
-5 2 16 5.9227 0.0158
-5 2 17 -7.6262 0.0058
-5 2 18 6.3228 0.0068
-5 2 19 3.6651 -0.0043
-5 2 20 -8.6193 -0.0082
-5 2 21 7.5771 0.0270
-5 2 22 -0.6411 -0.0019
-5 3 1 4.6320 0.0145
-5 3 2 -6.8365 -0.0389
-5 3 3 -39.5728 0.0260
-5 3 4 65.5227 -0.0153
-5 3 5 -19.5365 -0.0504
-5 3 6 -12.7305 -0.0094
-5 3 7 -1.0314 -0.0243
-5 3 8 -13.2826 0.0145
-5 3 9 21.3276 -0.0148
-5 3 10 8.0570 -0.0095
-5 3 11 -21.7541 0.0177
-5 3 12 8.0325 0.0065
-5 3 13 -13.7129 0.0139
-5 3 14 8.3169 0.0123
-5 3 15 4.5440 0.0024
-5 3 16 -2.6095 0.0062
-5 3 17 -1.8435 -0.0225
-5 3 18 -0.1211 0.0134
-5 3 19 5.7477 -0.0219
-5 3 20 2.4111 0.0041
-5 3 21 -0.1082 -0.0049
-5 3 22 4.1637 -0.0064
-5 4 1 -51.6523 -0.0077
-5 4 2 -5.9181 0.0221
-5 4 3 8.6047 -0.0116
-5 4 4 24.7834 0.0149
-5 4 5 -35.3648 -0.0098
-5 4 6 -6.3197 0.0115
-5 4 7 58.4190 -0.0060
-5 4 8 -26.8488 0.0113
-5 4 9 11.7156 0.0209
-5 4 10 -1.4207 0.0014
-5 4 11 4.8951 0.0053
-5 4 12 -3.5428 0.0105
-5 4 13 -16.7909 -0.0055
-5 4 14 11.8246 -0.0015
-5 4 15 6.4704 -0.0002
-5 4 16 -11.3289 -0.0013
-5 4 17 4.7022 -0.0093
-5 4 18 10.1909 -0.0037
-5 4 19 -0.3946 -0.0009
-5 4 20 -2.4506 -0.0115
-5 4 21 1.4582 -0.0004
-5 4 22 1.2989 0.0013
-5 5 1 24.3029 0.0086
-5 5 2 -18.0885 -0.0231
-5 5 3 -1.6241 0.0221
-5 5 4 43.3673 -0.0270
-5 5 5 7.6211 -0.0210
-5 5 6 8.0954 -0.0084
-5 5 7 -26.0789 0.0008
-5 5 8 2.2515 0.0026
-5 5 9 17.6136 0.0164
-5 5 10 -33.3679 -0.0064
-5 5 11 2.8609 0.0082
-5 5 12 -7.9830 -0.0038
-5 5 13 -5.0719 0.0105
-5 5 14 8.0204 0.0002
-5 5 15 2.5100 0.0085
-5 5 16 1.9521 0.0082
-5 5 17 1.6497 -0.0120
-5 5 18 -1.2249 0.0043
-5 5 19 4.1309 -0.0051
-5 5 20 -0.6909 0.0025
-5 5 21 -4.0667 -0.0022
-5 5 22 -1.5210 0.0081
-5 6 1 -50.0117 -0.0167
-5 6 2 29.5938 -0.0007
-5 6 3 23.0927 -0.0097
-5 6 4 20.2114 -0.0092
-5 6 5 -25.3873 0.0082
-5 6 6 -59.2783 0.0166
-5 6 7 39.1438 -0.0133
-5 6 8 -3.7800 0.0249
-5 6 9 -24.2728 0.0098
-5 6 10 0.7572 0.0079
-5 6 11 6.5639 -0.0039
-5 6 12 5.3541 0.0087
-5 6 13 4.5014 0.0003
-5 6 14 9.4935 -0.0010
-5 6 15 4.0354 0.0070
-5 6 16 -7.6002 -0.0051
-5 6 17 1.7533 -0.0025
-5 6 18 5.0533 -0.0004
-5 6 19 -4.5017 -0.0019
-5 6 20 -7.2386 -0.0010
-5 6 21 -3.8030 -0.0006
-5 6 22 4.1886 -0.0022
-5 7 1 49.7007 0.0072
-5 7 2 -37.3561 -0.0060
-5 7 3 0.6989 0.0016
-5 7 4 -3.1227 0.0094
-5 7 5 -35.3124 -0.0055
-5 7 6 22.8025 0.0045
-5 7 7 -14.5176 0.0016
-5 7 8 29.9988 0.0023
-5 7 9 -9.8215 0.0127
-5 7 10 -8.4511 0.0034
-5 7 11 31.9864 0.0008
-5 7 12 -9.3603 -0.0035
-5 7 13 10.8321 0.0132
-5 7 14 -18.6311 -0.0071
-5 7 15 1.1233 0.0056
-5 7 16 2.4862 0.0019
-5 7 17 -6.9424 -0.0073
-5 7 18 2.3114 -0.0070
-5 7 19 -6.1698 -0.0012
-5 7 20 3.2065 -0.0002
-5 7 21 -0.8691 -0.0049
-5 7 22 -1.0537 0.0014
-5 8 1 -17.9514 -0.0138
-5 8 2 -9.6759 -0.0150
-5 8 3 14.6994 0.0029
-5 8 4 5.9213 -0.0255
-5 8 5 -15.3786 0.0129
-5 8 6 1.2608 0.0046
-5 8 7 17.5010 -0.0069
-5 8 8 5.2847 0.0117
-5 8 9 -16.2922 0.0054
-5 8 10 6.5890 0.0079
-5 8 11 -0.2957 -0.0062
-5 8 12 -7.2673 -0.0030
-5 8 13 -13.4050 0.0049
-5 8 14 7.1926 -0.0080
-5 8 15 2.2020 0.0031
-5 8 16 0.0115 -0.0119
-5 8 17 -2.5298 0.0032
-5 8 18 4.7717 0.0032
-5 8 19 1.2251 -0.0025
-5 8 20 -1.6307 0.0073
-5 8 21 -2.2236 0.0033
-5 8 22 5.1907 0.0052
-5 9 1 50.9856 0.0026
-5 9 2 -27.9278 -0.0059
-5 9 3 4.3956 -0.0111
-5 9 4 2.5852 0.0173
-5 9 5 -12.9468 0.0085
-5 9 6 16.6638 0.0040
-5 9 7 -25.1989 0.0063
-5 9 8 35.8625 0.0005
-5 9 9 -26.0930 -0.0020
-5 9 10 -8.5252 0.0030
-5 9 11 17.3196 -0.0102
-5 9 12 -1.6459 -0.0047
-5 9 13 14.1009 0.0013
-5 9 14 -12.5132 -0.0020
-5 9 15 6.7447 -0.0041
-5 9 16 4.0290 0.0005
-5 9 17 -7.6057 0.0035
-5 9 18 8.4698 -0.0073
-5 9 19 -6.5042 0.0018
-5 9 20 2.1088 0.0069
-5 9 21 -0.9840 -0.0049
-5 10 1 6.5419 -0.0079
-5 10 2 -33.8585 -0.0147
-5 10 3 6.4404 0.0161
-5 10 4 13.2977 -0.0163
-5 10 5 -21.8927 0.0116
-5 10 6 14.2428 0.0055
-5 10 7 6.9052 0.0034
-5 10 8 -5.4707 -0.0051
-5 10 9 -0.0880 -0.0019
-5 10 10 -3.7088 0.0042
-5 10 11 22.7634 -0.0032
-5 10 12 -15.5711 -0.0026
-5 10 13 -8.9754 0.0069
-5 10 14 3.8131 -0.0090
-5 10 15 -1.4399 0.0013
-5 10 16 0.9320 -0.0110
-5 10 17 -6.2634 -0.0002
-5 10 18 2.9212 0.0027
-5 10 19 2.5133 -0.0021
-5 10 20 -4.8440 -0.0001
-5 10 21 4.0743 -0.0031
-5 11 1 47.1383 -0.0095
-5 11 2 -31.7666 0.0096
-5 11 3 6.7387 -0.0062
-5 11 4 15.5730 0.0092
-5 11 5 4.0128 0.0134
-5 11 6 1.7346 0.0003
-5 11 7 -7.5506 0.0016
-5 11 8 13.2431 -0.0031
-5 11 9 -4.8498 -0.0109
-5 11 10 -12.9939 0.0029
-5 11 11 2.4582 -0.0094
-5 11 12 -1.5011 -0.0035
-5 11 13 4.8086 -0.0096
-5 11 14 -9.7624 0.0007
-5 11 15 6.8502 -0.0061
-5 11 16 -0.5456 -0.0020
-5 11 17 -1.0503 0.0041
-5 11 18 6.3096 0.0008
-5 11 19 -3.3894 0.0044
-5 11 20 3.2661 0.0040
-5 11 21 -4.1317 -0.0006
-5 12 1 14.0939 0.0046
-5 12 2 -14.8214 -0.0017
-5 12 3 2.8569 0.0118
-5 12 4 10.4585 -0.0078
-5 12 5 -11.1165 0.0026
-5 12 6 6.7185 0.0004
-5 12 7 -4.2361 0.0051
-5 12 8 -0.9233 -0.0134
-5 12 9 -8.4664 -0.0067
-5 12 10 -1.1613 -0.0037
-5 12 11 13.9218 -0.0039
-5 12 12 -1.1504 0.0001
-5 12 13 -2.9733 -0.0010
-5 12 14 7.8778 -0.0007
-5 12 15 -2.8073 0.0024
-5 12 16 5.6425 -0.0078
-5 12 17 -4.0302 0.0016
-5 12 18 0.2350 0.0062
-5 12 19 0.6494 0.0010
-5 12 20 -4.5501 -0.0069
-5 12 21 3.8050 0.0023
-5 13 1 22.5666 -0.0128
-5 13 2 -24.0630 0.0059
-5 13 3 -33.7275 -0.0030
-5 13 4 43.2767 0.0024
-5 13 5 -20.8427 0.0075
-5 13 6 -3.0691 -0.0023
-5 13 7 -5.2315 0.0045
-5 13 8 2.1141 -0.0032
-5 13 9 14.8028 -0.0060
-5 13 10 -10.2773 0.0030
-5 13 11 7.7945 -0.0020
-5 13 12 10.0110 0.0035
-5 13 13 -13.2339 -0.0028
-5 13 14 -0.2962 0.0017
-5 13 15 1.7155 -0.0000
-5 13 16 -0.3188 -0.0024
-5 13 17 -0.6611 0.0036
-5 13 18 -5.0852 -0.0002
-5 13 19 9.5828 0.0056
-5 13 20 -2.6201 -0.0036
-5 14 1 -15.0344 0.0022
-5 14 2 -2.1029 0.0080
-5 14 3 8.8748 0.0066
-5 14 4 -4.6654 0.0044
-5 14 5 11.0833 -0.0050
-5 14 6 1.4276 0.0024
-5 14 7 9.7880 0.0063
-5 14 8 7.1742 -0.0078
-5 14 9 -8.8692 -0.0054
-5 14 10 11.2506 -0.0060
-5 14 11 -5.9448 -0.0002
-5 14 12 -1.9441 0.0044
-5 14 13 -1.4471 -0.0010
-5 14 14 -3.8645 0.0042
-5 14 15 8.9070 0.0012
-5 14 16 -7.0997 0.0003
-5 14 17 4.9678 -0.0023
-5 14 18 -1.1282 0.0088
-5 14 19 -4.6672 0.0035
-5 14 20 -3.2097 -0.0025
-5 15 1 17.7463 -0.0053
-5 15 2 -8.2106 0.0056
-5 15 3 -23.4943 0.0033
-5 15 4 33.5761 -0.0031
-5 15 5 -6.0308 0.0026
-5 15 6 -11.9927 -0.0054
-5 15 7 -5.9139 0.0022
-5 15 8 -2.1991 -0.0058
-5 15 9 12.0533 -0.0008
-5 15 10 -16.1137 -0.0038
-5 15 11 3.5491 0.0009
-5 15 12 7.6920 0.0061
-5 15 13 -10.8215 0.0003
-5 15 14 2.3739 -0.0001
-5 15 15 8.0410 -0.0015
-5 15 16 -1.6922 -0.0010
-5 15 17 -4.2777 0.0019
-5 15 18 -5.5941 -0.0039
-5 15 19 7.2026 0.0080
-5 16 1 -19.8991 0.0005
-5 16 2 4.5827 0.0097
-5 16 3 4.9456 -0.0032
-5 16 4 -24.0183 0.0051
-5 16 5 11.6019 -0.0074
-5 16 6 -4.6734 -0.0015
-5 16 7 9.3011 -0.0006
-5 16 8 8.6046 0.0017
-5 16 9 -17.1834 -0.0029
-5 16 10 9.4742 -0.0030
-5 16 11 -9.4428 0.0022
-5 16 12 3.3030 0.0074
-5 16 13 1.7747 0.0002
-5 16 14 -9.8322 0.0053
-5 16 15 9.8632 -0.0013
-5 16 16 -10.3569 0.0069
-5 16 17 5.6893 -0.0007
-5 16 18 2.3101 0.0046
-5 16 19 -2.0888 0.0112
-5 17 1 16.9563 -0.0007
-5 17 2 11.3649 0.0018
-5 17 3 -10.5858 -0.0033
-5 17 4 26.7825 -0.0016
-5 17 5 8.3754 -0.0003
-5 17 6 -8.8312 -0.0071
-5 17 7 -3.7195 0.0008
-5 17 8 -0.8485 0.0008
-5 17 9 -5.0816 0.0048
-5 17 10 -6.0214 -0.0041
-5 17 11 -3.6053 0.0051
-5 17 12 -3.5061 0.0044
-5 17 13 -5.0255 0.0059
-5 17 14 1.6058 0.0018
-5 17 15 11.9762 0.0003
-5 17 16 -1.9658 0.0025
-5 17 17 -7.8261 0.0050
-5 17 18 6.8969 -0.0089
-5 17 19 0.6109 -0.0020
-5 18 1 9.5006 -0.0006
-5 18 2 -1.5821 0.0029
-5 18 3 5.3543 -0.0030
-5 18 4 -24.5334 0.0029
-5 18 5 -11.2752 -0.0038
-5 18 6 -6.1766 -0.0021
-5 18 7 2.6660 -0.0017
-5 18 8 -1.9704 0.0035
-5 18 9 -12.0726 0.0018
-5 18 10 -4.3346 -0.0034
-5 18 11 -5.3164 0.0008
-5 18 12 13.1427 0.0062
-5 18 13 11.3084 -0.0003
-5 18 14 -3.3151 -0.0002
-5 18 15 -1.1718 -0.0047
-5 18 16 -4.2429 0.0028
-5 18 17 1.1929 -0.0037
-5 18 18 1.5947 0.0052
-5 19 1 -11.5841 0.0024
-5 19 2 2.1834 0.0021
-5 19 3 15.5285 -0.0070
-5 19 4 -6.3633 0.0000
-5 19 5 5.7955 -0.0023
-5 19 6 8.3220 -0.0054
-5 19 7 3.3474 -0.0030
-5 19 8 6.7587 0.0018
-5 19 9 -9.3305 0.0050
-5 19 10 1.3721 -0.0006
-5 19 11 6.7047 0.0049
-5 19 12 4.5013 -0.0016
-5 19 13 -1.9681 0.0022
-5 19 14 -13.8287 -0.0005
-5 19 15 3.7456 -0.0028
-5 19 16 -5.1835 0.0059
-5 19 17 -1.7435 0.0071
-5 19 18 1.4298 -0.0034
-5 20 1 35.5968 0.0012
-5 20 2 31.0301 -0.0029
-5 20 3 -0.7594 -0.0035
-5 20 4 -2.9104 -0.0006
-5 20 5 -3.2359 -0.0031
-5 20 6 9.2438 -0.0004
-5 20 7 -2.7940 0.0014
-5 20 8 -9.5934 0.0009
-5 20 9 -7.5713 0.0092
-5 20 10 -2.4543 -0.0032
-5 20 11 11.0108 0.0003
-5 20 12 12.3342 -0.0014
-5 20 13 -2.9092 0.0004
-5 20 14 -0.2214 -0.0040
-5 20 15 9.3059 0.0002
-5 20 16 -1.6814 0.0016
-5 20 17 3.9569 0.0015
-5 21 1 0.6455 0.0002
-5 21 2 -29.1935 -0.0007
-5 21 3 12.0052 -0.0064
-5 21 4 -21.6154 -0.0002
-5 21 5 -0.8937 -0.0026
-5 21 6 -14.7990 0.0043
-5 21 7 15.5659 -0.0048
-5 21 8 10.9592 0.0029
-5 21 9 11.4859 0.0004
-5 21 10 19.4597 0.0030
-5 21 11 18.1118 -0.0021
-5 21 12 9.7113 -0.0032
-5 21 13 11.8322 -0.0046
-5 21 14 -13.7590 0.0002
-5 21 15 -7.2190 -0.0042
-5 21 16 3.4728 0.0109
-5 22 1 -5.1801 0.0010
-5 22 2 1.7938 -0.0061
-5 22 3 1.7467 -0.0032
-5 22 4 9.9375 0.0003
-5 22 5 12.6358 -0.0022
-5 22 6 23.1288 0.0026
-5 22 7 20.0674 0.0020
-5 22 8 -10.3845 -0.0020
-5 22 9 4.3423 0.0060
-5 22 10 0.2739 -0.0017
-5 22 11 -6.3899 0.0007
-5 22 12 1.1904 -0.0085
-5 22 13 -48.1473 0.0011
-5 22 14 0.1026 -0.0064
-5 22 15 15.2331 0.0086
-5 23 1 -2.7119 -0.0020
-5 23 2 8.8070 -0.0015
-5 23 3 8.9366 0.0011
-5 23 4 24.9700 -0.0024
-5 23 5 -19.3726 0.0007
-5 23 6 -47.8247 0.0076
-5 23 7 -29.3684 -0.0043
-5 23 8 -4.1967 0.0013
-5 23 9 -13.1086 0.0008
-5 23 10 -0.9197 0.0023
-5 23 11 -20.1913 -0.0019
-5 23 12 -11.7265 -0.0049
-5 23 13 17.4265 -0.0066
-5 23 14 5.6381 0.0096
-5 23 15 0.3849 0.0123
-5 24 1 8.9673 0.0010
-5 24 2 -25.8346 -0.0021
-5 24 3 14.9025 -0.0044
-5 24 4 -37.3039 0.0021
-5 24 5 -42.1709 -0.0020
-5 24 6 -9.9765 0.0029
-5 24 7 3.8001 0.0030
-5 24 8 39.8913 0.0027
-5 24 9 6.2174 0.0004
-5 24 10 17.5095 0.0025
-5 24 11 -15.1232 -0.0006
-5 24 12 -2.2899 -0.0068
-5 24 13 -3.0584 0.0073
-5 24 14 1.3935 0.0119
-5 25 1 -26.5502 0.0032
-5 25 2 -6.6719 -0.0062
-5 25 3 19.1197 0.0058
-5 25 4 -14.4528 -0.0020
-5 25 5 28.9202 0.0032
-5 25 6 -11.7678 0.0068
-5 25 7 34.5219 0.0007
-5 25 8 8.3754 0.0011
-5 25 9 18.2024 -0.0010
-5 25 10 -63.4809 -0.0008
-5 25 11 -9.8915 -0.0016
-5 25 12 18.5778 -0.0051
-5 25 13 19.2457 0.0028
-5 26 1 -29.2720 -0.0034
-5 26 2 21.2644 0.0042
-5 26 3 29.8927 0.0001
-5 26 4 -72.2042 0.0040
-5 26 5 65.3390 -0.0012
-5 26 6 -47.0393 0.0044
-5 26 7 -23.8703 0.0028
-5 26 8 57.0526 0.0019
-5 26 9 -33.3826 -0.0058
-5 26 10 -3.0095 0.0003
-5 26 11 36.1839 -0.0045
-5 27 1 1.5321 0.0087
-5 27 2 21.3928 -0.0016
-5 27 3 -39.3334 0.0058
-5 27 4 14.0495 0.0028
-5 27 5 62.0393 0.0071
-5 27 6 -54.8231 0.0029
-5 27 7 58.0090 0.0036
-5 27 8 66.1115 -0.0046
-5 27 9 -48.7685 -0.0029
-5 27 10 -10.7997 0.0023
-5 28 1 -4.2702 0.0010
-5 28 2 16.1610 0.0066
-5 28 3 -4.0893 0.0093
-5 28 4 31.7501 0.0019
-5 28 5 48.5293 -0.0008
-5 28 6 -63.8432 -0.0012
-5 28 7 34.8265 -0.0028
-5 28 8 -26.7205 -0.0035
-5 29 1 -1.0830 0.0120
-5 29 2 -10.6437 0.0007
-5 29 3 5.0383 -0.0068
-5 29 4 5.5820 -0.0028
-5 29 5 -17.9460 -0.0024
-5 29 6 -57.6463 -0.0053
-4 0 1 -23.8831 -0.0153
-4 0 2 11.3926 -0.0170
-4 0 3 33.7784 -0.0566
-4 0 4 -151.0682 0.0615
-4 0 5 89.2206 -0.0497
-4 0 6 -31.7638 0.0102
-4 0 7 -2.5129 -0.1091
-4 0 8 -9.8210 0.0552
-4 0 9 -13.8607 -0.0151
-4 0 10 85.6238 0.0399
-4 0 11 -49.0552 0.0152
-4 0 12 19.9008 0.0697
-4 0 13 13.7724 0.0167
-4 0 14 -28.7874 -0.0420
-4 0 15 13.0997 0.0034
-4 0 16 -13.4643 0.0047
-4 0 17 10.1559 -0.0505
-4 0 18 -16.1060 -0.0061
-4 0 19 -8.0299 0.0109
-4 0 20 24.2953 0.0068
-4 0 21 -9.7233 -0.0196
-4 0 22 1.9084 -0.0161
-4 1 1 -53.8910 0.0034
-4 1 2 9.6538 0.0177
-4 1 3 -24.6002 -0.0320
-4 1 4 -12.3195 -0.0345
-4 1 5 33.7850 -0.0000
-4 1 6 8.6844 0.0225
-4 1 7 -8.1942 0.0102
-4 1 8 30.1016 -0.0212
-4 1 9 -10.3770 0.0032
-4 1 10 29.5945 0.0164
-4 1 11 -12.3315 -0.0214
-4 1 12 -18.3850 0.0063
-4 1 13 -5.7676 -0.0064
-4 1 14 5.1374 -0.0237
-4 1 15 -8.2821 -0.0034
-4 1 16 5.2420 0.0027
-4 1 17 -6.9311 0.0022
-4 1 18 6.1379 -0.0013
-4 1 19 5.5297 0.0023
-4 1 20 2.7833 0.0142
-4 1 21 -3.3163 -0.0007
-4 1 22 -0.1428 0.0015
-4 2 1 -35.1618 0.0010
-4 2 2 36.1059 -0.0704
-4 2 3 0.1078 -0.0207
-4 2 4 -20.3834 -0.0205
-4 2 5 67.5079 -0.0068
-4 2 6 -19.2627 0.0036
-4 2 7 -17.2470 -0.0418
-4 2 8 -1.2128 0.0038
-4 2 9 -5.6487 -0.0106
-4 2 10 51.7640 0.0132
-4 2 11 -77.0492 0.0154
-4 2 12 5.0069 0.0100
-4 2 13 25.1618 0.0155
-4 2 14 -15.2000 -0.0025
-4 2 15 5.4121 0.0040
-4 2 16 0.6897 0.0034
-4 2 17 7.7829 -0.0160
-4 2 18 -1.8439 -0.0006
-4 2 19 -2.8648 -0.0049
-4 2 20 8.7035 0.0049
-4 2 21 -3.0918 -0.0156
-4 2 22 1.8522 -0.0190
-4 3 1 -32.9669 -0.0147
-4 3 2 -23.0138 0.0134
-4 3 3 68.5120 -0.0126
-4 3 4 -28.2237 -0.0169
-4 3 5 -7.4620 0.0326
-4 3 6 -18.9622 0.0190
-4 3 7 11.0943 0.0267
-4 3 8 12.2622 0.0226
-4 3 9 0.5410 0.0120
-4 3 10 -7.2189 0.0344
-4 3 11 -6.3645 -0.0079
-4 3 12 -3.7921 0.0082
-4 3 13 15.0606 0.0005
-4 3 14 -0.9459 -0.0185
-4 3 15 3.3845 -0.0103
-4 3 16 -1.4166 -0.0160
-4 3 17 0.4088 -0.0024
-4 3 18 8.0764 -0.0112
-4 3 19 -3.0332 -0.0127
-4 3 20 -0.1105 0.0157
-4 3 21 3.7617 -0.0072
-4 3 22 -4.9622 0.0058
-4 4 1 3.9895 0.0356
-4 4 2 25.8661 -0.0564
-4 4 3 28.6714 0.0282
-4 4 4 -52.4214 0.0043
-4 4 5 28.5440 0.0006
-4 4 6 41.4664 0.0187
-4 4 7 -34.5701 0.0254
-4 4 8 4.2763 -0.0090
-4 4 9 12.4101 -0.0020
-4 4 10 -14.6249 -0.0016
-4 4 11 -12.0726 0.0075
-4 4 12 -1.5845 -0.0193
-4 4 13 12.0907 0.0098
-4 4 14 1.6816 0.0008
-4 4 15 -10.5369 -0.0052
-4 4 16 6.9075 0.0031
-4 4 17 9.8036 0.0018
-4 4 18 -11.5770 0.0010
-4 4 19 -0.0962 0.0027
-4 4 20 2.1289 0.0127
-4 4 21 0.6619 -0.0009
-4 4 22 -5.7212 -0.0031
-4 5 1 -35.2358 -0.0375
-4 5 2 41.0651 0.0001
-4 5 3 38.5409 0.0083
-4 5 4 -11.8508 -0.0207
-4 5 5 -7.6262 0.0162
-4 5 6 -29.6800 0.0056
-4 5 7 4.8633 0.0161
-4 5 8 5.7527 0.0031
-4 5 9 -32.4587 -0.0047
-4 5 10 6.5045 0.0061
-4 5 11 1.2085 -0.0055
-4 5 12 -2.1479 0.0070
-4 5 13 9.9159 0.0004
-4 5 14 8.1135 0.0014
-4 5 15 -1.9733 0.0021
-4 5 16 1.2953 -0.0120
-4 5 17 -4.2025 0.0022
-4 5 18 2.1974 0.0036
-4 5 19 -1.6438 -0.0033
-4 5 20 -4.6553 0.0115
-4 5 21 -1.4913 0.0031
-4 5 22 -0.3333 0.0041
-4 6 1 49.5764 0.0272
-4 6 2 25.7268 0.0022
-4 6 3 -13.7148 0.0111
-4 6 4 -56.9004 0.0209
-4 6 5 -32.2199 0.0030
-4 6 6 44.0956 0.0094
-4 6 7 -12.6157 0.0231
-4 6 8 -9.9117 -0.0041
-4 6 9 13.5007 -0.0130
-4 6 10 11.6936 -0.0018
-4 6 11 5.7060 0.0051
-4 6 12 6.3376 -0.0101
-4 6 13 13.0575 -0.0010
-4 6 14 -2.2998 0.0039
-4 6 15 -14.6622 -0.0084
-4 6 16 5.0724 -0.0069
-4 6 17 -1.2405 0.0068
-4 6 18 -6.7031 -0.0006
-4 6 19 -2.5425 -0.0010
-4 6 20 -3.9421 0.0022
-4 6 21 6.3248 0.0017
-4 6 22 -3.3711 -0.0080
-4 7 1 -40.2662 -0.0139
-4 7 2 15.0614 -0.0131
-4 7 3 -30.4583 0.0229
-4 7 4 -4.7266 -0.0052
-4 7 5 13.1418 -0.0101
-4 7 6 7.9662 -0.0031
-4 7 7 33.4776 0.0042
-4 7 8 -33.6475 -0.0010
-4 7 9 15.0437 -0.0080
-4 7 10 23.0060 -0.0081
-4 7 11 -16.8542 0.0025
-4 7 12 3.6121 -0.0038
-4 7 13 -26.1474 -0.0029
-4 7 14 8.8590 -0.0017
-4 7 15 -4.3721 0.0046
-4 7 16 -5.3520 -0.0099
-4 7 17 5.1237 0.0022
-4 7 18 -3.1632 0.0078
-4 7 19 4.3027 0.0004
-4 7 20 -3.5427 0.0037
-4 7 21 3.6734 0.0040
-4 7 22 4.7408 0.0084
-4 8 1 6.3499 -0.0055
-4 8 2 18.7925 0.0235
-4 8 3 5.6039 -0.0021
-4 8 4 -18.7658 0.0031
-4 8 5 17.4161 0.0121
-4 8 6 14.0391 -0.0101
-4 8 7 -12.8814 0.0147
-4 8 8 -5.5810 -0.0084
-4 8 9 5.3359 -0.0102
-4 8 10 -1.3257 -0.0108
-4 8 11 -21.1919 -0.0049
-4 8 12 0.5377 0.0028
-4 8 13 13.5850 -0.0150
-4 8 14 0.3777 0.0048
-4 8 15 -2.6116 0.0006
-4 8 16 2.4786 -0.0035
-4 8 17 6.2032 0.0105
-4 8 18 -2.7585 0.0035
-4 8 19 -0.7056 0.0009
-4 8 20 -0.7939 -0.0003
-4 8 21 6.4787 0.0045
-4 9 1 -44.9990 0.0077
-4 9 2 31.9314 -0.0103
-4 9 3 -22.0347 0.0271
-4 9 4 -1.0624 0.0077
-4 9 5 4.5473 -0.0095
-4 9 6 -14.5506 -0.0063
-4 9 7 49.6924 -0.0083
-4 9 8 -55.6655 0.0014
-4 9 9 17.7250 -0.0068
-4 9 10 10.3683 -0.0073
-4 9 11 5.3100 0.0040
-4 9 12 9.2703 -0.0010
-4 9 13 -18.0674 -0.0001
-4 9 14 10.3664 -0.0004
-4 9 15 -2.5473 0.0058
-4 9 16 -4.4130 -0.0004
-4 9 17 9.7588 -0.0041
-4 9 18 -10.1675 0.0052
-4 9 19 5.2519 -0.0046
-4 9 20 -4.5256 -0.0027
-4 9 21 4.6220 0.0026
-4 10 1 -18.7934 -0.0166
-4 10 2 8.4124 0.0240
-4 10 3 10.3632 -0.0084
-4 10 4 -26.8011 0.0001
-4 10 5 38.1962 0.0026
-4 10 6 -6.9054 -0.0125
-4 10 7 -4.1255 -0.0004
-4 10 8 -4.3049 -0.0061
-4 10 9 4.7694 -0.0007
-4 10 10 18.7510 -0.0052
-4 10 11 -31.1520 -0.0053
-4 10 12 -2.3928 0.0063
-4 10 13 5.0801 -0.0094
-4 10 14 -2.5537 -0.0010
-4 10 15 2.3901 0.0036
-4 10 16 -4.0971 -0.0004
-4 10 17 5.5179 0.0052
-4 10 18 -1.6980 -0.0039
-4 10 19 -2.5175 0.0051
-4 10 20 7.4567 -0.0033
-4 10 21 -2.3565 -0.0041
-4 11 1 -54.0442 0.0117
-4 11 2 40.5765 -0.0044
-4 11 3 7.0833 0.0109
-4 11 4 -0.9142 0.0052
-4 11 5 -4.6008 -0.0081
-4 11 6 -7.1524 -0.0095
-4 11 7 20.4755 -0.0110
-4 11 8 -19.2112 -0.0049
-4 11 9 -6.4855 0.0032
-4 11 10 4.9111 -0.0065
-4 11 11 -0.7807 -0.0028
-4 11 12 7.5512 0.0042
-4 11 13 -11.2729 0.0012
-4 11 14 16.2651 0.0009
-4 11 15 -6.8089 0.0026
-4 11 16 2.7967 0.0060
-4 11 17 4.4731 -0.0010
-4 11 18 -5.4390 0.0034
-4 11 19 2.5721 0.0000
-4 11 20 -6.6253 -0.0033
-4 11 21 1.3240 0.0041
-4 12 1 -22.9731 -0.0118
-4 12 2 19.1481 0.0086
-4 12 3 -18.1532 -0.0096
-4 12 4 -7.5495 -0.0022
-4 12 5 11.0051 0.0030
-4 12 6 -5.8874 -0.0062
-4 12 7 -0.9468 -0.0038
-4 12 8 -9.8497 0.0020
-4 12 9 5.1257 0.0038
-4 12 10 15.4904 0.0065
-4 12 11 -6.8897 0.0030
-4 12 12 0.2284 0.0047
-4 12 13 3.6007 0.0041
-4 12 14 -1.1214 -0.0038
-4 12 15 0.9185 0.0016
-4 12 16 -3.7616 0.0037
-4 12 17 1.5892 0.0063
-4 12 18 -5.1541 -0.0114
-4 12 19 0.4382 0.0047
-4 12 20 4.1903 -0.0035
-4 12 21 -1.7963 -0.0066
-4 13 1 -51.0635 0.0072
-4 13 2 -2.2250 0.0034
-4 13 3 40.6968 -0.0044
-4 13 4 -21.8030 0.0125
-4 13 5 0.8274 -0.0070
-4 13 6 -6.8926 -0.0007
-4 13 7 14.1985 -0.0019
-4 13 8 1.8954 -0.0076
-4 13 9 -8.8812 0.0125
-4 13 10 9.2850 -0.0018
-4 13 11 1.4411 0.0016
-4 13 12 -15.0900 0.0035
-4 13 13 2.7271 0.0006
-4 13 14 2.3204 0.0047
-4 13 15 -0.2340 -0.0033
-4 13 16 -3.6196 0.0096
-4 13 17 -1.8509 -0.0016
-4 13 18 10.0853 -0.0014
-4 13 19 -5.4122 0.0028
-4 13 20 -5.1807 -0.0049
-4 14 1 14.2612 -0.0004
-4 14 2 4.7322 0.0007
-4 14 3 -0.5617 -0.0028
-4 14 4 2.1950 -0.0109
-4 14 5 -3.4414 0.0029
-4 14 6 14.8093 -0.0012
-4 14 7 -5.1251 -0.0046
-4 14 8 -13.4031 -0.0022
-4 14 9 9.3434 0.0015
-4 14 10 -10.4205 0.0085
-4 14 11 5.1063 0.0062
-4 14 12 -3.7700 0.0012
-4 14 13 2.2982 0.0020
-4 14 14 6.9094 0.0010
-4 14 15 -6.5411 -0.0026
-4 14 16 4.6141 -0.0002
-4 14 17 -0.8438 0.0063
-4 14 18 -4.6212 -0.0037
-4 14 19 -1.5234 -0.0052
-4 14 20 3.7135 -0.0002
-4 15 1 -35.8234 0.0003
-4 15 2 -3.0852 0.0032
-4 15 3 30.6492 -0.0140
-4 15 4 -18.9989 0.0070
-4 15 5 -4.1664 -0.0055
-4 15 6 -9.5538 0.0046
-4 15 7 -4.0571 -0.0004
-4 15 8 10.8776 -0.0048
-4 15 9 -15.0646 0.0099
-4 15 10 13.7367 0.0065
-4 15 11 1.7997 0.0013
-4 15 12 -12.6056 -0.0002
-4 15 13 5.6656 -0.0020
-4 15 14 8.0360 0.0034
-4 15 15 -8.4876 -0.0046
-4 15 16 -2.2146 0.0036
-4 15 17 -3.1079 0.0007
-4 15 18 12.0026 -0.0018
-4 15 19 -2.3615 -0.0050
-4 16 1 30.9612 0.0023
-4 16 2 -3.3231 -0.0052
-4 16 3 -8.8603 0.0008
-4 16 4 15.6189 -0.0096
-4 16 5 -12.6303 -0.0006
-4 16 6 15.3743 0.0075
-4 16 7 -1.4842 -0.0031
-4 16 8 -4.9985 0.0028
-4 16 9 5.6663 0.0016
-4 16 10 -10.4365 0.0029
-4 16 11 6.8995 0.0074
-4 16 12 -6.6623 -0.0003
-4 16 13 -1.0943 -0.0006
-4 16 14 6.0227 0.0023
-4 16 15 -10.2067 0.0010
-4 16 16 12.7557 -0.0038
-4 16 17 -3.4933 0.0015
-4 16 18 0.7696 0.0065
-4 16 19 3.2117 -0.0345
-4 17 1 -12.1418 -0.0061
-4 17 2 -2.0431 0.0013
-4 17 3 19.2664 -0.0091
-4 17 4 -1.7504 0.0028
-4 17 5 -10.2095 0.0007
-4 17 6 -6.3833 0.0037
-4 17 7 7.1365 0.0057
-4 17 8 -11.6533 -0.0023
-4 17 9 2.1849 0.0012
-4 17 10 3.3328 0.0058
-4 17 11 -4.4839 0.0012
-4 17 12 -0.8741 -0.0032
-4 17 13 6.7911 -0.0033
-4 17 14 13.2167 -0.0006
-4 17 15 -11.3857 -0.0032
-4 17 16 -2.7898 0.0008
-4 17 17 4.9148 -0.0042
-4 17 18 0.6361 0.0015
-4 17 19 -1.2693 0.0026
-4 18 1 4.5809 0.0068
-4 18 2 -5.8311 -0.0050
-4 18 3 -10.0332 0.0036
-4 18 4 -2.1272 -0.0030
-4 18 5 0.8043 -0.0047
-4 18 6 12.4837 0.0070
-4 18 7 -9.5733 -0.0007
-4 18 8 0.6214 0.0022
-4 18 9 6.6842 -0.0020
-4 18 10 -13.6637 -0.0032
-4 18 11 22.9358 0.0039
-4 18 12 0.8261 -0.0042
-4 18 13 -2.8495 -0.0057
-4 18 14 -8.1317 0.0010
-4 18 15 -2.6530 0.0004
-4 18 16 2.8158 0.0004
-4 18 17 -1.9524 -0.0017
-4 18 18 -3.0765 0.0065
-4 19 1 -6.4200 -0.0037
-4 19 2 9.0695 -0.0009
-4 19 3 7.4795 -0.0053
-4 19 4 5.6867 0.0013
-4 19 5 8.7411 0.0010
-4 19 6 -15.8567 0.0005
-4 19 7 8.9485 0.0064
-4 19 8 -6.9325 0.0020
-4 19 9 -4.6073 -0.0041
-4 19 10 18.1369 0.0002
-4 19 11 -0.9473 -0.0010
-4 19 12 -7.8489 -0.0054
-4 19 13 -11.4563 -0.0016
-4 19 14 8.5470 0.0012
-4 19 15 -3.5117 -0.0008
-4 19 16 -3.9567 -0.0017
-4 19 17 6.2958 -0.0045
-4 19 18 -4.4804 -0.0070
-4 20 1 -3.7942 0.0061
-4 20 2 4.4476 -0.0063
-4 20 3 -17.4003 0.0051
-4 20 4 -8.3472 0.0022
-4 20 5 -10.2643 -0.0027
-4 20 6 7.6850 0.0048
-4 20 7 -3.4838 0.0016
-4 20 8 2.2158 0.0034
-4 20 9 11.3336 -0.0070
-4 20 10 5.5142 -0.0043
-4 20 11 5.1337 0.0002
-4 20 12 -7.3039 -0.0035
-4 20 13 8.8803 -0.0014
-4 20 14 6.6862 -0.0029
-4 20 15 -3.6723 -0.0001
-4 20 16 5.5347 0.0059
-4 20 17 -2.8669 -0.0151
-4 21 1 -7.4267 -0.0029
-4 21 2 -7.5784 -0.0033
-4 21 3 -12.9982 0.0020
-4 21 4 3.5023 -0.0007
-4 21 5 14.6480 0.0043
-4 21 6 16.3883 -0.0025
-4 21 7 3.8660 0.0023
-4 21 8 2.5577 0.0045
-4 21 9 6.2612 -0.0054
-4 21 10 8.7050 -0.0004
-4 21 11 0.0169 -0.0030
-4 21 12 6.1462 -0.0040
-4 21 13 -21.1818 0.0006
-4 21 14 -1.4932 0.0047
-4 21 15 6.6769 0.0025
-4 21 16 -0.4616 -0.0088
-4 22 1 -6.3913 0.0024
-4 22 2 7.5856 -0.0007
-4 22 3 -0.0894 0.0046
-4 22 4 14.4574 0.0042
-4 22 5 -3.1266 -0.0001
-4 22 6 -5.2798 0.0033
-4 22 7 -16.5821 0.0006
-4 22 8 -1.1514 0.0023
-4 22 9 1.3528 -0.0041
-4 22 10 -12.8406 -0.0063
-4 22 11 -9.9099 -0.0019
-4 22 12 -36.5205 0.0002
-4 22 13 15.0821 0.0051
-4 22 14 14.9657 -0.0017
-4 22 15 1.9347 0.0027
-4 22 16 -2.6656 -0.0056
-4 23 1 12.5819 0.0025
-4 23 2 -17.3139 -0.0024
-4 23 3 -0.1934 0.0060
-4 23 4 -17.3580 -0.0036
-4 23 5 -26.6648 0.0068
-4 23 6 10.5311 -0.0033
-4 23 7 -6.0646 -0.0025
-4 23 8 0.6841 0.0033
-4 23 9 -6.9629 -0.0052
-4 23 10 -14.8676 0.0012
-4 23 11 12.7141 -0.0014
-4 23 12 13.4088 -0.0005
-4 23 13 3.7224 0.0087
-4 23 14 -2.4468 0.0057
-4 23 15 -3.3590 -0.0063
-4 24 1 -9.7047 -0.0001
-4 24 2 -5.0619 0.0006
-4 24 3 1.8543 0.0018
-4 24 4 7.5642 0.0027
-4 24 5 4.8621 0.0019
-4 24 6 8.1218 0.0021
-4 24 7 21.4961 -0.0014
-4 24 8 -1.8511 -0.0009
-4 24 9 14.8727 0.0010
-4 24 10 -12.9835 -0.0015
-4 24 11 1.8269 -0.0034
-4 24 12 -6.5273 0.0065
-4 24 13 8.1429 0.0065
-4 24 14 -3.0671 -0.0066
-4 25 1 1.2677 0.0017
-4 25 2 1.1460 0.0014
-4 25 3 20.3509 0.0060
-4 25 4 -8.5302 -0.0026
-4 25 5 -9.4862 0.0060
-4 25 6 18.9094 -0.0041
-4 25 7 -1.5173 -0.0038
-4 25 8 1.0383 -0.0017
-4 25 9 -45.1731 -0.0011
-4 25 10 9.3920 -0.0008
-4 25 11 20.8567 -0.0021
-4 25 12 6.3341 -0.0017
-4 25 13 -20.8762 0.0124
-4 26 1 17.6553 -0.0010
-4 26 2 -2.1508 0.0045
-4 26 3 -24.0764 -0.0004
-4 26 4 43.9779 -0.0012
-4 26 5 -36.8525 0.0015
-4 26 6 12.2303 -0.0017
-4 26 7 20.0618 -0.0009
-4 26 8 7.0645 -0.0049
-4 26 9 -10.9314 0.0002
-4 26 10 29.3856 0.0027
-4 26 11 -29.9850 -0.0087
-4 26 12 -3.4621 0.0190
-4 27 1 18.2545 0.0018
-4 27 2 -26.5870 0.0006
-4 27 3 44.6633 0.0029
-4 27 4 31.2845 -0.0025
-4 27 5 -43.8022 0.0018
-4 27 6 44.2242 -0.0022
-4 27 7 38.1442 -0.0062
-4 27 8 -56.8620 -0.0021
-4 27 9 -35.9468 0.0040
-4 27 10 21.5204 -0.0015
-4 28 1 13.9309 -0.0033
-4 28 2 -35.4332 0.0021
-4 28 3 59.3682 -0.0039
-4 28 4 -14.5509 -0.0059
-4 28 5 -71.7657 -0.0011
-4 28 6 29.0499 -0.0078
-4 28 7 -26.1761 0.0015
-4 28 8 -54.1071 -0.0008
-4 28 9 45.8744 0.0043
-4 29 1 -15.9749 -0.0013
-4 29 2 2.3207 -0.0089
-4 29 3 25.7491 -0.0048
-4 29 4 -50.2918 0.0003
-4 29 5 -39.0779 -0.0105
-4 29 6 74.4589 0.0051
-4 29 7 -35.7962 -0.0014
-4 30 1 4.0642 -0.0118
-4 30 2 7.1112 -0.0029
-3 0 1 -19.8237 -0.0388
-3 0 2 -53.2935 -0.1418
-3 0 3 -104.9900 0.1307
-3 0 4 147.1223 0.0167
-3 0 5 -48.2579 -0.0101
-3 0 6 19.3176 0.0261
-3 0 7 -45.4663 0.0333
-3 0 8 55.3405 0.0466
-3 0 9 61.0106 0.0360
-3 0 10 -66.5309 0.0115
-3 0 11 36.7033 0.0265
-3 0 12 -11.8962 -0.0647
-3 0 13 -32.2475 -0.0143
-3 0 14 27.6982 -0.0345
-3 0 15 -18.9816 -0.0095
-3 0 16 9.8292 -0.0267
-3 0 17 -16.9265 -0.0006
-3 0 18 5.9443 0.0494
-3 0 19 19.4678 -0.0366
-3 0 20 -12.3600 0.0126
-3 0 21 0.1358 0.0012
-3 0 22 2.0910 0.0248
-3 1 1 -23.5841 -0.0768
-3 1 2 35.6862 -0.0093
-3 1 3 -15.2245 0.0101
-3 1 4 77.3620 0.0391
-3 1 5 -18.9842 0.0426
-3 1 6 -13.9875 -0.0461
-3 1 7 33.3203 -0.0057
-3 1 8 -3.6046 0.0231
-3 1 9 9.6705 -0.0167
-3 1 10 -29.9227 -0.0148
-3 1 11 -20.1234 0.0108
-3 1 12 4.1333 -0.0052
-3 1 13 5.5581 -0.0187
-3 1 14 -3.5054 0.0105
-3 1 15 -0.0323 0.0240
-3 1 16 1.2363 -0.0245
-3 1 17 7.5734 0.0259
-3 1 18 1.7374 0.0055
-3 1 19 3.9934 0.0061
-3 1 20 -6.5474 -0.0061
-3 1 21 1.6824 -0.0046
-3 1 22 2.0681 -0.0071
-3 2 1 99.2494 0.0015
-3 2 2 -54.7419 -0.0563
-3 2 3 3.8771 0.0830
-3 2 4 85.4763 0.0168
-3 2 5 -79.5828 0.0194
-3 2 6 -2.2805 -0.0182
-3 2 7 0.3895 0.0111
-3 2 8 -2.1625 0.0362
-3 2 9 30.3620 0.0109
-3 2 10 -86.8703 0.0144
-3 2 11 48.2366 0.0067
-3 2 12 9.7070 -0.0162
-3 2 13 -12.0257 -0.0037
-3 2 14 6.0577 -0.0196
-3 2 15 8.0499 -0.0057
-3 2 16 5.4457 -0.0182
-3 2 17 -8.8111 0.0049
-3 2 18 4.4014 0.0099
-3 2 19 5.0251 -0.0308
-3 2 20 -7.4305 0.0071
-3 2 21 2.3503 -0.0003
-3 2 22 -0.3902 0.0108
-3 3 1 12.8668 -0.0173
-3 3 2 54.0973 0.0400
-3 3 3 -25.3753 0.0117
-3 3 4 -3.7666 0.0501
-3 3 5 -28.5757 0.0309
-3 3 6 24.5421 -0.0148
-3 3 7 9.6639 0.0156
-3 3 8 -12.2277 0.0124
-3 3 9 18.4953 -0.0172
-3 3 10 -26.2856 -0.0196
-3 3 11 6.3237 -0.0026
-3 3 12 21.3960 -0.0071
-3 3 13 -9.1925 -0.0187
-3 3 14 6.3060 -0.0036
-3 3 15 -2.7667 0.0165
-3 3 16 -3.8254 -0.0104
-3 3 17 7.5821 0.0185
-3 3 18 -8.9200 0.0013
-3 3 19 1.8329 0.0210
-3 3 20 0.7551 0.0070
-3 3 21 -5.4051 0.0003
-3 3 22 1.1852 -0.0050
-3 4 1 53.9740 -0.0133
-3 4 2 11.1972 0.0005
-3 4 3 -46.1355 0.0110
-3 4 4 49.5707 -0.0015
-3 4 5 -1.6961 0.0285
-3 4 6 -18.6554 -0.0370
-3 4 7 -7.8828 -0.0174
-3 4 8 26.9349 -0.0133
-3 4 9 -35.2592 -0.0005
-3 4 10 -14.9565 -0.0012
-3 4 11 25.4076 0.0003
-3 4 12 4.0603 0.0096
-3 4 13 -5.3562 0.0043
-3 4 14 -6.4329 -0.0050
-3 4 15 8.7908 0.0121
-3 4 16 1.8365 0.0045
-3 4 17 -13.4437 0.0108
-3 4 18 5.2149 0.0039
-3 4 19 1.0789 0.0066
-3 4 20 0.7666 -0.0054
-3 4 21 -8.5768 -0.0029
-3 4 22 3.7267 0.0033
-3 5 1 68.9027 -0.0138
-3 5 2 6.2895 0.0434
-3 5 3 -38.6594 0.0081
-3 5 4 -22.3474 -0.0007
-3 5 5 -14.0431 0.0104
-3 5 6 2.3763 -0.0009
-3 5 7 -9.0470 -0.0187
-3 5 8 -6.9248 0.0065
-3 5 9 6.7932 -0.0056
-3 5 10 16.6716 -0.0007
-3 5 11 -4.5936 -0.0084
-3 5 12 12.1764 0.0044
-3 5 13 10.5463 -0.0094
-3 5 14 -9.7776 -0.0072
-3 5 15 0.1519 0.0063
-3 5 16 -3.7464 -0.0046
-3 5 17 0.0709 0.0042
-3 5 18 -2.1834 -0.0030
-3 5 19 -2.9384 0.0122
-3 5 20 -0.9678 -0.0097
-3 5 21 -2.3606 -0.0051
-3 5 22 1.2299 -0.0020
-3 6 1 13.6968 0.0145
-3 6 2 -48.7229 0.0247
-3 6 3 -63.2330 -0.0390
-3 6 4 18.3247 0.0068
-3 6 5 34.2945 0.0101
-3 6 6 -15.3200 -0.0152
-3 6 7 16.0838 -0.0241
-3 6 8 20.2803 -0.0131
-3 6 9 3.0809 0.0026
-3 6 10 1.7914 -0.0051
-3 6 11 3.8102 -0.0031
-3 6 12 10.2653 0.0043
-3 6 13 -16.5017 0.0016
-3 6 14 -18.0847 -0.0016
-3 6 15 11.7411 0.0014
-3 6 16 -8.3013 0.0075
-3 6 17 -2.4798 0.0073
-3 6 18 2.2969 -0.0070
-3 6 19 -1.9700 0.0088
-3 6 20 6.6076 -0.0057
-3 6 21 -4.3720 -0.0030
-3 6 22 5.2064 0.0095
-3 7 1 30.4334 -0.0091
-3 7 2 -52.7309 0.0070
-3 7 3 40.3284 0.0089
-3 7 4 -2.2601 -0.0333
-3 7 5 35.3108 0.0056
-3 7 6 16.9293 -0.0066
-3 7 7 -47.9480 -0.0069
-3 7 8 40.2518 -0.0132
-3 7 9 -7.4917 0.0038
-3 7 10 -13.2535 0.0032
-3 7 11 -11.9348 -0.0113
-3 7 12 -20.3650 0.0037
-3 7 13 18.9979 0.0036
-3 7 14 -12.5983 -0.0027
-3 7 15 6.1998 0.0019
-3 7 16 4.9078 0.0057
-3 7 17 1.1956 0.0017
-3 7 18 2.6095 -0.0012
-3 7 19 -2.8614 0.0037
-3 7 20 9.0156 0.0006
-3 7 21 0.8062 -0.0066
-3 7 22 -1.4370 0.0094
-3 8 1 13.9072 0.0207
-3 8 2 -2.3675 0.0201
-3 8 3 -12.6658 -0.0297
-3 8 4 20.4843 0.0081
-3 8 5 2.3731 -0.0041
-3 8 6 -23.9030 0.0043
-3 8 7 9.2206 -0.0147
-3 8 8 3.1101 -0.0064
-3 8 9 -8.1374 0.0001
-3 8 10 -25.8302 0.0044
-3 8 11 21.1763 -0.0017
-3 8 12 14.5677 0.0036
-3 8 13 -2.6710 0.0029
-3 8 14 -3.2637 0.0118
-3 8 15 7.8531 -0.0086
-3 8 16 0.9694 0.0069
-3 8 17 -3.2848 0.0009
-3 8 18 0.3577 -0.0070
-3 8 19 1.5826 -0.0014
-3 8 20 3.2938 -0.0025
-3 8 21 -3.2524 0.0079
-3 9 1 51.0389 0.0020
-3 9 2 -52.3697 -0.0002
-3 9 3 22.3296 -0.0050
-3 9 4 -19.3786 -0.0186
-3 9 5 20.3078 -0.0097
-3 9 6 29.3787 -0.0031
-3 9 7 -66.6303 0.0088
-3 9 8 43.1331 -0.0073
-3 9 9 -8.6882 0.0066
-3 9 10 12.5304 0.0068
-3 9 11 -2.1307 0.0008
-3 9 12 -18.9242 0.0005
-3 9 13 15.3223 0.0079
-3 9 14 -11.9770 0.0032
-3 9 15 2.3727 -0.0067
-3 9 16 8.2306 0.0017
-3 9 17 -11.7166 0.0028
-3 9 18 6.5276 -0.0103
-3 9 19 -5.4468 -0.0007
-3 9 20 9.4727 0.0050
-3 9 21 -3.4883 -0.0077
-3 10 1 12.2113 -0.0001
-3 10 2 -1.1840 0.0039
-3 10 3 -13.2891 -0.0131
-3 10 4 45.9361 -0.0022
-3 10 5 -23.1341 -0.0114
-3 10 6 -0.1440 0.0068
-3 10 7 -11.7262 0.0006
-3 10 8 13.0042 -0.0032
-3 10 9 2.4805 -0.0016
-3 10 10 -33.7658 0.0035
-3 10 11 8.8655 0.0017
-3 10 12 8.6464 0.0005
-3 10 13 -5.0538 -0.0013
-3 10 14 6.0653 0.0120
-3 10 15 -2.3563 -0.0078
-3 10 16 3.3203 0.0014
-3 10 17 -4.8472 -0.0015
-3 10 18 1.0539 -0.0016
-3 10 19 5.3353 -0.0007
-3 10 20 -6.9970 -0.0036
-3 10 21 -0.9221 0.0110
-3 11 1 50.0215 -0.0001
-3 11 2 -6.8462 0.0003
-3 11 3 -15.8539 -0.0045
-3 11 4 -6.7862 -0.0063
-3 11 5 3.0488 -0.0080
-3 11 6 13.5413 0.0032
-3 11 7 -33.7614 0.0098
-3 11 8 10.0280 0.0087
-3 11 9 5.1232 0.0049
-3 11 10 2.5669 0.0040
-3 11 11 8.7903 0.0116
-3 11 12 -5.0851 -0.0002
-3 11 13 14.8819 0.0001
-3 11 14 -11.4613 0.0049
-3 11 15 3.3214 -0.0027
-3 11 16 2.0944 -0.0030
-3 11 17 -4.2321 -0.0001
-3 11 18 -1.7441 -0.0036
-3 11 19 -3.9017 -0.0044
-3 11 20 3.2605 -0.0018
-3 11 21 -0.3641 0.0054
-3 12 1 23.1828 -0.0022
-3 12 2 -41.1064 0.0019
-3 12 3 0.3615 -0.0028
-3 12 4 18.1332 0.0061
-3 12 5 -9.0316 -0.0041
-3 12 6 -6.9426 0.0072
-3 12 7 -4.5330 0.0115
-3 12 8 9.4360 0.0047
-3 12 9 15.8548 0.0063
-3 12 10 -14.8494 -0.0023
-3 12 11 6.3212 0.0057
-3 12 12 -4.4359 -0.0029
-3 12 13 0.2860 -0.0051
-3 12 14 -4.8247 0.0071
-3 12 15 0.8860 -0.0008
-3 12 16 0.5458 -0.0033
-3 12 17 -6.5668 -0.0052
-3 12 18 4.1974 0.0023
-3 12 19 3.8496 -0.0055
-3 12 20 -3.9199 -0.0054
-3 13 1 34.8200 0.0003
-3 13 2 17.7122 -0.0050
-3 13 3 -17.3293 0.0037
-3 13 4 5.6220 0.0004
-3 13 5 -6.4138 -0.0089
-3 13 6 16.1656 0.0028
-3 13 7 -9.9365 -0.0013
-3 13 8 -1.1730 0.0120
-3 13 9 12.1911 -0.0011
-3 13 10 -10.6168 -0.0027
-3 13 11 -11.1983 0.0044
-3 13 12 9.2354 0.0010
-3 13 13 -0.4241 -0.0034
-3 13 14 -3.0080 0.0004
-3 13 15 0.0833 0.0032
-3 13 16 -0.2216 -0.0015
-3 13 17 8.4607 -0.0076
-3 13 18 -7.2926 0.0056
-3 13 19 -2.8047 -0.0086
-3 13 20 6.8189 0.0017
-3 14 1 -2.9248 -0.0036
-3 14 2 -1.3757 -0.0051
-3 14 3 -0.1130 -0.0009
-3 14 4 -3.7051 0.0023
-3 14 5 13.7912 -0.0011
-3 14 6 -11.0310 0.0028
-3 14 7 -12.9611 0.0060
-3 14 8 16.2635 0.0067
-3 14 9 -11.3026 0.0058
-3 14 10 10.2968 -0.0025
-3 14 11 -3.6253 0.0002
-3 14 12 3.4569 -0.0045
-3 14 13 0.9922 -0.0012
-3 14 14 -2.0645 -0.0045
-3 14 15 4.9017 0.0039
-3 14 16 -0.4858 -0.0017
-3 14 17 -3.5789 -0.0065
-3 14 18 0.9902 -0.0007
-3 14 19 2.6692 -0.0029
-3 14 20 1.1093 0.0056
-3 15 1 24.9191 0.0020
-3 15 2 21.0713 -0.0081
-3 15 3 -20.8924 0.0070
-3 15 4 0.1565 0.0053
-3 15 5 -6.1815 -0.0021
-3 15 6 0.6934 0.0067
-3 15 7 5.4528 -0.0087
-3 15 8 1.1763 0.0117
-3 15 9 10.9365 -0.0008
-3 15 10 -5.9777 -0.0064
-3 15 11 -15.8614 -0.0038
-3 15 12 12.8756 -0.0010
-3 15 13 3.7301 0.0002
-3 15 14 -11.0028 -0.0053
-3 15 15 0.9305 0.0019
-3 15 16 1.2505 0.0032
-3 15 17 10.1621 -0.0118
-3 15 18 -8.1335 0.0007
-3 15 19 3.9891 -0.0047
-3 16 1 -13.2369 -0.0008
-3 16 2 8.7541 -0.0002
-3 16 3 4.3466 -0.0007
-3 16 4 -16.0419 0.0020
-3 16 5 25.7157 0.0083
-3 16 6 -10.0053 -0.0039
-3 16 7 12.1878 0.0011
-3 16 8 -4.5076 0.0025
-3 16 9 -13.7916 -0.0001
-3 16 10 8.8197 -0.0026
-3 16 11 -7.4048 -0.0025
-3 16 12 7.5372 -0.0062
-3 16 13 -1.6423 0.0022
-3 16 14 -5.8867 -0.0059
-3 16 15 16.0170 -0.0012
-3 16 16 -10.3133 0.0040
-3 16 17 3.2327 -0.0010
-3 16 18 -0.3460 -0.0151
-3 16 19 -4.6078 0.0312
-3 17 1 14.1643 0.0085
-3 17 2 3.6879 -0.0077
-3 17 3 -0.2394 0.0065
-3 17 4 -13.9780 0.0061
-3 17 5 6.6934 0.0018
-3 17 6 4.4641 0.0012
-3 17 7 -14.5690 -0.0072
-3 17 8 3.6255 0.0014
-3 17 9 8.6015 -0.0007
-3 17 10 -5.6635 -0.0053
-3 17 11 0.6817 -0.0074
-3 17 12 8.6215 -0.0025
-3 17 13 8.6139 0.0023
-3 17 14 -15.3297 -0.0029
-3 17 15 2.5582 0.0009
-3 17 16 0.2532 0.0038
-3 17 17 0.9737 0.0017
-3 17 18 -3.3239 -0.0063
-3 18 1 -14.2080 -0.0008
-3 18 2 2.0915 0.0026
-3 18 3 2.4183 -0.0003
-3 18 4 -14.0157 -0.0029
-3 18 5 16.5690 0.0071
-3 18 6 -17.8986 -0.0027
-3 18 7 10.9895 -0.0047
-3 18 8 5.8547 0.0001
-3 18 9 -17.7953 -0.0067
-3 18 10 21.9199 0.0009
-3 18 11 -8.7000 -0.0038
-3 18 12 1.0828 -0.0023
-3 18 13 -8.2144 0.0029
-3 18 14 -1.3954 -0.0016
-3 18 15 3.6608 -0.0011
-3 18 16 -7.0216 -0.0012
-3 18 17 4.1124 0.0010
-3 18 18 -1.1564 -0.0073
-3 19 1 3.8071 0.0091
-3 19 2 4.8999 -0.0045
-3 19 3 -8.9045 0.0047
-3 19 4 0.6706 0.0033
-3 19 5 -11.3570 0.0033
-3 19 6 15.7141 -0.0011
-3 19 7 -11.4462 -0.0014
-3 19 8 2.4725 -0.0072
-3 19 9 9.4058 -0.0005
-3 19 10 0.0487 -0.0019
-3 19 11 -9.8473 -0.0028
-3 19 12 -0.9161 -0.0022
-3 19 13 8.1795 0.0052
-3 19 14 -7.2052 -0.0043
-3 19 15 -0.7336 -0.0007
-3 19 16 9.6045 -0.0009
-3 19 17 -5.8258 0.0006
-3 20 1 1.2061 -0.0005
-3 20 2 -12.7244 0.0016
-3 20 3 -1.7145 0.0042
-3 20 4 -2.7545 -0.0056
-3 20 5 12.7860 0.0023
-3 20 6 -0.2697 0.0013
-3 20 7 10.0529 -0.0052
-3 20 8 0.0098 -0.0010
-3 20 9 2.1739 -0.0062
-3 20 10 0.0933 0.0066
-3 20 11 -5.2157 -0.0024
-3 20 12 11.9831 0.0046
-3 20 13 2.1262 -0.0007
-3 20 14 -1.1315 0.0047
-3 20 15 0.6365 0.0019
-3 20 16 0.3801 -0.0076
-3 20 17 3.1395 -0.0002
-3 21 1 -3.4491 0.0008
-3 21 2 -2.1039 0.0033
-3 21 3 4.2219 -0.0010
-3 21 4 15.3971 0.0024
-3 21 5 3.9636 0.0001
-3 21 6 1.2972 0.0007
-3 21 7 -9.7108 0.0038
-3 21 8 -2.2569 -0.0075
-3 21 9 4.7909 0.0013
-3 21 10 -1.1792 0.0006
-3 21 11 2.9402 0.0015
-3 21 12 -14.3353 0.0028
-3 21 13 2.3920 0.0059
-3 21 14 -2.0943 -0.0025
-3 21 15 2.8553 -0.0015
-3 21 16 2.8589 -0.0054
-3 22 1 1.6227 0.0041
-3 22 2 -2.3245 -0.0025
-3 22 3 6.0760 0.0079
-3 22 4 -3.0849 -0.0057
-3 22 5 -5.0925 0.0002
-3 22 6 -5.2854 0.0005
-3 22 7 -1.0672 -0.0030
-3 22 8 -3.3203 -0.0040
-3 22 9 -3.6533 -0.0041
-3 22 10 -10.9461 0.0041
-3 22 11 -14.5037 0.0040
-3 22 12 12.4644 0.0034
-3 22 13 6.1717 -0.0016
-3 22 14 1.7792 0.0042
-3 22 15 -7.2696 -0.0022
-3 23 1 -4.4123 -0.0078
-3 23 2 10.6908 0.0079
-3 23 3 -4.1422 -0.0054
-3 23 4 13.3185 -0.0000
-3 23 5 4.4082 -0.0014
-3 23 6 -3.2607 -0.0040
-3 23 7 -9.5313 0.0029
-3 23 8 -2.0335 -0.0034
-3 23 9 2.2950 0.0014
-3 23 10 13.5241 0.0040
-3 23 11 6.0583 0.0016
-3 23 12 -4.0767 0.0073
-3 23 13 -0.4195 -0.0022
-3 23 14 -3.8186 0.0025
-3 23 15 -4.5029 0.0011
-3 24 1 6.4635 0.0043
-3 24 2 10.1298 -0.0030
-3 24 3 8.0929 0.0042
-3 24 4 -10.7219 -0.0030
-3 24 5 -3.6520 -0.0013
-3 24 6 -0.7397 -0.0033
-3 24 7 2.3907 0.0006
-3 24 8 12.7622 -0.0003
-3 24 9 -9.9372 0.0013
-3 24 10 1.2373 -0.0003
-3 24 11 -10.5930 0.0074
-3 24 12 7.1475 -0.0017
-3 24 13 -9.2289 0.0011
-3 24 14 0.9939 -0.0031
-3 25 1 -3.2629 -0.0084
-3 25 2 7.7797 0.0049
-3 25 3 -24.0161 -0.0049
-3 25 4 3.1867 -0.0019
-3 25 5 6.0157 -0.0017
-3 25 6 5.4639 -0.0056
-3 25 7 -11.4439 0.0021
-3 25 8 -12.9945 0.0031
-3 25 9 10.9577 -0.0019
-3 25 10 7.0330 0.0023
-3 25 11 -9.1754 0.0003
-3 25 12 -14.3994 0.0081
-3 25 13 10.6660 -0.0140
-3 26 1 -1.6234 0.0014
-3 26 2 12.3672 -0.0018
-3 26 3 9.2398 -0.0025
-3 26 4 -6.7287 0.0001
-3 26 5 16.7674 -0.0028
-3 26 6 -5.0709 -0.0006
-3 26 7 18.3425 -0.0000
-3 26 8 -8.9259 0.0014
-3 26 9 0.7280 0.0043
-3 26 10 -22.9035 -0.0029
-3 26 11 15.8334 0.0094
-3 26 12 16.0117 -0.0019
-3 27 1 -1.1521 -0.0048
-3 27 2 20.6245 -0.0024
-3 27 3 -2.8253 -0.0019
-3 27 4 -21.2479 -0.0033
-3 27 5 21.2484 0.0021
-3 27 6 -8.7397 -0.0038
-3 27 7 -24.8396 0.0015
-3 27 8 -42.1217 0.0067
-3 27 9 42.0549 0.0033
-3 27 10 10.2934 0.0003
-3 27 11 17.3666 0.0063
-3 28 1 -35.2544 -0.0026
-3 28 2 48.5368 0.0024
-3 28 3 -41.8506 -0.0094
-3 28 4 -30.9530 0.0067
-3 28 5 8.8791 -0.0040
-3 28 6 -5.6753 0.0039
-3 28 7 -27.5951 0.0008
-3 28 8 44.9806 0.0084
-3 28 9 24.1950 -0.0023
-3 29 1 -6.3314 -0.0041
-3 29 2 46.9856 -0.0031
-3 29 3 -69.3494 0.0041
-3 29 4 16.2545 -0.0060
-3 29 5 59.6453 0.0069
-3 29 6 -39.8825 0.0032
-3 29 7 28.0143 0.0031
-3 30 1 9.5547 -0.0048
-3 30 2 0.6932 0.0145
-3 30 3 -10.4811 -0.0108
-3 30 4 19.1820 0.0089
-2 0 1 -168.2783 -0.1589
-2 0 2 89.9457 0.3359
-2 0 3 125.2588 0.0330
-2 0 4 -61.6897 -0.0808
-2 0 5 29.1604 0.1319
-2 0 6 -69.6923 -0.0567
-2 0 7 117.9001 0.0340
-2 0 8 0.7817 -0.0051
-2 0 9 -70.1970 -0.0118
-2 0 10 43.6031 -0.0193
-2 0 11 -42.7617 -0.0825
-2 0 12 -12.7234 0.0432
-2 0 13 25.4164 -0.0275
-2 0 14 -19.0484 -0.0096
-2 0 15 6.8403 0.0592
-2 0 16 -11.2644 0.0119
-2 0 17 15.9956 0.0460
-2 0 18 5.6331 -0.0289
-2 0 19 -9.8552 0.0233
-2 0 20 1.3979 0.0166
-2 0 21 5.1918 0.0135
-2 0 22 -1.4070 0.0203
-2 1 1 146.3582 0.1970
-2 1 2 -23.2285 0.0043
-2 1 3 84.1446 0.0607
-2 1 4 -58.5666 -0.0511
-2 1 5 -13.8138 -0.0343
-2 1 6 28.3894 0.0110
-2 1 7 3.1692 0.0159
-2 1 8 -24.8060 -0.0370
-2 1 9 -34.4714 0.0178
-2 1 10 -7.6591 -0.0006
-2 1 11 21.0782 -0.0003
-2 1 12 -5.2001 -0.0042
-2 1 13 8.0824 0.0108
-2 1 14 -5.7823 0.0101
-2 1 15 10.4205 -0.0121
-2 1 16 6.0902 0.0224
-2 1 17 -4.4544 -0.0065
-2 1 18 5.9516 -0.0065
-2 1 19 -7.2639 -0.0098
-2 1 20 1.9548 -0.0031
-2 1 21 2.6045 0.0060
-2 1 22 -3.1547 -0.0077
-2 2 1 -111.7955 -0.0741
-2 2 2 42.6365 0.1292
-2 2 3 67.9124 0.0042
-2 2 4 -121.0465 -0.0387
-2 2 5 30.4541 0.0103
-2 2 6 -7.3368 -0.0098
-2 2 7 16.6398 0.0156
-2 2 8 -14.1930 -0.0169
-2 2 9 -43.5468 0.0029
-2 2 10 74.6139 -0.0098
-2 2 11 -22.5633 -0.0357
-2 2 12 1.5492 0.0043
-2 2 13 6.4191 -0.0172
-2 2 14 9.5848 0.0035
-2 2 15 -0.1869 0.0121
-2 2 16 -13.9861 0.0124
-2 2 17 9.3617 0.0052
-2 2 18 0.3608 -0.0177
-2 2 19 -10.3391 0.0171
-2 2 20 3.9724 0.0082
-2 2 21 -0.0558 -0.0020
-2 2 22 -1.0359 0.0048
-2 3 1 23.7272 0.0546
-2 3 2 -16.0383 0.0102
-2 3 3 -2.4467 -0.0033
-2 3 4 -31.9676 -0.0281
-2 3 5 20.3166 -0.0492
-2 3 6 22.1605 -0.0182
-2 3 7 -25.6921 0.0096
-2 3 8 40.1517 -0.0502
-2 3 9 -44.4008 0.0188
-2 3 10 11.3129 -0.0097
-2 3 11 27.2881 0.0126
-2 3 12 -19.1678 0.0004
-2 3 13 6.5770 0.0169
-2 3 14 -4.6965 0.0309
-2 3 15 -6.3513 -0.0069
-2 3 16 6.3220 0.0230
-2 3 17 -8.3109 0.0119
-2 3 18 5.6693 -0.0088
-2 3 19 -4.1606 0.0043
-2 3 20 -0.9322 -0.0115
-2 3 21 2.9406 -0.0032
-2 3 22 -2.2002 -0.0081
-2 4 1 -22.9590 -0.0377
-2 4 2 -28.5142 -0.0087
-2 4 3 37.3529 0.0229
-2 4 4 -47.2849 -0.0139
-2 4 5 9.7131 -0.0567
-2 4 6 -9.7083 -0.0000
-2 4 7 23.4891 0.0117
-2 4 8 -45.5766 -0.0022
-2 4 9 -6.2819 0.0088
-2 4 10 49.9586 0.0154
-2 4 11 -11.1114 -0.0065
-2 4 12 -13.7450 -0.0018
-2 4 13 4.6737 -0.0049
-2 4 14 7.5014 0.0058
-2 4 15 -6.5190 -0.0023
-2 4 16 -5.6346 0.0042
-2 4 17 7.0195 -0.0078
-2 4 18 -2.1748 -0.0169
-2 4 19 -0.1952 -0.0014
-2 4 20 -8.0170 -0.0052
-2 4 21 6.4463 -0.0106
-2 4 22 -0.9123 0.0050
-2 5 1 -39.7810 -0.0061
-2 5 2 -47.7819 0.0361
-2 5 3 -15.7628 -0.0385
-2 5 4 10.0753 0.0053
-2 5 5 -2.1323 -0.0346
-2 5 6 -11.0791 -0.0042
-2 5 7 27.1991 0.0129
-2 5 8 4.4783 -0.0117
-2 5 9 21.0382 0.0058
-2 5 10 -12.3996 -0.0098
-2 5 11 12.5754 0.0029
-2 5 12 4.6426 -0.0049
-2 5 13 -16.2785 -0.0011
-2 5 14 1.2996 0.0157
-2 5 15 -3.2814 -0.0078
-2 5 16 -1.2197 0.0025
-2 5 17 -1.2235 0.0020
-2 5 18 -0.1731 -0.0050
-2 5 19 -0.1063 -0.0042
-2 5 20 -2.6753 -0.0055
-2 5 21 4.1601 0.0049
-2 5 22 1.8878 0.0051
-2 6 1 -61.2044 -0.0029
-2 6 2 -31.5688 -0.0598
-2 6 3 61.7762 0.0158
-2 6 4 10.6578 0.0011
-2 6 5 -6.6521 -0.0325
-2 6 6 40.0765 -0.0065
-2 6 7 12.3159 0.0079
-2 6 8 -21.0003 0.0063
-2 6 9 -1.7374 0.0009
-2 6 10 -0.1263 0.0060
-2 6 11 4.9287 0.0140
-2 6 12 -28.9708 -0.0072
-2 6 13 -7.7570 0.0065
-2 6 14 16.1155 0.0030
-2 6 15 -9.6512 -0.0000
-2 6 16 3.6233 0.0024
-2 6 17 6.7264 -0.0070
-2 6 18 -0.3330 0.0043
-2 6 19 4.0982 -0.0082
-2 6 20 -1.9104 0.0035
-2 6 21 9.3183 0.0022
-2 7 1 -55.1824 -0.0221
-2 7 2 67.2384 0.0219
-2 7 3 -17.0692 -0.0235
-2 7 4 47.6922 0.0180
-2 7 5 -16.6096 -0.0062
-2 7 6 -43.7421 -0.0024
-2 7 7 47.8232 0.0093
-2 7 8 -44.7354 0.0116
-2 7 9 3.4952 -0.0017
-2 7 10 -24.1355 0.0001
-2 7 11 3.7573 0.0021
-2 7 12 19.9890 0.0051
-2 7 13 -16.9060 -0.0083
-2 7 14 20.7192 0.0053
-2 7 15 -1.8344 -0.0038
-2 7 16 2.9004 -0.0025
-2 7 17 0.2678 -0.0044
-2 7 18 -2.5054 -0.0022
-2 7 19 9.2478 -0.0007
-2 7 20 -5.2003 -0.0097
-2 7 21 -0.8500 0.0155
-2 8 1 -15.6537 0.0095
-2 8 2 2.6943 -0.0331
-2 8 3 8.1298 0.0031
-2 8 4 -11.1441 0.0072
-2 8 5 -19.9293 -0.0050
-2 8 6 20.2351 0.0093
-2 8 7 -2.4144 -0.0055
-2 8 8 -22.2292 0.0176
-2 8 9 -9.3619 0.0063
-2 8 10 34.3516 -0.0014
-2 8 11 9.3556 0.0158
-2 8 12 -8.5522 -0.0012
-2 8 13 -3.6793 0.0024
-2 8 14 10.5595 -0.0056
-2 8 15 -8.8671 -0.0008
-2 8 16 1.2575 -0.0013
-2 8 17 -1.1776 -0.0073
-2 8 18 1.7431 0.0054
-2 8 19 -1.2764 -0.0027
-2 8 20 -3.4205 0.0019
-2 8 21 1.5751 0.0056
-2 9 1 -65.2275 -0.0232
-2 9 2 37.8656 0.0025
-2 9 3 -38.9153 -0.0142
-2 9 4 63.0155 0.0088
-2 9 5 -20.3413 0.0116
-2 9 6 -43.4342 0.0033
-2 9 7 46.7901 0.0003
-2 9 8 -25.8448 0.0129
-2 9 9 21.1501 -0.0021
-2 9 10 -10.3570 0.0003
-2 9 11 -11.5772 -0.0006
-2 9 12 12.8813 0.0022
-2 9 13 -18.6820 -0.0049
-2 9 14 13.1583 -0.0057
-2 9 15 1.7721 0.0017
-2 9 16 -10.4567 -0.0028
-2 9 17 5.2643 -0.0021
-2 9 18 -3.4521 -0.0031
-2 9 19 7.9391 0.0059
-2 9 20 -8.5558 -0.0001
-2 9 21 -0.6745 -0.0019
-2 10 1 -28.0815 0.0127
-2 10 2 16.9866 -0.0115
-2 10 3 25.0635 -0.0001
-2 10 4 -29.7855 0.0069
-2 10 5 -2.4477 0.0071
-2 10 6 -14.4349 0.0144
-2 10 7 20.3819 -0.0076
-2 10 8 -15.0811 0.0049
-2 10 9 -12.9865 0.0087
-2 10 10 18.5544 -0.0024
-2 10 11 1.8665 -0.0006
-2 10 12 -2.0481 0.0025
-2 10 13 7.9356 0.0025
-2 10 14 -2.9140 -0.0120
-2 10 15 -1.0368 -0.0015
-2 10 16 -4.8408 0.0016
-2 10 17 4.0268 -0.0084
-2 10 18 0.5262 0.0047
-2 10 19 -8.1730 0.0027
-2 10 20 1.5107 0.0024
-2 10 21 -0.5652 -0.0078
-2 11 1 -20.0203 -0.0036
-2 11 2 -25.9818 0.0022
-2 11 3 -0.2890 0.0030
-2 11 4 15.5172 0.0005
-2 11 5 -7.9649 0.0200
-2 11 6 -29.5180 0.0098
-2 11 7 32.0630 0.0021
-2 11 8 -0.0574 0.0078
-2 11 9 9.3563 -0.0006
-2 11 10 -0.0813 0.0010
-2 11 11 5.4901 -0.0041
-2 11 12 -0.0691 -0.0039
-2 11 13 -10.6408 0.0028
-2 11 14 3.0491 -0.0075
-2 11 15 1.1970 -0.0010
-2 11 16 -2.5801 -0.0022
-2 11 17 -4.2267 0.0015
-2 11 18 2.5771 -0.0036
-2 11 19 2.3170 0.0005
-2 11 20 -0.8256 0.0108
-2 12 1 -48.1270 0.0149
-2 12 2 17.5041 0.0020
-2 12 3 26.8343 -0.0055
-2 12 4 -13.8348 0.0077
-2 12 5 -5.4711 0.0012
-2 12 6 3.8289 0.0077
-2 12 7 18.1270 -0.0029
-2 12 8 5.0435 -0.0087
-2 12 9 -18.9267 -0.0042
-2 12 10 11.2955 -0.0004
-2 12 11 -16.8964 -0.0090
-2 12 12 3.2363 0.0001
-2 12 13 -3.3053 0.0057
-2 12 14 2.1933 -0.0062
-2 12 15 0.7625 -0.0058
-2 12 16 -4.8618 0.0082
-2 12 17 4.7997 -0.0046
-2 12 18 4.4284 -0.0010
-2 12 19 -5.7692 0.0079
-2 12 20 7.2263 0.0167
-2 13 1 -5.6325 0.0024
-2 13 2 -6.9485 -0.0070
-2 13 3 13.6431 0.0116
-2 13 4 0.5521 -0.0157
-2 13 5 -1.7071 0.0088
-2 13 6 1.2757 0.0034
-2 13 7 0.1487 0.0008
-2 13 8 11.0884 -0.0007
-2 13 9 -21.3744 -0.0082
-2 13 10 -3.0552 0.0023
-2 13 11 16.3306 -0.0025
-2 13 12 -6.6437 -0.0062
-2 13 13 -1.7938 0.0044
-2 13 14 6.1940 -0.0009
-2 13 15 -0.6241 -0.0011
-2 13 16 7.2336 -0.0030
-2 13 17 -8.6538 0.0024
-2 13 18 4.9467 0.0023
-2 13 19 2.9009 0.0031
-2 13 20 -3.3405 0.0143
-2 14 1 0.4209 0.0072
-2 14 2 -0.1276 0.0080
-2 14 3 3.7328 -0.0037
-2 14 4 0.6303 0.0027
-2 14 5 -10.0128 0.0009
-2 14 6 -0.3796 0.0053
-2 14 7 10.0299 0.0008
-2 14 8 -7.4951 -0.0093
-2 14 9 4.3986 -0.0095
-2 14 10 0.3471 -0.0003
-2 14 11 -0.2840 -0.0040
-2 14 12 -2.8428 -0.0035
-2 14 13 5.3204 0.0011
-2 14 14 4.0227 0.0052
-2 14 15 -3.2685 -0.0077
-2 14 16 -2.5634 0.0015
-2 14 17 0.3752 0.0021
-2 14 18 0.3466 -0.0005
-2 14 19 1.9879 0.0126
-2 15 1 3.3391 0.0057
-2 15 2 -15.9591 -0.0022
-2 15 3 1.2046 0.0119
-2 15 4 2.3979 -0.0109
-2 15 5 1.8119 0.0014
-2 15 6 -0.0288 -0.0042
-2 15 7 11.7509 -0.0024
-2 15 8 -2.8310 -0.0045
-2 15 9 -11.0006 -0.0069
-2 15 10 -10.2219 -0.0021
-2 15 11 17.5610 -0.0003
-2 15 12 -3.3261 -0.0022
-2 15 13 -7.6091 -0.0008
-2 15 14 0.7733 0.0026
-2 15 15 3.1551 0.0017
-2 15 16 2.6001 -0.0084
-2 15 17 -8.9789 0.0069
-2 15 18 8.7475 0.0058
-2 15 19 -0.9796 0.0052
-2 16 1 26.8167 0.0006
-2 16 2 -20.9734 0.0059
-2 16 3 -3.0498 0.0016
-2 16 4 24.1664 -0.0025
-2 16 5 -17.9895 -0.0002
-2 16 6 17.9677 -0.0054
-2 16 7 -16.8627 0.0036
-2 16 8 -11.7941 -0.0046
-2 16 9 15.3420 -0.0065
-2 16 10 -6.7596 -0.0013
-2 16 11 13.0370 -0.0007
-2 16 12 -8.4971 0.0012
-2 16 13 0.8014 -0.0015
-2 16 14 13.4285 0.0053
-2 16 15 -12.7713 0.0052
-2 16 16 4.0823 -0.0044
-2 16 17 -3.6214 0.0068
-2 16 18 -1.0709 0.0118
-2 16 19 -0.3742 0.0053
-2 17 1 -14.8105 0.0019
-2 17 2 -4.5893 -0.0019
-2 17 3 -12.3495 0.0065
-2 17 4 10.5630 -0.0049
-2 17 5 -7.3510 -0.0060
-2 17 6 -14.6598 -0.0032
-2 17 7 8.3095 -0.0040
-2 17 8 6.8923 -0.0002
-2 17 9 -3.0755 -0.0034
-2 17 10 -0.1301 -0.0011
-2 17 11 9.4516 0.0036
-2 17 12 0.3202 0.0045
-2 17 13 -13.1262 0.0005
-2 17 14 5.6312 0.0004
-2 17 15 -4.3065 0.0065
-2 17 16 0.1796 -0.0034
-2 17 17 -1.9939 -0.0056
-2 17 18 1.3112 0.0267
-2 18 1 9.5971 -0.0036
-2 18 2 -5.8642 0.0038
-2 18 3 -23.3714 -0.0007
-2 18 4 28.5259 -0.0017
-2 18 5 -20.1445 0.0012
-2 18 6 22.7541 -0.0101
-2 18 7 -6.1536 0.0051
-2 18 8 -7.4994 -0.0027
-2 18 9 12.3388 0.0018
-2 18 10 -10.9886 0.0010
-2 18 11 6.6268 0.0017
-2 18 12 -7.1634 0.0015
-2 18 13 -2.6878 -0.0018
-2 18 14 2.2027 -0.0007
-2 18 15 -6.6722 0.0032
-2 18 16 11.4436 -0.0038
-2 18 17 -5.6833 0.0002
-2 18 18 -0.4640 0.0040
-2 19 1 -4.9413 0.0016
-2 19 2 -2.3699 -0.0010
-2 19 3 1.9743 -0.0001
-2 19 4 15.0536 0.0024
-2 19 5 5.0882 -0.0067
-2 19 6 -15.0950 -0.0007
-2 19 7 13.0257 -0.0039
-2 19 8 -5.3684 0.0042
-2 19 9 5.1412 0.0018
-2 19 10 -5.6532 0.0019
-2 19 11 7.0554 0.0023
-2 19 12 -1.2981 0.0053
-2 19 13 -9.8924 0.0007
-2 19 14 10.0241 -0.0002
-2 19 15 6.2556 0.0016
-2 19 16 -5.9172 0.0031
-2 19 17 2.9921 -0.0082
-2 20 1 2.3699 -0.0067
-2 20 2 7.4830 0.0004
-2 20 3 -4.9110 -0.0026
-2 20 4 9.4167 -0.0008
-2 20 5 -4.6676 0.0029
-2 20 6 7.9558 -0.0063
-2 20 7 -6.4815 0.0053
-2 20 8 -1.3062 0.0010
-2 20 9 4.0878 0.0061
-2 20 10 -6.2655 0.0052
-2 20 11 9.2655 0.0027
-2 20 12 -0.3909 0.0027
-2 20 13 0.3826 0.0019
-2 20 14 -4.7110 -0.0035
-2 20 15 4.9478 0.0017
-2 20 16 2.3105 -0.0001
-2 20 17 -2.2415 0.0103
-2 21 1 -2.5067 -0.0001
-2 21 2 0.0083 -0.0005
-2 21 3 5.2717 -0.0029
-2 21 4 5.7600 0.0036
-2 21 5 0.3448 -0.0024
-2 21 6 -12.2481 0.0006
-2 21 7 -2.1765 -0.0010
-2 21 8 3.3013 -0.0010
-2 21 9 1.5051 0.0073
-2 21 10 1.1307 0.0011
-2 21 11 -6.1872 0.0009
-2 21 12 -4.6460 0.0008
-2 21 13 -9.2043 -0.0011
-2 21 14 9.4683 -0.0010
-2 21 15 3.4757 -0.0005
-2 21 16 -4.9343 0.0117
-2 22 1 3.0652 -0.0067
-2 22 2 12.1908 0.0011
-2 22 3 -0.1302 -0.0043
-2 22 4 4.2276 -0.0036
-2 22 5 -6.8996 0.0019
-2 22 6 -4.2085 -0.0029
-2 22 7 -4.5855 -0.0003
-2 22 8 5.3899 0.0013
-2 22 9 -7.0252 0.0044
-2 22 10 -6.2662 0.0036
-2 22 11 2.1105 -0.0022
-2 22 12 3.0758 0.0017
-2 22 13 2.0493 -0.0002
-2 22 14 -3.1497 -0.0042
-2 22 15 1.2552 0.0070
-2 23 1 9.0245 -0.0002
-2 23 2 -2.6197 -0.0000
-2 23 3 9.7779 -0.0065
-2 23 4 -18.0711 0.0034
-2 23 5 -3.6992 -0.0023
-2 23 6 -11.0658 0.0031
-2 23 7 3.3676 0.0021
-2 23 8 9.4182 -0.0027
-2 23 9 2.7770 0.0073
-2 23 10 1.0929 0.0021
-2 23 11 -3.7033 -0.0018
-2 23 12 1.0950 -0.0022
-2 23 13 -1.7560 0.0017
-2 23 14 -1.1854 -0.0036
-2 23 15 1.5507 -0.0066
-2 24 1 -2.0611 -0.0033
-2 24 2 -16.9314 0.0001
-2 24 3 -6.0235 -0.0033
-2 24 4 -11.7275 -0.0022
-2 24 5 7.3773 0.0004
-2 24 6 2.3727 0.0040
-2 24 7 6.9150 -0.0005
-2 24 8 -1.2331 0.0023
-2 24 9 -6.6971 0.0028
-2 24 10 -5.3375 -0.0000
-2 24 11 0.7943 -0.0039
-2 24 12 -4.5560 0.0009
-2 24 13 4.3848 -0.0043
-2 24 14 -2.7195 -0.0040
-2 25 1 -8.6947 -0.0021
-2 25 2 -1.7061 0.0015
-2 25 3 13.7253 -0.0048
-2 25 4 -2.5757 0.0036
-2 25 5 13.7476 -0.0018
-2 25 6 -14.7751 0.0046
-2 25 7 4.0842 0.0040
-2 25 8 6.2523 -0.0042
-2 25 9 -4.0145 0.0021
-2 25 10 -5.9259 0.0004
-2 25 11 1.3200 -0.0075
-2 25 12 16.3223 -0.0030
-2 25 13 2.4326 0.0015
-2 26 1 16.0547 0.0029
-2 26 2 -8.2379 -0.0019
-2 26 3 9.9188 -0.0002
-2 26 4 0.5512 0.0003
-2 26 5 -2.5874 -0.0007
-2 26 6 3.1848 0.0060
-2 26 7 0.8663 0.0002
-2 26 8 -8.6291 0.0023
-2 26 9 -3.7671 -0.0000
-2 26 10 25.6487 -0.0035
-2 26 11 14.1191 -0.0018
-2 26 12 -4.1627 -0.0032
-2 27 1 -6.1438 -0.0037
-2 27 2 -7.2283 0.0039
-2 27 3 4.3381 -0.0018
-2 27 4 -4.2007 0.0050
-2 27 5 -18.5070 0.0015
-2 27 6 0.1112 0.0028
-2 27 7 -16.1377 0.0047
-2 27 8 30.5974 0.0005
-2 27 9 11.7191 -0.0032
-2 27 10 3.4719 -0.0052
-2 27 11 -20.9864 -0.0116
-2 28 1 10.3272 0.0073
-2 28 2 -11.4277 -0.0032
-2 28 3 -5.5466 0.0051
-2 28 4 -4.1748 0.0031
-2 28 5 9.1655 -0.0040
-2 28 6 1.8013 0.0031
-2 28 7 22.2151 0.0034
-2 28 8 14.7622 -0.0040
-2 28 9 -25.3142 -0.0191
-2 29 1 36.9216 -0.0004
-2 29 2 -45.3089 0.0021
-2 29 3 36.3299 0.0005
-2 29 4 11.0530 0.0011
-2 29 5 -17.6556 0.0055
-2 29 6 22.5502 -0.0025
-2 29 7 2.6753 0.0007
-2 30 1 7.2227 0.0117
-2 30 2 -13.6987 -0.0062
-2 30 3 15.9885 0.0082
-2 30 4 -20.0405 0.0086
-2 30 5 6.0230 -0.0091
-1 0 1 371.6344 0.3717
-1 0 2 -10.0176 -0.0954
-1 0 3 -54.6225 -0.1343
-1 0 4 28.6607 0.0906
-1 0 5 -66.3214 -0.0655
-1 0 6 136.2508 -0.0437
-1 0 7 -68.0919 0.0191
-1 0 8 -45.3022 -0.0093
-1 0 9 36.4263 -0.0240
-1 0 10 -63.5025 -0.0096
-1 0 11 25.7083 0.0399
-1 0 12 3.6062 0.0284
-1 0 13 -0.4977 0.0034
-1 0 14 2.2366 0.0740
-1 0 15 -4.0823 0.0113
-1 0 16 20.9149 -0.0247
-1 0 17 -9.1788 0.0030
-1 0 18 -0.2254 -0.0131
-1 0 19 3.6959 0.0185
-1 0 20 1.9381 -0.0134
-1 0 21 -3.0250 0.0016
-1 0 22 -1.3357 -0.0429
-1 1 1 -22.2352 -0.0196
-1 1 2 -7.9752 -0.0863
-1 1 3 -66.1830 -0.1038
-1 1 4 -9.0641 0.0375
-1 1 5 21.0691 -0.0019
-1 1 6 1.8736 -0.0250
-1 1 7 -45.7902 -0.0017
-1 1 8 -22.8969 0.0157
-1 1 9 17.1799 -0.0198
-1 1 10 30.9917 -0.0006
-1 1 11 -18.5716 0.0081
-1 1 12 22.9989 -0.0061
-1 1 13 -8.7404 -0.0071
-1 1 14 13.1808 0.0157
-1 1 15 0.6589 -0.0167
-1 1 16 -7.8921 -0.0143
-1 1 17 6.7802 -0.0071
-1 1 18 -6.9895 -0.0017
-1 1 19 -0.6050 -0.0055
-1 1 20 1.6665 0.0027
-1 1 21 -4.4743 -0.0164
-1 2 1 73.6092 -0.0137
-1 2 2 6.7097 -0.0324
-1 2 3 -110.5562 -0.0910
-1 2 4 54.5181 0.0289
-1 2 5 -23.6218 -0.0453
-1 2 6 42.3097 -0.0218
-1 2 7 -61.7592 0.0048
-1 2 8 34.2930 -0.0055
-1 2 9 54.9714 -0.0019
-1 2 10 -52.4836 -0.0152
-1 2 11 19.3751 0.0166
-1 2 12 5.5108 0.0131
-1 2 13 4.2240 0.0114
-1 2 14 -8.3919 0.0300
-1 2 15 -12.6131 -0.0033
-1 2 16 11.9466 -0.0075
-1 2 17 -3.3106 0.0073
-1 2 18 -8.7552 -0.0096
-1 2 19 5.5116 0.0001
-1 2 20 1.7718 -0.0084
-1 2 21 -1.2146 -0.0073
-1 3 1 -6.0079 0.0130
-1 3 2 9.2093 -0.0445
-1 3 3 -43.4005 -0.0757
-1 3 4 15.9486 0.0031
-1 3 5 37.2135 -0.0010
-1 3 6 -30.8054 0.0114
-1 3 7 42.9516 0.0055
-1 3 8 -52.5491 0.0348
-1 3 9 13.9532 -0.0056
-1 3 10 27.7179 0.0117
-1 3 11 -23.4646 0.0133
-1 3 12 6.8182 0.0070
-1 3 13 -4.4636 0.0015
-1 3 14 -5.0480 -0.0028
-1 3 15 6.1382 -0.0072
-1 3 16 -4.2023 -0.0123
-1 3 17 7.7421 -0.0207
-1 3 18 -9.9050 -0.0099
-1 3 19 4.9244 -0.0047
-1 3 20 1.7141 0.0007
-1 3 21 -2.5473 -0.0104
-1 4 1 -12.1608 -0.0151
-1 4 2 -2.4334 0.0157
-1 4 3 -51.5950 -0.0273
-1 4 4 37.7988 0.0026
-1 4 5 7.2420 0.0083
-1 4 6 -4.4329 0.0314
-1 4 7 -32.5918 -0.0052
-1 4 8 13.7374 0.0095
-1 4 9 51.9240 -0.0002
-1 4 10 -24.3624 -0.0137
-1 4 11 -19.0677 -0.0098
-1 4 12 19.5348 -0.0043
-1 4 13 0.6612 -0.0010
-1 4 14 -13.3003 -0.0046
-1 4 15 3.8768 -0.0100
-1 4 16 3.5519 -0.0028
-1 4 17 -5.6983 -0.0146
-1 4 18 -1.8527 0.0055
-1 4 19 -2.1079 0.0031
-1 4 20 7.2651 -0.0031
-1 4 21 -4.8707 0.0004
-1 5 1 -30.7118 0.0238
-1 5 2 11.9958 -0.0042
-1 5 3 23.0916 -0.0287
-1 5 4 -9.3735 -0.0073
-1 5 5 5.2974 0.0035
-1 5 6 41.5883 0.0295
-1 5 7 -1.9768 -0.0122
-1 5 8 3.5370 0.0121
-1 5 9 -15.8813 0.0052
-1 5 10 11.0357 -0.0068
-1 5 11 -8.6495 0.0099
-1 5 12 -11.5888 0.0051
-1 5 13 0.0057 0.0046
-1 5 14 -3.6945 -0.0009
-1 5 15 2.9485 0.0013
-1 5 16 -1.0527 0.0018
-1 5 17 2.6503 -0.0134
-1 5 18 1.5147 0.0104
-1 5 19 -1.5698 0.0048
-1 5 20 5.9820 0.0020
-1 5 21 2.0502 0.0117
-1 6 1 22.9773 0.0173
-1 6 2 58.2964 0.0031
-1 6 3 -14.4068 0.0156
-1 6 4 5.9852 -0.0098
-1 6 5 52.4627 0.0259
-1 6 6 -20.9246 0.0161
-1 6 7 -45.6217 0.0064
-1 6 8 4.7067 0.0039
-1 6 9 -2.8581 0.0067
-1 6 10 2.6819 0.0013
-1 6 11 -29.9525 -0.0114
-1 6 12 8.3878 -0.0026
-1 6 13 14.5647 -0.0006
-1 6 14 -7.7466 -0.0080
-1 6 15 8.6498 -0.0060
-1 6 16 5.8871 0.0033
-1 6 17 -2.1836 -0.0064
-1 6 18 0.0812 0.0015
-1 6 19 0.7215 0.0029
-1 6 20 8.2510 -0.0018
-1 6 21 -5.6800 -0.0054
-1 7 1 51.0665 0.0245
-1 7 2 -16.4552 0.0061
-1 7 3 38.3795 0.0137
-1 7 4 -48.4826 0.0049
-1 7 5 -15.2721 -0.0106
-1 7 6 24.2639 0.0324
-1 7 7 -53.4037 -0.0041
-1 7 8 24.7695 -0.0013
-1 7 9 -21.2410 0.0066
-1 7 10 31.6685 -0.0040
-1 7 11 0.2591 -0.0034
-1 7 12 -8.9706 -0.0026
-1 7 13 25.1574 -0.0014
-1 7 14 -10.0654 -0.0011
-1 7 15 1.2278 -0.0020
-1 7 16 -1.1218 0.0030
-1 7 17 -4.2127 -0.0094
-1 7 18 6.5900 0.0068
-1 7 19 -7.4648 0.0027
-1 7 20 -0.6772 0.0049
-1 7 21 -1.0305 0.0048
-1 8 1 18.8796 0.0056
-1 8 2 -12.3542 -0.0031
-1 8 3 -23.3737 0.0153
-1 8 4 4.2763 -0.0027
-1 8 5 16.2898 0.0145
-1 8 6 -8.0224 -0.0011
-1 8 7 -29.4835 0.0108
-1 8 8 24.4573 -0.0003
-1 8 9 28.8373 -0.0015
-1 8 10 -1.4545 0.0044
-1 8 11 -14.2805 -0.0072
-1 8 12 -0.4594 -0.0078
-1 8 13 8.6089 0.0030
-1 8 14 -14.5751 -0.0049
-1 8 15 5.8246 0.0047
-1 8 16 -3.0489 -0.0022
-1 8 17 0.4593 0.0085
-1 8 18 -3.2860 0.0033
-1 8 19 -0.5701 -0.0040
-1 8 20 1.3673 0.0126
-1 8 21 -1.0073 -0.0168
-1 9 1 28.5720 0.0181
-1 9 2 -33.2184 -0.0032
-1 9 3 83.8469 0.0215
-1 9 4 -69.1603 0.0095
-1 9 5 -1.5189 -0.0089
-1 9 6 25.3430 0.0007
-1 9 7 -27.2284 0.0056
-1 9 8 30.9373 -0.0106
-1 9 9 -18.5702 -0.0053
-1 9 10 0.6432 -0.0023
-1 9 11 -2.3247 -0.0055
-1 9 12 -14.8001 -0.0077
-1 9 13 23.8937 0.0023
-1 9 14 -10.5132 -0.0015
-1 9 15 -4.9764 -0.0027
-1 9 16 2.9592 0.0040
-1 9 17 -0.8436 -0.0035
-1 9 18 3.9193 0.0040
-1 9 19 -9.0996 0.0008
-1 9 20 2.6903 0.0031
-1 9 21 -0.4914 -0.0154
-1 10 1 53.2472 -0.0003
-1 10 2 -11.9640 -0.0065
-1 10 3 -20.4835 0.0218
-1 10 4 -6.1727 -0.0006
-1 10 5 -4.6297 0.0061
-1 10 6 23.9791 -0.0067
-1 10 7 -19.0226 0.0005
-1 10 8 11.5851 0.0050
-1 10 9 16.6653 -0.0094
-1 10 10 -15.8844 -0.0000
-1 10 11 12.4619 0.0026
-1 10 12 3.4959 -0.0066
-1 10 13 -3.3687 -0.0024
-1 10 14 -4.4694 -0.0019
-1 10 15 -2.1412 0.0048
-1 10 16 7.6683 -0.0037
-1 10 17 -4.3414 0.0061
-1 10 18 -3.4641 0.0052
-1 10 19 4.0180 -0.0049
-1 10 20 0.0211 -0.0096
-1 11 1 -19.2787 0.0059
-1 11 2 8.0722 0.0050
-1 11 3 29.1282 0.0035
-1 11 4 -33.3066 0.0068
-1 11 5 6.0429 -0.0009
-1 11 6 35.1582 -0.0159
-1 11 7 -9.4002 0.0011
-1 11 8 12.6640 -0.0086
-1 11 9 -15.8999 -0.0070
-1 11 10 17.3456 -0.0048
-1 11 11 -18.1548 0.0024
-1 11 12 -4.2496 -0.0013
-1 11 13 4.4995 -0.0013
-1 11 14 -0.4316 0.0016
-1 11 15 0.6147 0.0026
-1 11 16 -2.9935 0.0047
-1 11 17 6.8329 0.0015
-1 11 18 0.0880 0.0048
-1 11 19 -0.9248 0.0044
-1 11 20 3.9537 0.0036
-1 12 1 39.3821 -0.0000
-1 12 2 27.5533 -0.0197
-1 12 3 -21.1617 0.0099
-1 12 4 4.7119 -0.0066
-1 12 5 2.5536 -0.0026
-1 12 6 20.7005 -0.0085
-1 12 7 -15.5932 -0.0142
-1 12 8 -13.4726 0.0044
-1 12 9 7.0929 -0.0065
-1 12 10 -21.7594 -0.0010
-1 12 11 8.6997 0.0050
-1 12 12 2.6439 0.0010
-1 12 13 -0.7494 -0.0037
-1 12 14 3.3862 0.0012
-1 12 15 -3.8967 0.0082
-1 12 16 4.8105 -0.0019
-1 12 17 3.7917 0.0022
-1 12 18 -5.7119 0.0123
-1 12 19 8.7217 -0.0005
-1 12 20 -4.5172 -0.0243
-1 13 1 2.4966 -0.0074
-1 13 2 21.0392 0.0063
-1 13 3 -7.7076 -0.0066
-1 13 4 -19.1557 0.0025
-1 13 5 16.6733 0.0045
-1 13 6 -5.4189 -0.0127
-1 13 7 1.9009 0.0002
-1 13 8 -21.7979 -0.0063
-1 13 9 8.7460 0.0002
-1 13 10 17.4709 -0.0023
-1 13 11 -11.1548 0.0013
-1 13 12 3.5490 0.0068
-1 13 13 6.4373 -0.0019
-1 13 14 -1.5977 -0.0009
-1 13 15 4.2346 0.0048
-1 13 16 -8.7931 -0.0004
-1 13 17 10.1193 0.0075
-1 13 18 -7.6363 0.0012
-1 13 19 0.8321 0.0030
-1 14 1 -2.8035 0.0039
-1 14 2 5.9991 -0.0093
-1 14 3 -13.9347 -0.0017
-1 14 4 -5.4146 -0.0030
-1 14 5 14.6418 -0.0031
-1 14 6 -12.7336 -0.0039
-1 14 7 5.5568 -0.0129
-1 14 8 -3.2382 -0.0034
-1 14 9 4.1166 0.0032
-1 14 10 -1.2346 0.0027
-1 14 11 -4.6029 -0.0020
-1 14 12 9.7863 0.0056
-1 14 13 -0.6770 0.0014
-1 14 14 -6.7321 -0.0056
-1 14 15 -1.8962 0.0076
-1 14 16 -1.9290 -0.0013
-1 14 17 1.7962 0.0029
-1 14 18 1.1494 0.0054
-1 14 19 0.4759 -0.0104
-1 15 1 -8.0928 -0.0112
-1 15 2 8.9192 0.0058
-1 15 3 -1.1897 -0.0079
-1 15 4 -1.8045 -0.0060
-1 15 5 -1.4484 0.0075
-1 15 6 9.4200 -0.0097
-1 15 7 -5.5343 0.0030
-1 15 8 -13.5472 -0.0000
-1 15 9 5.7011 0.0019
-1 15 10 13.1910 0.0034
-1 15 11 -9.7852 -0.0016
-1 15 12 0.5686 0.0060
-1 15 13 -2.3789 0.0022
-1 15 14 2.6425 -0.0030
-1 15 15 -1.6504 0.0017
-1 15 16 -2.5611 0.0019
-1 15 17 9.8016 0.0058
-1 15 18 -5.6639 -0.0047
-1 15 19 -3.2715 -0.0056
-1 16 1 -40.2540 0.0044
-1 16 2 8.6700 -0.0018
-1 16 3 11.1087 -0.0090
-1 16 4 -22.5013 0.0014
-1 16 5 22.0916 -0.0014
-1 16 6 -23.3784 0.0018
-1 16 7 1.8703 0.0010
-1 16 8 16.3699 -0.0039
-1 16 9 -8.9745 0.0075
-1 16 10 13.5715 0.0045
-1 16 11 -11.8749 0.0017
-1 16 12 5.8828 0.0037
-1 16 13 5.5391 0.0055
-1 16 14 -10.2294 -0.0006
-1 16 15 3.7803 -0.0028
-1 16 16 -6.0183 0.0072
-1 16 17 2.0043 -0.0038
-1 16 18 -2.4493 0.0017
-1 17 1 -11.6221 -0.0113
-1 17 2 3.6283 0.0042
-1 17 3 7.7762 -0.0056
-1 17 4 -13.1505 -0.0053
-1 17 5 0.2541 0.0045
-1 17 6 9.6750 -0.0016
-1 17 7 4.6184 0.0055
-1 17 8 -2.6201 0.0042
-1 17 9 -1.8987 0.0017
-1 17 10 8.3508 0.0070
-1 17 11 -9.2451 -0.0009
-1 17 12 -6.8160 0.0018
-1 17 13 5.7959 -0.0025
-1 17 14 -5.7067 0.0026
-1 17 15 -0.9123 -0.0072
-1 17 16 3.0639 -0.0003
-1 17 17 4.1744 0.0067
-1 17 18 0.0769 -0.0234
-1 18 1 -13.9120 0.0025
-1 18 2 0.8825 0.0040
-1 18 3 29.5587 -0.0081
-1 18 4 -13.7085 0.0042
-1 18 5 24.0882 -0.0028
-1 18 6 -16.6389 0.0048
-1 18 7 4.2881 0.0073
-1 18 8 1.5882 -0.0018
-1 18 9 -9.8198 0.0063
-1 18 10 11.0227 -0.0013
-1 18 11 -9.2475 0.0010
-1 18 12 -0.5848 -0.0009
-1 18 13 1.9562 0.0002
-1 18 14 -1.4258 0.0027
-1 18 15 11.4928 -0.0054
-1 18 16 -7.1761 -0.0001
-1 18 17 1.6627 -0.0015
-1 19 1 6.6012 -0.0043
-1 19 2 5.6315 -0.0029
-1 19 3 22.1317 0.0019
-1 19 4 -21.0050 -0.0029
-1 19 5 -6.3253 0.0010
-1 19 6 7.5897 0.0040
-1 19 7 -8.0509 0.0054
-1 19 8 4.5143 0.0056
-1 19 9 -0.3580 0.0001
-1 19 10 5.5001 0.0041
-1 19 11 -10.3385 0.0001
-1 19 12 -4.3293 0.0014
-1 19 13 16.6725 -0.0038
-1 19 14 -2.4218 0.0021
-1 19 15 -4.4322 -0.0004
-1 19 16 1.0131 -0.0032
-1 19 17 -0.7613 0.0034
-1 20 1 -3.3781 -0.0065
-1 20 2 -9.9038 0.0071
-1 20 3 3.7548 -0.0044
-1 20 4 -7.4009 0.0051
-1 20 5 3.3011 -0.0028
-1 20 6 -1.9221 0.0040
-1 20 7 -2.4910 0.0082
-1 20 8 3.8525 -0.0024
-1 20 9 -7.1714 0.0050
-1 20 10 6.0307 -0.0041
-1 20 11 0.2733 -0.0016
-1 20 12 -1.1404 -0.0020
-1 20 13 -3.9101 -0.0044
-1 20 14 5.5575 0.0042
-1 20 15 0.6837 0.0022
-1 20 16 -1.7010 -0.0005
-1 21 1 0.5179 0.0014
-1 21 2 2.3117 -0.0058
-1 21 3 12.4475 0.0035
-1 21 4 -5.9393 -0.0011
-1 21 5 -7.6080 -0.0025
-1 21 6 2.1738 0.0044
-1 21 7 -2.9680 -0.0018
-1 21 8 6.8483 0.0040
-1 21 9 -1.2160 -0.0016
-1 21 10 -1.1204 -0.0063
-1 21 11 -11.5954 0.0003
-1 21 12 -3.2009 -0.0034
-1 21 13 12.9418 -0.0016
-1 21 14 1.5965 0.0006
-1 21 15 -6.4643 0.0047
-1 21 16 1.6117 -0.0112
-1 22 1 5.6798 -0.0074
-1 22 2 -4.8644 0.0040
-1 22 3 2.7848 -0.0024
-1 22 4 -14.5016 0.0043
-1 22 5 -6.5530 -0.0001
-1 22 6 4.4356 0.0011
-1 22 7 3.3433 0.0016
-1 22 8 -6.0337 0.0003
-1 22 9 -2.1362 -0.0030
-1 22 10 -1.8389 -0.0024
-1 22 11 6.3457 -0.0027
-1 22 12 0.8399 -0.0038
-1 22 13 2.3790 -0.0043
-1 22 14 0.7894 0.0041
-1 22 15 -3.5042 -0.0120
-1 23 1 -1.4883 0.0047
-1 23 2 -10.6876 -0.0044
-1 23 3 -9.3041 0.0043
-1 23 4 -4.4535 0.0025
-1 23 5 3.7442 -0.0005
-1 23 6 2.8620 0.0033
-1 23 7 1.5540 -0.0053
-1 23 8 6.9499 0.0040
-1 23 9 -0.4658 0.0003
-1 23 10 -0.2190 -0.0094
-1 23 11 -2.0933 0.0025
-1 23 12 1.6874 -0.0041
-1 23 13 1.9645 -0.0013
-1 23 14 -3.8825 0.0036
-1 24 1 -8.2028 -0.0021
-1 24 2 5.3729 0.0001
-1 24 3 1.0709 0.0013
-1 24 4 9.3494 0.0025
-1 24 5 0.5050 0.0042
-1 24 6 2.5946 -0.0016
-1 24 7 7.6296 -0.0018
-1 24 8 -8.1353 0.0019
-1 24 9 -0.9090 -0.0078
-1 24 10 -1.3351 -0.0010
-1 24 11 0.4680 -0.0027
-1 24 12 4.8338 -0.0021
-1 24 13 -2.4718 0.0013
-1 25 1 12.0386 0.0060
-1 25 2 6.8256 -0.0005
-1 25 3 -6.8659 0.0007
-1 25 4 14.1212 0.0043
-1 25 5 -11.5184 -0.0004
-1 25 6 6.7806 0.0008
-1 25 7 3.2516 -0.0059
-1 25 8 -3.9380 0.0000
-1 25 9 3.7362 -0.0038
-1 25 10 3.4646 -0.0069
-1 25 11 13.2786 0.0041
-1 25 12 0.9681 0.0012
-1 25 13 -2.6033 -0.0034
-1 26 1 -5.0135 0.0015
-1 26 2 5.8487 -0.0028
-1 26 3 -1.1883 0.0040
-1 26 4 -0.3675 -0.0019
-1 26 5 -4.0159 0.0070
-1 26 6 2.6909 -0.0015
-1 26 7 1.5162 -0.0023
-1 26 8 0.3626 -0.0016
-1 26 9 14.8092 -0.0056
-1 26 10 2.7870 0.0027
-1 26 11 -7.6672 0.0045
-1 27 1 -1.7819 0.0047
-1 27 2 7.7312 0.0036
-1 27 3 -14.3486 -0.0021
-1 27 4 -3.6442 0.0057
-1 27 5 1.5599 -0.0013
-1 27 6 4.0083 -0.0019
-1 27 7 8.9856 -0.0039
-1 27 8 0.9327 -0.0041
-1 27 9 -6.5421 -0.0094
-1 27 10 -13.8232 0.0016
-1 28 1 5.1481 0.0032
-1 28 2 -0.3644 -0.0043
-1 28 3 -7.1399 0.0040
-1 28 4 9.3191 -0.0083
-1 28 5 6.5877 0.0035
-1 28 6 6.1415 -0.0015
-1 28 7 -3.4172 -0.0019
-1 28 8 -10.9932 -0.0191
-1 28 9 -1.9835 0.0085
-1 29 1 -9.1448 0.0000
-1 29 2 14.0580 0.0026
-1 29 3 -13.7354 -0.0016
-1 29 4 0.2827 0.0031
-1 29 5 13.1349 -0.0006
-1 29 6 -11.4084 -0.0018
-1 29 7 -7.2302 -0.0150
-1 30 1 -12.2868 0.0060
-1 30 2 5.9693 -0.0017
-1 30 3 -23.2423 0.0015
-1 30 4 21.3960 -0.0079
-1 30 5 -10.9711 -0.0072
0 0 1 -183.7660 -0.1319
0 0 2 -42.3142 -0.0925
0 0 3 9.6688 0.0064
0 0 4 -40.0428 0.0121
0 0 5 92.6026 -0.0570
0 0 6 -105.4867 0.0523
0 0 7 7.0683 0.0118
0 0 8 8.2636 -0.0385
0 0 9 -57.8457 0.0722
0 0 10 62.2334 -0.0473
0 0 11 -18.6057 0.0873
0 0 12 27.2674 -0.0251
0 0 13 -11.6683 -0.0102
0 0 14 3.2416 -0.0055
0 0 15 17.2282 -0.0666
0 0 16 -18.6435 0.0188
0 0 17 9.8198 -0.0424
0 0 18 0.1010 0.0249
0 0 19 -5.8909 -0.0330
0 0 20 -2.7091 -0.0146
0 0 21 -0.7308 0.0093
0 1 1 -128.1755 -0.2478
0 1 2 -17.1917 -0.0105
0 1 3 10.5161 0.0566
0 1 4 11.1917 -0.0239
0 1 5 -7.6500 -0.0361
0 1 6 -31.4798 0.0290
0 1 7 -8.5364 -0.0163
0 1 8 42.8076 -0.0219
0 1 9 20.8045 0.0085
0 1 10 -20.5918 0.0031
0 1 11 27.9511 -0.0082
0 1 12 -10.6637 -0.0038
0 1 13 5.4402 0.0060
0 1 14 -5.0148 -0.0272
0 1 15 -5.9754 -0.0058
0 1 16 4.3687 0.0042
0 1 17 -5.4253 0.0032
0 1 18 -3.4152 -0.0069
0 1 19 2.2495 -0.0057
0 1 20 -0.8591 -0.0040
0 1 21 3.4212 -0.0144
0 2 0 70.7755 -0.1371
0 2 1 -67.2150 -0.0481
0 2 2 -32.5235 0.0012
0 2 3 52.2400 0.0162
0 2 4 -31.0143 -0.0148
0 2 5 60.0930 -0.0016
0 2 6 -79.1753 0.0397
0 2 7 96.4588 -0.0006
0 2 8 -1.1905 0.0048
0 2 9 -57.8580 0.0212
0 2 10 32.3122 -0.0019
0 2 11 7.5300 0.0261
0 2 12 -7.9575 -0.0080
0 2 13 -12.3776 0.0046
0 2 14 -3.2107 -0.0234
0 2 15 11.8998 -0.0061
0 2 16 -5.7557 -0.0010
0 2 17 -2.8844 -0.0226
0 2 18 5.4693 0.0018
0 2 19 3.2072 -0.0022
0 2 20 -2.8796 -0.0069
0 2 21 1.2439 0.0149
0 3 1 -1.5619 0.0001
0 3 2 -64.0969 -0.0453
0 3 3 24.0465 0.0817
0 3 4 36.4461 0.0262
0 3 5 -13.5433 0.0098
0 3 6 15.9119 0.0478
0 3 7 -42.6295 -0.0137
0 3 8 14.4500 0.0022
0 3 9 19.4897 -0.0188
0 3 10 -15.9829 0.0011
0 3 11 6.3533 -0.0104
0 3 12 -7.9719 -0.0241
0 3 13 -1.0618 0.0037
0 3 14 2.6083 -0.0271
0 3 15 -0.8536 -0.0128
0 3 16 5.6395 0.0005
0 3 17 -14.0967 0.0025
0 3 18 7.9219 0.0137
0 3 19 -0.7411 0.0057
0 3 20 -1.5690 0.0049
0 3 21 -0.6378 0.0044
0 4 0 4.4040 0.0120
0 4 1 -47.3838 -0.0306
0 4 2 -0.2289 0.0239
0 4 3 40.6377 0.0234
0 4 4 29.0650 0.0187
0 4 5 -46.9968 -0.0078
0 4 6 -2.7570 0.0073
0 4 7 31.8191 -0.0093
0 4 8 19.4312 -0.0065
0 4 9 -22.9523 -0.0076
0 4 10 -19.0701 0.0009
0 4 11 24.8536 0.0023
0 4 12 -9.5633 0.0007
0 4 13 -19.5643 0.0072
0 4 14 14.6144 -0.0054
0 4 15 -2.8152 0.0101
0 4 16 -6.4105 0.0097
0 4 17 -1.1788 0.0039
0 4 18 6.1356 0.0084
0 4 19 4.1530 0.0111
0 4 20 -7.1668 -0.0052
0 4 21 2.9767 0.0321
0 5 1 61.6744 0.0578
0 5 2 8.2376 -0.0437
0 5 3 -10.0475 0.0429
0 5 4 28.5334 -0.0055
0 5 5 22.2533 0.0272
0 5 6 -4.3535 0.0064
0 5 7 -28.6513 -0.0010
0 5 8 -1.6589 0.0097
0 5 9 8.0718 -0.0142
0 5 10 -23.5210 0.0045
0 5 11 6.2805 0.0031
0 5 12 -6.4834 -0.0103
0 5 13 1.0553 0.0114
0 5 14 9.6759 -0.0101
0 5 15 -2.7022 0.0008
0 5 16 4.6684 -0.0048
0 5 17 2.1978 0.0082
0 5 18 -1.3424 0.0130
0 5 19 5.1477 -0.0034
0 5 20 -1.4487 0.0070
0 5 21 0.3221 0.0019
0 6 0 45.1662 0.0608
0 6 1 12.5962 -0.0091
0 6 2 -27.1164 0.0198
0 6 3 21.4889 0.0063
0 6 4 46.2464 0.0190
0 6 5 -67.5854 0.0087
0 6 6 -44.2795 -0.0104
0 6 7 20.6401 -0.0043
0 6 8 1.5248 0.0030
0 6 9 3.4133 -0.0236
0 6 10 -22.2851 0.0012
0 6 11 23.4838 -0.0098
0 6 12 4.7721 0.0029
0 6 13 -4.1541 -0.0045
0 6 14 13.4233 0.0007
0 6 15 -4.3458 0.0045
0 6 16 -3.1093 -0.0052
0 6 17 -1.7707 0.0074
0 6 18 1.8656 -0.0029
0 6 19 5.0725 -0.0004
0 6 20 -9.3348 -0.0033
0 6 21 -0.9805 0.0182
0 7 1 -0.7379 0.0222
0 7 2 14.3859 -0.0140
0 7 3 -65.1884 0.0046
0 7 4 24.7038 -0.0154
0 7 5 -23.5534 0.0137
0 7 6 -19.5195 -0.0039
0 7 7 36.8490 -0.0066
0 7 8 -9.5392 0.0061
0 7 9 39.8451 -0.0106
0 7 10 -28.8340 -0.0011
0 7 11 10.4292 0.0022
0 7 12 17.4297 0.0014
0 7 13 -15.0858 0.0103
0 7 14 -0.5834 -0.0050
0 7 15 -3.3093 0.0106
0 7 16 -2.2625 -0.0074
0 7 17 4.3500 0.0075
0 7 18 -6.7164 0.0108
0 7 19 1.0824 -0.0045
0 7 20 -1.8288 0.0083
0 7 21 0.1508 -0.0007
0 8 0 28.4306 0.0266
0 8 1 -28.0472 -0.0080
0 8 2 -24.1221 0.0124
0 8 3 35.3901 -0.0015
0 8 4 1.6416 -0.0142
0 8 5 -10.7812 0.0163
0 8 6 -16.5062 -0.0159
0 8 7 46.1816 -0.0073
0 8 8 4.6443 -0.0011
0 8 9 -11.3983 -0.0128
0 8 10 -15.2532 -0.0051
0 8 11 8.3054 -0.0023
0 8 12 -0.3646 0.0069
0 8 13 -13.2624 -0.0033
0 8 14 7.2317 0.0074
0 8 15 -1.6322 0.0045
0 8 16 -1.6553 -0.0049
0 8 17 -1.0614 0.0083
0 8 18 2.4112 -0.0054
0 8 19 -0.4714 -0.0009
0 8 20 -0.3872 -0.0014
0 9 1 1.0732 0.0096
0 9 2 65.0809 0.0004
0 9 3 -85.0822 -0.0069
0 9 4 34.7660 -0.0141
0 9 5 -4.8729 -0.0030
0 9 6 -9.6589 -0.0042
0 9 7 34.5404 -0.0076
0 9 8 -27.1104 -0.0039
0 9 9 13.9356 0.0002
0 9 10 -23.7180 -0.0008
0 9 11 5.5009 -0.0025
0 9 12 23.6460 0.0070
0 9 13 -19.8043 -0.0000
0 9 14 4.7569 -0.0001
0 9 15 -0.3188 0.0017
0 9 16 3.4785 -0.0011
0 9 17 0.9190 -0.0032
0 9 18 -5.1926 -0.0019
0 9 19 4.3137 0.0001
0 9 20 1.0196 -0.0230
0 10 0 69.8740 0.0017
0 10 1 -44.0194 -0.0116
0 10 2 -2.5416 0.0089
0 10 3 -6.2581 -0.0017
0 10 4 7.5301 -0.0214
0 10 5 21.0958 0.0054
0 10 6 -11.3474 -0.0087
0 10 7 18.6455 0.0003
0 10 8 2.6282 -0.0063
0 10 9 -24.8864 0.0058
0 10 10 28.2928 -0.0003
0 10 11 -6.0866 -0.0040
0 10 12 -2.1111 0.0098
0 10 13 -6.8679 -0.0016
0 10 14 2.7699 0.0060
0 10 15 9.5021 0.0050
0 10 16 -7.6316 -0.0012
0 10 17 2.1607 0.0033
0 10 18 4.1248 -0.0052
0 10 19 -1.1033 -0.0071
0 10 20 2.5055 0.0129
0 11 1 19.4165 -0.0021
0 11 2 30.3267 0.0031
0 11 3 -43.7399 -0.0171
0 11 4 42.3729 -0.0053
0 11 5 7.4705 -0.0155
0 11 6 -14.8876 -0.0038
0 11 7 3.0118 0.0025
0 11 8 -16.4028 -0.0056
0 11 9 18.5957 0.0054
0 11 10 -30.2473 0.0060
0 11 11 4.0478 -0.0027
0 11 12 5.1752 0.0055
0 11 13 -2.5068 -0.0006
0 11 14 3.7542 0.0072
0 11 15 -1.7424 -0.0006
0 11 16 5.2809 0.0052
0 11 17 -1.9835 0.0003
0 11 18 -1.0210 -0.0057
0 11 19 4.3409 0.0002
0 11 20 -0.7613 -0.0090
0 12 0 49.3633 -0.0056
0 12 1 5.7782 -0.0108
0 12 2 -18.5877 -0.0014
0 12 3 3.3688 0.0025
0 12 4 -4.2323 -0.0092
0 12 5 13.8655 0.0001
0 12 6 -27.2650 -0.0044
0 12 7 1.2070 0.0111
0 12 8 -2.2464 -0.0030
0 12 9 -14.0773 0.0056
0 12 10 14.7777 0.0053
0 12 11 5.7912 -0.0045
0 12 12 -1.8688 0.0036
0 12 13 3.9443 0.0027
0 12 14 -4.2542 -0.0002
0 12 15 5.1175 0.0036
0 12 16 -0.6608 -0.0002
0 12 17 -2.9462 -0.0003
0 12 18 4.2501 -0.0119
0 12 19 -4.3679 -0.0048
0 13 1 21.5448 -0.0074
0 13 2 -35.4233 0.0079
0 13 3 -14.7836 -0.0073
0 13 4 22.4878 0.0026
0 13 5 -8.4851 -0.0122
0 13 6 -5.1129 0.0005
0 13 7 -12.8401 0.0077
0 13 8 20.0114 -0.0042
0 13 9 10.9403 0.0047
0 13 10 -13.0232 0.0060
0 13 11 8.9228 0.0025
0 13 12 -0.0799 -0.0024
0 13 13 -2.1934 -0.0023
0 13 14 -0.0507 0.0065
0 13 15 -5.6406 -0.0025
0 13 16 8.4391 0.0023
0 13 17 -13.6491 -0.0013
0 13 18 5.8422 -0.0074
0 13 19 -3.5904 -0.0054
0 14 0 -4.1412 -0.0010
0 14 1 2.2625 -0.0072
0 14 2 -17.4951 -0.0046
0 14 3 3.7217 0.0002
0 14 4 16.6981 -0.0005
0 14 5 -25.4254 0.0009
0 14 6 20.3737 0.0017
0 14 7 -6.5868 0.0047
0 14 8 2.5211 0.0062
0 14 9 -0.5406 0.0043
0 14 10 -6.0891 0.0001
0 14 11 9.1703 0.0029
0 14 12 -5.4388 -0.0048
0 14 13 -6.7147 -0.0001
0 14 14 0.2021 0.0011
0 14 15 -2.3445 -0.0029
0 14 16 5.3793 -0.0006
0 14 17 -1.8164 -0.0047
0 14 18 2.6960 -0.0088
0 14 19 -2.2846 0.0036
0 15 1 19.4543 -0.0061
0 15 2 -21.4859 0.0048
0 15 3 2.2993 -0.0012
0 15 4 4.9302 0.0109
0 15 5 4.6206 0.0003
0 15 6 4.7260 0.0031
0 15 7 -20.2328 0.0086
0 15 8 20.9208 -0.0004
0 15 9 3.3776 0.0076
0 15 10 -13.5369 -0.0015
0 15 11 10.7084 0.0050
0 15 12 -7.4360 -0.0024
0 15 13 2.8167 -0.0051
0 15 14 -0.9486 0.0039
0 15 15 3.2341 -0.0051
0 15 16 4.9727 0.0009
0 15 17 -10.8438 -0.0041
0 15 18 0.8756 -0.0044
0 16 0 -45.9215 0.0005
0 16 1 18.5631 -0.0034
0 16 2 -5.8928 -0.0034
0 16 3 -5.1043 0.0003
0 16 4 19.6390 0.0100
0 16 5 -21.8301 -0.0031
0 16 6 13.5810 0.0109
0 16 7 1.9384 -0.0029
0 16 8 -6.1059 0.0096
0 16 9 8.6187 0.0017
0 16 10 -11.8850 -0.0031
0 16 11 8.4334 0.0034
0 16 12 -4.1856 -0.0021
0 16 13 -2.8526 -0.0049
0 16 14 2.0602 -0.0001
0 16 15 -5.5208 -0.0015
0 16 16 3.7030 -0.0029
0 16 17 -1.8235 -0.0018
0 16 18 4.1204 -0.0083
0 17 1 22.5557 -0.0026
0 17 2 5.4650 0.0041
0 17 3 -11.6621 -0.0010
0 17 4 15.2577 0.0073
0 17 5 1.3010 0.0059
0 17 6 1.7666 0.0021
0 17 7 -8.9236 0.0033
0 17 8 1.2792 -0.0027
0 17 9 4.7607 0.0017
0 17 10 -12.7646 -0.0054
0 17 11 1.1712 -0.0003
0 17 12 5.2089 -0.0023
0 17 13 -4.2914 -0.0021
0 17 14 -0.5430 -0.0043
0 17 15 7.2304 0.0030
0 17 16 4.3489 -0.0062
0 17 17 -2.3131 -0.0032
0 17 18 0.1198 0.0038
0 18 0 -15.9414 -0.0014
0 18 1 27.3244 0.0048
0 18 2 4.9669 -0.0033
0 18 3 -7.4963 -0.0007
0 18 4 14.1284 0.0081
0 18 5 -21.4043 -0.0021
0 18 6 8.5846 0.0095
0 18 7 -6.7115 -0.0072
0 18 8 -2.7176 0.0031
0 18 9 10.8844 -0.0031
0 18 10 -10.9561 -0.0024
0 18 11 5.8158 0.0004
0 18 12 0.3705 -0.0017
0 18 13 1.2823 -0.0003
0 18 14 5.0914 -0.0017
0 18 15 -4.5465 -0.0026
0 18 16 0.0373 0.0013
0 18 17 -3.1704 -0.0049
0 19 1 1.3312 -0.0015
0 19 2 3.0346 0.0026
0 19 3 -32.8669 -0.0008
0 19 4 8.7143 0.0030
0 19 5 -4.9634 0.0057
0 19 6 -2.1399 0.0004
0 19 7 4.6470 -0.0013
0 19 8 -0.3634 -0.0020
0 19 9 2.5095 -0.0047
0 19 10 -11.3489 -0.0033
0 19 11 4.5228 -0.0027
0 19 12 12.1770 -0.0021
0 19 13 -8.2826 0.0028
0 19 14 -0.8428 -0.0015
0 19 15 -0.0459 0.0020
0 19 16 1.4545 -0.0029
0 19 17 1.0465 0.0053
0 20 0 -15.2222 -0.0081
0 20 1 -1.7912 0.0073
0 20 2 0.3420 -0.0031
0 20 3 -4.5731 0.0001
0 20 4 8.1320 0.0015
0 20 5 -1.1302 -0.0027
0 20 6 4.9500 0.0046
0 20 7 -4.5678 -0.0067
0 20 8 -0.0376 -0.0048
0 20 9 4.8751 -0.0041
0 20 10 1.5296 -0.0050
0 20 11 -1.4361 0.0018
0 20 12 -1.1166 -0.0017
0 20 13 3.5307 0.0039
0 20 14 -0.1620 0.0026
0 20 15 -0.1204 -0.0055
0 20 16 1.1395 0.0011
0 21 1 7.0146 0.0002
0 21 2 6.2423 -0.0003
0 21 3 -8.4537 0.0033
0 21 4 2.5343 -0.0040
0 21 5 0.2017 0.0032
0 21 6 -4.9442 0.0002
0 21 7 9.2077 -0.0061
0 21 8 -2.0631 -0.0009
0 21 9 0.8926 -0.0084
0 21 10 -10.5103 0.0009
0 21 11 4.2173 -0.0034
0 21 12 7.8276 0.0004
0 21 13 -2.0980 0.0011
0 21 14 -5.5103 0.0025
0 21 15 1.4559 -0.0130
0 22 0 -4.5479 -0.0062
0 22 1 -1.1104 0.0078
0 22 2 -1.5811 0.0009
0 22 3 -8.2710 0.0022
0 22 4 -3.7443 0.0002
0 22 5 10.8244 -0.0026
0 22 6 -2.7774 -0.0006
0 22 7 -5.3537 -0.0038
0 22 8 4.9704 -0.0055
0 22 9 -1.6416 -0.0006
0 22 10 5.1461 -0.0033
0 22 11 -2.4452 0.0002
0 22 12 2.9797 0.0029
0 22 13 0.4144 0.0009
0 22 14 -4.9386 0.0025
0 22 15 -0.1383 -0.0003
0 23 1 1.7784 0.0025
0 23 2 2.4358 -0.0010
0 23 3 0.1012 0.0051
0 23 4 9.1101 -0.0056
0 23 5 0.2397 -0.0005
0 23 6 -3.4433 -0.0008
0 23 7 14.5435 -0.0031
0 23 8 -1.2678 0.0013
0 23 9 -5.3149 -0.0041
0 23 10 -3.0416 0.0039
0 23 11 3.8799 -0.0007
0 23 12 3.2043 0.0062
0 23 13 -7.4290 0.0076
0 23 14 -1.1551 -0.0051
0 24 0 8.6855 -0.0013
0 24 1 1.6785 0.0018
0 24 2 5.3596 0.0022
0 24 3 -3.6813 0.0014
0 24 4 2.9271 -0.0007
0 24 5 2.4549 -0.0020
0 24 6 5.3783 -0.0046
0 24 7 -4.8908 -0.0003
0 24 8 -4.7289 -0.0027
0 24 9 0.2382 0.0003
0 24 10 0.7871 0.0009
0 24 11 4.0737 0.0025
0 24 12 -1.6815 0.0054
0 24 13 -1.0281 -0.0060
0 25 1 -7.4768 0.0030
0 25 2 -1.3065 -0.0049
0 25 3 7.0806 0.0065
0 25 4 -4.9756 -0.0057
0 25 5 2.5961 -0.0014
0 25 6 -1.1995 -0.0014
0 25 7 -0.9025 -0.0020
0 25 8 3.8507 0.0013
0 25 9 -2.8885 0.0039
0 25 10 6.6502 0.0031
0 25 11 3.1035 0.0060
0 25 12 -3.9009 -0.0013
0 26 0 0.0313 0.0030
0 26 1 1.4808 -0.0034
0 26 2 3.7492 0.0029
0 26 3 -5.5207 0.0006
0 26 4 0.1405 0.0003
0 26 5 -3.7000 0.0013
0 26 6 5.9803 -0.0068
0 26 7 -3.9594 0.0008
0 26 8 1.0388 0.0027
0 26 9 -2.9019 0.0062
0 26 10 -1.1313 0.0022
0 26 11 -5.8768 0.0053
0 27 1 -7.4193 0.0024
0 27 2 -3.3522 -0.0064
0 27 3 0.3953 0.0044
0 27 4 -2.0894 -0.0035
0 27 5 1.1703 -0.0030
0 27 6 3.2457 -0.0036
0 27 7 -8.1587 0.0003
0 27 8 -1.8972 0.0011
0 27 9 -3.1175 0.0075
0 27 10 -3.4251 0.0059
0 28 0 0.5145 0.0042
0 28 1 -1.0606 -0.0060
0 28 2 -0.3714 0.0008
0 28 3 0.6401 0.0000
0 28 4 0.8364 -0.0005
0 28 5 1.3458 0.0034
0 28 6 -5.8269 -0.0018
0 28 7 1.6003 -0.0061
0 28 8 -3.7506 0.0129
0 28 9 -0.8478 0.0149
0 29 1 -3.1631 0.0015
0 29 2 -9.2492 -0.0018
0 29 3 1.4122 -0.0006
0 29 4 6.1017 0.0019
0 29 5 -8.2704 -0.0038
0 29 6 -0.7687 -0.0062
0 29 7 -2.4146 0.0076
0 30 0 -10.9776 0.0118
0 30 1 3.5317 -0.0116
0 30 2 -15.2914 0.0002
0 30 3 18.3989 -0.0039
0 30 4 -6.8800 -0.0017
0 30 5 -6.1421 0.0049
1 0 0 -247.6305 0.0262
1 0 1 -56.8621 0.0126
1 0 2 12.4016 -0.0297
1 0 3 -9.8777 0.0515
1 0 4 28.0680 -0.0052
1 0 5 -84.2899 0.0011
1 0 6 60.8408 0.0033
1 0 7 -32.9025 -0.0638
1 0 8 -23.9224 0.0808
1 0 9 76.2230 -0.0782
1 0 10 -24.6564 0.0549
1 0 11 33.6762 -0.0519
1 0 12 -27.9792 -0.0671
1 0 13 8.9028 0.0080
1 0 14 5.7660 -0.0239
1 0 15 -17.3185 0.0189
1 0 16 11.6451 -0.0220
1 0 17 -4.1990 0.0188
1 0 18 -9.8906 -0.0132
1 0 19 0.6418 -0.0001
1 0 20 2.8517 0.0420
1 0 21 3.1772 -0.0407
1 1 0 -190.1235 -0.1535
1 1 1 31.6472 0.0799
1 1 2 32.3377 0.0043
1 1 3 -10.7245 -0.0056
1 1 4 -7.7156 0.0044
1 1 5 2.9612 -0.0003
1 1 6 -3.3592 -0.0221
1 1 7 50.8283 0.0043
1 1 8 -5.9817 0.0109
1 1 9 -6.8721 -0.0130
1 1 10 12.8550 0.0109
1 1 11 -10.9916 -0.0044
1 1 12 -7.7992 -0.0245
1 1 13 -4.2446 0.0067
1 1 14 -0.1313 0.0029
1 1 15 0.5047 0.0027
1 1 16 -2.0297 0.0012
1 1 17 -2.7189 0.0047
1 1 18 3.8248 -0.0079
1 1 19 3.8892 0.0044
1 1 20 1.4257 -0.0047
1 1 21 -1.5342 0.0071
1 2 0 -115.9871 -0.0193
1 2 1 82.6650 0.1203
1 2 2 -2.3766 0.0038
1 2 3 -11.8887 0.0537
1 2 4 41.3855 0.0178
1 2 5 -48.8071 0.0084
1 2 6 95.9824 0.0089
1 2 7 -57.0755 -0.0166
1 2 8 -35.6057 0.0282
1 2 9 34.7768 -0.0295
1 2 10 10.3206 0.0043
1 2 11 -23.6993 -0.0222
1 2 12 -8.7479 -0.0232
1 2 13 9.5487 -0.0004
1 2 14 5.1316 -0.0039
1 2 15 -5.9410 -0.0005
1 2 16 3.0444 -0.0005
1 2 17 2.2635 0.0124
1 2 18 1.7962 0.0050
1 2 19 -4.9013 0.0064
1 2 20 1.7498 0.0226
1 2 21 -1.1513 0.0016
1 3 0 -13.8613 0.0356
1 3 1 -62.7692 0.0255
1 3 2 52.8347 0.0501
1 3 3 22.1059 0.0098
1 3 4 16.9617 -0.0050
1 3 5 -27.8829 0.0093
1 3 6 -22.3842 -0.0375
1 3 7 17.2641 0.0020
1 3 8 5.0808 -0.0205
1 3 9 0.7787 -0.0097
1 3 10 2.4998 0.0102
1 3 11 -20.1639 -0.0062
1 3 12 8.1037 0.0067
1 3 13 -4.9691 -0.0032
1 3 14 4.7422 0.0186
1 3 15 0.6383 0.0128
1 3 16 -13.9354 0.0197
1 3 17 8.7719 0.0172
1 3 18 -0.8634 -0.0023
1 3 19 -1.1837 0.0108
1 3 20 -1.0151 0.0003
1 3 21 -0.8750 0.0008
1 4 0 -56.5786 -0.0437
1 4 1 52.0703 0.0355
1 4 2 33.3817 0.0050
1 4 3 30.9504 0.0205
1 4 4 -72.9063 -0.0323
1 4 5 24.1326 0.0058
1 4 6 35.5760 -0.0049
1 4 7 -24.0129 0.0005
1 4 8 -3.0702 0.0011
1 4 9 -14.7693 0.0145
1 4 10 17.5333 0.0044
1 4 11 -19.6619 0.0015
1 4 12 -12.1197 0.0100
1 4 13 25.4482 0.0037
1 4 14 -10.4655 0.0042
1 4 15 -1.3279 0.0100
1 4 16 0.6257 -0.0003
1 4 17 11.4310 -0.0020
1 4 18 -1.8721 0.0082
1 4 19 -6.6932 -0.0028
1 4 20 3.8417 0.0151
1 5 0 78.0369 0.0385
1 5 1 -36.4789 -0.0101
1 5 2 -2.5480 0.0254
1 5 3 33.0369 0.0047
1 5 4 -13.8823 -0.0225
1 5 5 -2.3365 0.0322
1 5 6 -53.0095 -0.0276
1 5 7 24.6907 -0.0021
1 5 8 -0.7070 -0.0116
1 5 9 -27.9877 -0.0092
1 5 10 23.5298 0.0060
1 5 11 -9.6445 -0.0099
1 5 12 8.7284 0.0103
1 5 13 9.0503 -0.0142
1 5 14 -3.2739 -0.0001
1 5 15 3.9369 0.0064
1 5 16 -0.8347 -0.0056
1 5 17 0.1042 0.0085
1 5 18 0.7069 -0.0057
1 5 19 -3.1688 -0.0063
1 5 20 1.9240 -0.0051
1 6 0 -37.1573 -0.0190
1 6 1 -18.2104 -0.0040
1 6 2 33.9851 -0.0084
1 6 3 17.5666 -0.0062
1 6 4 -95.8384 -0.0039
1 6 5 -10.8110 -0.0181
1 6 6 33.2895 -0.0057
1 6 7 10.2812 -0.0010
1 6 8 2.3434 -0.0154
1 6 9 -13.9769 0.0146
1 6 10 35.1654 0.0033
1 6 11 -13.4355 0.0052
1 6 12 3.2244 0.0084
1 6 13 13.9471 0.0019
1 6 14 -17.0077 -0.0005
1 6 15 0.7693 -0.0002
1 6 16 -0.3309 0.0038
1 6 17 1.7317 -0.0058
1 6 18 2.3128 -0.0004
1 6 19 -8.8828 -0.0028
1 6 20 4.6096 0.0091
1 7 0 29.3215 0.0228
1 7 1 -10.2325 -0.0359
1 7 2 -55.8722 -0.0038
1 7 3 54.4975 0.0001
1 7 4 -63.4079 -0.0193
1 7 5 39.4442 0.0123
1 7 6 32.6626 -0.0124
1 7 7 -0.6981 0.0019
1 7 8 22.8151 -0.0063
1 7 9 -43.9519 0.0027
1 7 10 33.3154 0.0055
1 7 11 0.1870 0.0032
1 7 12 -15.0449 0.0081
1 7 13 0.4096 -0.0043
1 7 14 -5.4172 0.0015
1 7 15 6.0558 0.0064
1 7 16 0.1747 -0.0055
1 7 17 -4.5467 0.0074
1 7 18 4.5755 -0.0015
1 7 19 -4.2332 -0.0026
1 7 20 1.5187 -0.0014
1 8 0 -28.1182 -0.0045
1 8 1 -13.9753 -0.0062
1 8 2 50.2675 -0.0074
1 8 3 -7.0950 -0.0215
1 8 4 -18.0354 0.0109
1 8 5 12.9858 -0.0126
1 8 6 30.7782 -0.0113
1 8 7 -18.4614 0.0065
1 8 8 -12.2703 -0.0142
1 8 9 -8.2309 0.0080
1 8 10 14.5138 0.0045
1 8 11 -14.7822 0.0047
1 8 12 -5.0220 0.0020
1 8 13 8.3884 0.0009
1 8 14 0.5994 0.0022
1 8 15 -2.9496 -0.0137
1 8 16 1.8678 0.0030
1 8 17 2.8937 -0.0038
1 8 18 -0.7351 -0.0098
1 8 19 -1.2055 0.0019
1 8 20 2.6930 -0.0140
1 9 0 43.8942 0.0154
1 9 1 12.5406 -0.0238
1 9 2 -55.8431 -0.0155
1 9 3 44.7442 -0.0050
1 9 4 -30.2429 0.0008
1 9 5 16.2236 -0.0026
1 9 6 21.1560 0.0027
1 9 7 -24.1231 0.0054
1 9 8 16.1398 0.0053
1 9 9 -38.5604 0.0017
1 9 10 33.6259 0.0041
1 9 11 5.0258 0.0028
1 9 12 -15.4238 0.0026
1 9 13 10.3456 -0.0012
1 9 14 -3.5732 -0.0003
1 9 15 6.3944 -0.0033
1 9 16 -2.2036 -0.0061
1 9 17 -1.4014 0.0018
1 9 18 3.9773 -0.0062
1 9 19 -0.6012 -0.0066
1 9 20 -1.4892 0.0071
1 10 0 -50.6987 0.0033
1 10 1 13.4676 -0.0211
1 10 2 -1.0643 0.0096
1 10 3 10.7503 -0.0253
1 10 4 18.3515 0.0125
1 10 5 -6.8735 -0.0007
1 10 6 13.2532 -0.0038
1 10 7 -16.9369 0.0101
1 10 8 -15.8177 -0.0005
1 10 9 31.9194 0.0005
1 10 10 -15.7887 0.0018
1 10 11 -0.7834 0.0069
1 10 12 -6.8441 0.0022
1 10 13 7.4757 -0.0002
1 10 14 4.8451 0.0047
1 10 15 -8.0829 -0.0081
1 10 16 4.1597 -0.0000
1 10 17 2.4332 0.0026
1 10 18 -4.1721 -0.0026
1 10 19 2.8320 0.0077
1 11 0 26.0976 -0.0018
1 11 1 6.1199 0.0014
1 11 2 -29.8039 -0.0100
1 11 3 46.5565 -0.0023
1 11 4 -26.8214 0.0055
1 11 5 -9.7733 0.0019
1 11 6 -9.3662 0.0159
1 11 7 3.9584 -0.0015
1 11 8 4.0287 0.0106
1 11 9 -31.5042 -0.0019
1 11 10 14.9038 -0.0027
1 11 11 5.4753 0.0036
1 11 12 -3.2090 -0.0042
1 11 13 4.1879 0.0019
1 11 14 -2.0374 -0.0025
1 11 15 1.9682 -0.0013
1 11 16 -3.2343 -0.0046
1 11 17 -0.2608 -0.0052
1 11 18 2.6410 -0.0015
1 11 19 -1.1203 0.0091
1 12 0 -28.9940 0.0111
1 12 1 -2.3327 -0.0096
1 12 2 -14.0387 0.0143
1 12 3 -5.2498 -0.0080
1 12 4 8.0194 0.0113
1 12 5 -21.8652 0.0053
1 12 6 14.4504 0.0034
1 12 7 -9.3647 0.0040
1 12 8 -5.5883 0.0005
1 12 9 19.7286 -0.0011
1 12 10 5.2622 -0.0039
1 12 11 -1.5736 0.0028
1 12 12 -0.5057 -0.0001
1 12 13 -3.8487 -0.0043
1 12 14 3.5656 0.0046
1 12 15 -5.3483 -0.0057
1 12 16 1.0665 -0.0078
1 12 17 -1.7514 -0.0013
1 12 18 -3.4781 0.0112
1 12 19 -1.3867 0.0014
1 13 0 17.0518 -0.0103
1 13 1 -54.4137 0.0085
1 13 2 8.6606 0.0008
1 13 3 23.8161 -0.0038
1 13 4 -7.7761 0.0050
1 13 5 -7.4026 -0.0018
1 13 6 -4.6636 0.0163
1 13 7 26.3683 -0.0046
1 13 8 -1.8803 0.0031
1 13 9 -11.8299 0.0040
1 13 10 12.1283 -0.0071
1 13 11 -9.6885 -0.0004
1 13 12 -0.8008 -0.0042
1 13 13 -3.1124 0.0024
1 13 14 0.7401 -0.0030
1 13 15 3.5818 -0.0019
1 13 16 -12.3573 -0.0023
1 13 17 8.3403 -0.0042
1 13 18 -1.9831 0.0078
1 13 19 1.1923 0.0083
1 14 0 1.2192 0.0035
1 14 1 -13.1722 -0.0005
1 14 2 13.3264 0.0087
1 14 3 9.7974 0.0064
1 14 4 -19.2458 0.0065
1 14 5 24.2364 0.0084
1 14 6 -7.8869 0.0039
1 14 7 0.4537 0.0008
1 14 8 -2.5067 -0.0004
1 14 9 -1.8956 -0.0012
1 14 10 6.3529 -0.0020
1 14 11 -5.4123 -0.0064
1 14 12 -2.9058 0.0008
1 14 13 2.8961 -0.0039
1 14 14 -0.3180 0.0001
1 14 15 5.0938 -0.0037
1 14 16 -3.4384 -0.0055
1 14 17 4.0637 0.0008
1 14 18 -3.1228 0.0079
1 15 0 15.4815 -0.0129
1 15 1 -40.2625 0.0120
1 15 2 18.2438 0.0061
1 15 3 12.5635 0.0012
1 15 4 -1.6688 0.0086
1 15 5 5.7408 -0.0065
1 15 6 -27.1846 0.0073
1 15 7 29.2662 -0.0020
1 15 8 -8.0943 0.0002
1 15 9 -10.2581 0.0014
1 15 10 15.0932 -0.0053
1 15 11 -12.0092 -0.0026
1 15 12 2.6376 -0.0019
1 15 13 0.8608 0.0009
1 15 14 4.3496 -0.0011
1 15 15 -1.0852 -0.0012
1 15 16 -10.2693 0.0024
1 15 17 6.7835 -0.0030
1 15 18 -0.0875 0.0022
1 16 0 29.9503 -0.0025
1 16 1 -18.3647 0.0038
1 16 2 22.6155 0.0005
1 16 3 3.3383 0.0105
1 16 4 -20.1770 -0.0042
1 16 5 16.5651 0.0043
1 16 6 -14.8532 -0.0013
1 16 7 5.5889 -0.0043
1 16 8 0.6670 -0.0013
1 16 9 -10.3366 -0.0078
1 16 10 9.3086 0.0014
1 16 11 -11.0216 -0.0047
1 16 12 6.3796 -0.0015
1 16 13 -0.9416 0.0018
1 16 14 -2.3707 -0.0002
1 16 15 3.8139 0.0024
1 16 16 -0.3240 0.0000
1 16 17 6.0439 0.0018
1 16 18 -1.4786 0.0099
1 17 0 27.0083 -0.0076
1 17 1 -9.3329 0.0076
1 17 2 -2.4930 0.0005
1 17 3 13.2519 0.0018
1 17 4 -5.0285 0.0046
1 17 5 -2.5671 -0.0091
1 17 6 -9.6796 -0.0033
1 17 7 11.3763 -0.0044
1 17 8 0.0518 -0.0047
1 17 9 -9.0082 -0.0005
1 17 10 8.3564 -0.0018
1 17 11 2.0171 0.0014
1 17 12 -2.0368 -0.0020
1 17 13 0.0443 0.0012
1 17 14 7.3905 0.0044
1 17 15 1.6508 -0.0048
1 17 16 -4.3650 0.0085
1 17 17 1.4073 -0.0016
1 18 0 24.0288 -0.0039
1 18 1 -22.0610 0.0067
1 18 2 2.4262 -0.0080
1 18 3 -0.4987 0.0086
1 18 4 -18.4146 -0.0055
1 18 5 10.4494 -0.0007
1 18 6 -11.5133 -0.0035
1 18 7 12.0775 -0.0078
1 18 8 1.0611 0.0017
1 18 9 -7.8030 -0.0051
1 18 10 7.6500 0.0000
1 18 11 -3.8305 0.0004
1 18 12 2.2883 -0.0013
1 18 13 -0.3130 0.0026
1 18 14 0.0590 -0.0015
1 18 15 -3.3983 0.0036
1 18 16 -3.2326 0.0015
1 18 17 1.0761 0.0062
1 19 0 1.9522 0.0010
1 19 1 -13.2137 0.0001
1 19 2 -16.1189 -0.0037
1 19 3 17.3129 0.0034
1 19 4 -6.6560 -0.0001
1 19 5 1.2108 -0.0061
1 19 6 8.8615 -0.0078
1 19 7 -2.2092 -0.0018
1 19 8 0.1230 -0.0072
1 19 9 -6.9411 -0.0009
1 19 10 8.6764 0.0018
1 19 11 3.5732 0.0036
1 19 12 -7.0404 0.0032
1 19 13 1.5289 0.0005
1 19 14 -0.2409 0.0005
1 19 15 2.0446 -0.0004
1 19 16 1.6663 0.0075
1 20 0 6.6480 -0.0033
1 20 1 -1.7815 0.0038
1 20 2 6.8148 -0.0083
1 20 3 10.7525 0.0046
1 20 4 -1.8117 -0.0051
1 20 5 7.2611 -0.0025
1 20 6 -8.0192 -0.0015
1 20 7 6.4090 -0.0073
1 20 8 2.3442 0.0026
1 20 9 1.7292 0.0015
1 20 10 -1.5892 0.0033
1 20 11 -0.9386 0.0037
1 20 12 1.2518 0.0006
1 20 13 -0.3409 0.0008
1 20 14 0.6731 -0.0045
1 20 15 0.3397 0.0032
1 21 0 7.8503 0.0058
1 21 1 -1.4912 -0.0015
1 21 2 -1.8173 0.0012
1 21 3 7.4715 -0.0010
1 21 4 -10.0774 -0.0014
1 21 5 -1.4453 0.0013
1 21 6 5.7517 -0.0068
1 21 7 -1.8166 -0.0006
1 21 8 -1.5957 -0.0006
1 21 9 -6.0024 -0.0017
1 21 10 3.5655 0.0048
1 21 11 1.0824 0.0010
1 21 12 -3.3784 0.0032
1 21 13 -2.2085 -0.0008
1 21 14 1.4930 -0.0059
1 21 15 -2.0386 0.0032
1 22 0 5.8372 0.0020
1 22 1 0.5474 0.0015
1 22 2 -0.8202 -0.0039
1 22 3 -2.4915 -0.0009
1 22 4 6.4329 -0.0032
1 22 5 -3.2573 -0.0011
1 22 6 -2.2096 -0.0012
1 22 7 5.5577 -0.0011
1 22 8 -2.4336 0.0032
1 22 9 1.2135 0.0038
1 22 10 -4.4706 0.0059
1 22 11 1.3612 0.0059
1 22 12 3.9296 -0.0008
1 22 13 -4.1011 0.0079
1 22 14 1.1758 -0.0132
1 23 0 10.3581 0.0043
1 23 1 -7.2228 -0.0030
1 23 2 2.7393 0.0008
1 23 3 0.7636 -0.0020
1 23 4 -1.1987 -0.0046
1 23 5 -1.0070 0.0072
1 23 6 7.9118 -0.0042
1 23 7 -2.7561 0.0041
1 23 8 -8.9462 0.0055
1 23 9 0.0528 -0.0003
1 23 10 5.0024 0.0061
1 23 11 2.7552 0.0039
1 23 12 -6.7485 0.0001
1 23 13 -2.5144 -0.0049
1 24 0 -5.1973 0.0002
1 24 1 -5.2550 -0.0003
1 24 2 -5.5910 0.0007
1 24 3 1.7192 -0.0038
1 24 4 3.0719 -0.0005
1 24 5 -3.3934 -0.0003
1 24 6 -5.1163 0.0012
1 24 7 -3.4853 0.0053
1 24 8 1.0163 -0.0002
1 24 9 2.9233 0.0045
1 24 10 0.7148 0.0027
1 24 11 -1.0868 -0.0000
1 24 12 -1.4213 -0.0072
1 24 13 6.0375 0.0023
1 25 0 -2.1079 0.0034
1 25 1 3.2912 -0.0027
1 25 2 3.8609 0.0018
1 25 3 -0.2541 -0.0008
1 25 4 -0.5235 -0.0025
1 25 5 -4.8083 0.0062
1 25 6 1.6255 -0.0019
1 25 7 2.9040 0.0095
1 25 8 -4.4464 0.0027
1 25 9 3.7954 -0.0007
1 25 10 5.3507 0.0043
1 25 11 -2.6329 -0.0047
1 25 12 -0.3046 -0.0013
1 26 0 6.7410 0.0002
1 26 1 4.1155 -0.0021
1 26 2 -6.5139 0.0049
1 26 3 2.7541 -0.0058
1 26 4 -5.9530 0.0034
1 26 5 3.7664 -0.0032
1 26 6 -2.8244 0.0021
1 26 7 1.1809 0.0083
1 26 8 -1.3653 -0.0021
1 26 9 3.6931 -0.0028
1 26 10 -3.5087 0.0022
1 26 11 -4.1671 -0.0118
1 27 0 -3.3263 0.0001
1 27 1 -0.2277 -0.0015
1 27 2 0.2113 0.0002
1 27 3 -1.2002 0.0018
1 27 4 -2.3551 0.0006
1 27 5 5.4715 -0.0017
1 27 6 -3.3396 0.0044
1 27 7 3.9857 0.0083
1 27 8 -3.4612 -0.0046
1 27 9 0.3557 -0.0046
1 28 0 -5.9964 0.0008
1 28 1 8.2383 -0.0005
1 28 2 -5.4897 0.0057
1 28 3 0.3806 -0.0034
1 28 4 -0.5526 0.0043
1 28 5 7.0660 -0.0038
1 28 6 -1.2625 -0.0000
1 28 7 -2.8239 0.0048
1 28 8 1.8473 -0.0046
1 29 0 -13.7304 -0.0007
1 29 1 2.2837 -0.0028
1 29 2 -4.4004 -0.0014
1 29 3 3.1572 -0.0007
1 29 4 6.0941 0.0022
1 29 5 -4.4662 -0.0117
1 29 6 1.7899 0.0058
1 30 0 7.9418 -0.0043
1 30 1 -8.0924 0.0021
1 30 2 12.5189 0.0024
1 30 3 -0.2074 0.0059
1 30 4 -5.8493 -0.0004
2 0 0 -47.5184 0.0697
2 0 1 22.3569 -0.0324
2 0 2 9.7623 0.0050
2 0 3 -22.3540 0.0231
2 0 4 -18.9531 -0.0884
2 0 5 77.9858 -0.0164
2 0 6 -70.8515 -0.0292
2 0 7 20.2168 0.0350
2 0 8 58.8978 0.0015
2 0 9 -16.8536 -0.0598
2 0 10 6.3203 -0.0023
2 0 11 -26.9852 -0.0291
2 0 12 6.9245 0.0385
2 0 13 -3.1357 0.0184
2 0 14 -7.2809 0.0079
2 0 15 6.9205 0.0125
2 0 16 -2.6300 -0.0204
2 0 17 -9.1249 0.0396
2 0 18 4.3900 0.0050
2 0 19 6.0842 0.0031
2 0 20 2.4619 -0.0226
2 1 0 52.3846 0.0611
2 1 1 56.3398 -0.0565
2 1 2 -21.9051 0.0558
2 1 3 10.4945 0.0079
2 1 4 24.6245 -0.0282
2 1 5 -7.5366 0.0002
2 1 6 33.7594 0.0183
2 1 7 -24.0118 -0.0114
2 1 8 12.2229 -0.0061
2 1 9 -12.5606 0.0040
2 1 10 -6.6566 -0.0097
2 1 11 -14.1136 -0.0271
2 1 12 4.9194 0.0244
2 1 13 6.4030 0.0020
2 1 14 -1.9143 -0.0085
2 1 15 0.6973 0.0073
2 1 16 1.4117 0.0090
2 1 17 2.6724 -0.0050
2 1 18 5.6721 -0.0035
2 1 19 -1.6252 0.0092
2 1 20 -1.0541 -0.0060
2 2 0 127.8356 0.0720
2 2 1 -55.8451 0.0281
2 2 2 15.6180 0.0354
2 2 3 4.6953 -0.0062
2 2 4 10.1245 -0.0499
2 2 5 33.2823 0.0099
2 2 6 -74.1086 -0.0132
2 2 7 -0.1846 0.0082
2 2 8 29.5194 -0.0085
2 2 9 7.1766 -0.0141
2 2 10 -33.3670 0.0011
2 2 11 1.3406 -0.0078
2 2 12 18.8094 0.0340
2 2 13 -7.1012 -0.0013
2 2 14 -1.5502 0.0166
2 2 15 4.9255 0.0192
2 2 16 -1.7898 -0.0011
2 2 17 -1.6896 0.0098
2 2 18 -4.0723 0.0076
2 2 19 2.4721 0.0044
2 2 20 -1.4300 -0.0014
2 3 0 -49.0476 0.0559
2 3 1 70.5642 -0.0583
2 3 2 -7.4199 0.0088
2 3 3 36.4529 -0.0326
2 3 4 -62.8385 -0.0087
2 3 5 -8.0752 0.0003
2 3 6 28.2483 -0.0015
2 3 7 -15.2600 0.0119
2 3 8 22.3056 0.0091
2 3 9 -9.9722 0.0240
2 3 10 -31.1122 0.0161
2 3 11 21.7716 -0.0074
2 3 12 -11.7255 0.0267
2 3 13 13.7270 0.0093
2 3 14 -7.4782 0.0066
2 3 15 -8.5793 0.0005
2 3 16 8.8260 0.0016
2 3 17 -1.4229 -0.0110
2 3 18 -0.9092 -0.0041
2 3 19 -0.2966 0.0026
2 3 20 -0.2995 -0.0071
2 4 0 74.8579 -0.0072
2 4 1 24.2225 0.0203
2 4 2 4.9584 -0.0077
2 4 3 -68.0638 0.0032
2 4 4 32.2088 -0.0214
2 4 5 24.9250 0.0080
2 4 6 -44.1756 0.0006
2 4 7 19.2825 0.0055
2 4 8 -10.8974 0.0040
2 4 9 4.4465 -0.0029
2 4 10 -24.3532 -0.0025
2 4 11 16.3587 -0.0067
2 4 12 21.9272 -0.0024
2 4 13 -16.4711 -0.0049
2 4 14 5.1402 -0.0089
2 4 15 0.7973 0.0001
2 4 16 11.1686 -0.0071
2 4 17 -7.5224 -0.0084
2 4 18 -3.8197 0.0011
2 4 19 5.9401 -0.0056
2 4 20 -0.7570 -0.0172
2 5 0 -66.0886 0.0090
2 5 1 15.4424 -0.0206
2 5 2 20.4560 0.0123
2 5 3 -38.3140 -0.0493
2 5 4 1.9589 0.0186
2 5 5 -46.2454 -0.0146
2 5 6 42.1541 -0.0113
2 5 7 -9.5189 0.0063
2 5 8 -15.6482 -0.0015
2 5 9 29.6674 0.0109
2 5 10 -4.8265 0.0020
2 5 11 9.6216 -0.0059
2 5 12 1.9977 0.0076
2 5 13 -0.9622 -0.0084
2 5 14 1.2276 0.0135
2 5 15 -4.5370 -0.0124
2 5 16 4.3962 -0.0024
2 5 17 -5.0070 -0.0037
2 5 18 0.2932 -0.0129
2 5 19 3.2187 -0.0046
2 5 20 1.4285 -0.0059
2 6 0 -5.2865 -0.0164
2 6 1 46.3073 -0.0092
2 6 2 -25.5117 -0.0077
2 6 3 -80.6892 -0.0131
2 6 4 36.1591 0.0083
2 6 5 26.2816 -0.0054
2 6 6 20.0762 0.0003
2 6 7 -3.2206 0.0106
2 6 8 -4.2709 0.0094
2 6 9 33.3027 0.0100
2 6 10 -31.1573 0.0019
2 6 11 13.3160 0.0051
2 6 12 6.9680 -0.0082
2 6 13 -20.6146 0.0006
2 6 14 6.6403 -0.0013
2 6 15 -0.2825 -0.0003
2 6 16 1.9333 0.0016
2 6 17 -0.9682 -0.0036
2 6 18 -3.9926 0.0023
2 6 19 6.7115 -0.0025
2 6 20 -5.0918 -0.0109
2 7 0 -30.9322 -0.0194
2 7 1 -20.9450 -0.0068
2 7 2 50.1484 0.0124
2 7 3 -64.1813 -0.0169
2 7 4 80.8877 0.0051
2 7 5 9.2214 -0.0007
2 7 6 -1.0418 -0.0065
2 7 7 -9.3731 0.0086
2 7 8 -35.4108 -0.0063
2 7 9 45.4613 0.0091
2 7 10 -23.8556 -0.0052
2 7 11 -8.2246 -0.0010
2 7 12 2.1913 0.0022
2 7 13 -4.5587 -0.0091
2 7 14 10.9095 0.0107
2 7 15 -6.3713 -0.0090
2 7 16 -0.0382 -0.0016
2 7 17 4.8391 0.0030
2 7 18 -7.1269 -0.0074
2 7 19 3.5155 -0.0031
2 7 20 0.6959 -0.0022
2 8 0 2.3410 -0.0237
2 8 1 43.8881 -0.0026
2 8 2 -5.3972 0.0041
2 8 3 -26.4040 -0.0116
2 8 4 38.1006 0.0194
2 8 5 -7.3250 -0.0048
2 8 6 -23.1111 0.0074
2 8 7 -3.9085 0.0008
2 8 8 3.0927 0.0069
2 8 9 8.0024 0.0070
2 8 10 -24.2142 -0.0019
2 8 11 10.4359 0.0040
2 8 12 7.8607 -0.0073
2 8 13 -0.3910 -0.0090
2 8 14 -2.3925 -0.0013
2 8 15 1.0322 -0.0081
2 8 16 4.0200 0.0034
2 8 17 -1.9255 -0.0023
2 8 18 -1.2955 -0.0024
2 8 19 4.4326 -0.0055
2 9 0 -36.9596 -0.0143
2 9 1 -3.1446 -0.0053
2 9 2 25.9530 0.0091
2 9 3 -43.5228 0.0073
2 9 4 38.7360 0.0048
2 9 5 -0.7669 0.0076
2 9 6 -7.6819 0.0038
2 9 7 1.7128 0.0021
2 9 8 -36.2258 -0.0049
2 9 9 51.5531 0.0037
2 9 10 -18.6543 -0.0034
2 9 11 -0.3736 0.0007
2 9 12 7.1451 -0.0024
2 9 13 -4.5766 -0.0016
2 9 14 3.4810 -0.0034
2 9 15 -3.3423 -0.0001
2 9 16 0.9487 0.0064
2 9 17 2.5789 -0.0018
2 9 18 -6.1136 0.0087
2 9 19 1.1741 -0.0045
2 10 0 17.6681 -0.0216
2 10 1 2.5489 0.0116
2 10 2 5.0699 0.0039
2 10 3 11.3813 0.0050
2 10 4 -7.5934 0.0164
2 10 5 2.3206 -0.0071
2 10 6 -31.0147 0.0125
2 10 7 1.5306 -0.0068
2 10 8 23.8052 -0.0021
2 10 9 -18.2323 0.0061
2 10 10 -2.5895 -0.0056
2 10 11 -0.4651 0.0053
2 10 12 6.2043 -0.0072
2 10 13 -3.3190 -0.0037
2 10 14 -5.2930 -0.0036
2 10 15 4.6395 -0.0024
2 10 16 0.0020 0.0113
2 10 17 -6.2624 0.0001
2 10 18 3.7787 0.0049
2 10 19 -0.4624 0.0108
2 11 0 -29.2602 -0.0015
2 11 1 5.4975 0.0142
2 11 2 20.9640 0.0014
2 11 3 -42.0611 0.0137
2 11 4 3.3187 0.0076
2 11 5 -11.9333 0.0069
2 11 6 25.9106 0.0017
2 11 7 -18.4641 -0.0042
2 11 8 -16.4431 -0.0057
2 11 9 24.7667 -0.0034
2 11 10 3.0484 -0.0028
2 11 11 -2.7471 -0.0001
2 11 12 0.2502 -0.0060
2 11 13 -1.2479 0.0020
2 11 14 0.7267 -0.0068
2 11 15 -4.2371 -0.0004
2 11 16 2.1057 0.0051
2 11 17 -0.8212 0.0007
2 11 18 -1.6517 0.0109
2 11 19 -2.4306 -0.0078
2 12 0 14.2521 -0.0049
2 12 1 -25.3877 0.0082
2 12 2 -2.4372 -0.0015
2 12 3 10.4450 0.0060
2 12 4 -7.7694 0.0073
2 12 5 17.9251 -0.0098
2 12 6 -15.0711 0.0028
2 12 7 -0.4359 -0.0027
2 12 8 25.1095 -0.0083
2 12 9 1.2532 0.0022
2 12 10 -2.3399 -0.0020
2 12 11 -6.7150 0.0020
2 12 12 -1.5385 -0.0020
2 12 13 1.6922 0.0024
2 12 14 -5.5917 -0.0062
2 12 15 5.0099 0.0002
2 12 16 -5.6043 0.0100
2 12 17 -1.1123 0.0070
2 12 18 2.2722 -0.0022
2 13 0 -53.7529 0.0028
2 13 1 36.5089 0.0116
2 13 2 12.9770 -0.0059
2 13 3 -1.9845 0.0111
2 13 4 -13.3625 -0.0005
2 13 5 2.5662 0.0024
2 13 6 27.1219 0.0046
2 13 7 -17.3172 -0.0102
2 13 8 -1.6536 0.0007
2 13 9 8.8497 -0.0080
2 13 10 -16.3197 0.0006
2 13 11 3.0922 0.0014
2 13 12 -3.2598 -0.0042
2 13 13 8.5741 0.0027
2 13 14 -2.4905 -0.0037
2 13 15 -6.7829 0.0010
2 13 16 9.6156 0.0025
2 13 17 0.0358 0.0053
2 13 18 0.8578 -0.0053
2 14 0 -7.8682 0.0024
2 14 1 16.9501 0.0089
2 14 2 2.7766 0.0000
2 14 3 -9.3748 0.0022
2 14 4 15.5693 -0.0030
2 14 5 -4.6143 -0.0002
2 14 6 -2.0677 -0.0076
2 14 7 -5.0154 -0.0026
2 14 8 4.5141 -0.0026
2 14 9 0.6322 -0.0014
2 14 10 -2.1841 -0.0012
2 14 11 -0.0635 0.0009
2 14 12 2.7167 0.0007
2 14 13 0.6248 0.0036
2 14 14 1.0109 -0.0019
2 14 15 -2.0255 -0.0014
2 14 16 3.9684 0.0046
2 14 17 -2.7579 -0.0004
2 14 18 2.0282 -0.0116
2 15 0 -41.8292 0.0045
2 15 1 37.3420 0.0048
2 15 2 9.1539 -0.0086
2 15 3 -11.9440 0.0028
2 15 4 -3.7353 -0.0070
2 15 5 -19.1098 -0.0050
2 15 6 29.0166 0.0037
2 15 7 -18.3183 -0.0106
2 15 8 0.6458 0.0057
2 15 9 9.6190 -0.0077
2 15 10 -13.9291 0.0017
2 15 11 1.2914 0.0031
2 15 12 3.1326 0.0014
2 15 13 4.5019 0.0052
2 15 14 -4.7056 -0.0007
2 15 15 -4.6597 0.0028
2 15 16 8.9999 0.0012
2 15 17 -2.1730 0.0014
2 16 0 -20.0813 0.0038
2 16 1 36.9877 0.0006
2 16 2 -15.1398 -0.0005
2 16 3 -15.4636 -0.0039
2 16 4 18.8864 -0.0101
2 16 5 -18.5816 0.0007
2 16 6 17.9501 -0.0112
2 16 7 -8.3866 -0.0010
2 16 8 -4.2328 -0.0003
2 16 9 6.3387 -0.0011
2 16 10 -8.4127 0.0025
2 16 11 11.2951 0.0016
2 16 12 -1.9230 0.0038
2 16 13 -0.2297 0.0053
2 16 14 2.5321 0.0002
2 16 15 -0.5421 0.0044
2 16 16 4.9559 0.0010
2 16 17 -2.0939 -0.0008
2 17 0 -23.1861 -0.0029
2 17 1 12.7858 0.0016
2 17 2 7.3970 -0.0058
2 17 3 -10.8558 -0.0020
2 17 4 -2.0713 -0.0111
2 17 5 -1.2551 -0.0026
2 17 6 14.4265 0.0004
2 17 7 -6.8010 -0.0030
2 17 8 -3.5272 0.0056
2 17 9 11.7888 -0.0001
2 17 10 -5.1962 0.0027
2 17 11 0.7209 -0.0001
2 17 12 -0.7563 0.0027
2 17 13 5.6566 0.0024
2 17 14 -2.6405 -0.0014
2 17 15 -4.4943 0.0032
2 17 16 2.0364 -0.0044
2 17 17 -4.9494 0.0029
2 18 0 -25.6527 0.0067
2 18 1 18.2673 -0.0041
2 18 2 -14.7816 -0.0000
2 18 3 -7.3682 -0.0018
2 18 4 11.9235 -0.0088
2 18 5 -11.5794 0.0044
2 18 6 20.3340 -0.0094
2 18 7 -12.6591 0.0042
2 18 8 -1.3451 0.0018
2 18 9 2.4387 -0.0028
2 18 10 -4.3078 0.0064
2 18 11 5.3353 -0.0036
2 18 12 -2.6853 0.0024
2 18 13 2.3923 0.0016
2 18 14 -7.1506 -0.0008
2 18 15 -0.6661 0.0025
2 18 16 2.6135 -0.0032
2 19 0 -10.7287 -0.0052
2 19 1 7.0255 -0.0020
2 19 2 13.2304 -0.0002
2 19 3 -5.3592 -0.0028
2 19 4 2.0917 -0.0055
2 19 5 9.1293 -0.0010
2 19 6 -1.9132 -0.0011
2 19 7 -4.6028 0.0053
2 19 8 -1.0401 0.0027
2 19 9 8.1507 0.0079
2 19 10 -0.0744 0.0034
2 19 11 -4.1523 0.0007
2 19 12 0.7183 0.0003
2 19 13 -0.0354 -0.0016
2 19 14 2.1656 0.0030
2 19 15 1.9596 -0.0002
2 20 0 -2.9264 0.0047
2 20 1 11.7643 -0.0056
2 20 2 -1.1787 0.0022
2 20 3 -0.7355 0.0023
2 20 4 -3.4693 -0.0046
2 20 5 -3.7852 0.0055
2 20 6 5.3605 -0.0006
2 20 7 -2.9367 0.0056
2 20 8 1.8448 0.0056
2 20 9 -3.6029 -0.0015
2 20 10 -1.3500 0.0061
2 20 11 -0.0423 -0.0053
2 20 12 0.4784 -0.0013
2 20 13 1.1593 -0.0025
2 20 14 -1.6614 0.0044
2 20 15 -2.4152 -0.0008
2 21 0 -1.7097 -0.0012
2 21 1 5.1117 -0.0023
2 21 2 -3.3710 0.0012
2 21 3 -12.6391 -0.0019
2 21 4 -0.3524 0.0010
2 21 5 6.5724 0.0011
2 21 6 -2.8696 -0.0023
2 21 7 -5.3397 0.0071
2 21 8 -1.1721 -0.0022
2 21 9 1.1686 0.0074
2 21 10 -0.2269 0.0010
2 21 11 -3.0337 -0.0007
2 21 12 1.7983 -0.0041
2 21 13 -0.1279 -0.0009
2 21 14 0.6388 -0.0044
2 22 0 1.1373 0.0018
2 22 1 -6.5376 -0.0046
2 22 2 -3.1255 -0.0003
2 22 3 5.1252 0.0043
2 22 4 -3.0772 -0.0001
2 22 5 2.3686 0.0048
2 22 6 -1.3647 0.0024
2 22 7 -0.7967 0.0054
2 22 8 3.2068 0.0045
2 22 9 -6.2626 0.0038
2 22 10 2.7367 0.0002
2 22 11 6.9695 -0.0024
2 22 12 -3.8113 -0.0015
2 22 13 0.7155 -0.0078
2 22 14 -4.4352 0.0120
2 23 0 -12.2120 0.0019
2 23 1 3.4592 -0.0041
2 23 2 -3.9448 0.0051
2 23 3 -1.5499 -0.0026
2 23 4 -1.8987 0.0070
2 23 5 0.7447 0.0011
2 23 6 -1.2961 -0.0000
2 23 7 -3.6218 0.0066
2 23 8 1.7987 -0.0053
2 23 9 3.8599 0.0037
2 23 10 1.3788 -0.0037
2 23 11 -4.0410 -0.0050
2 23 12 -4.1343 -0.0006
2 23 13 3.5419 -0.0064
2 24 0 0.2704 0.0006
2 24 1 -0.0064 0.0000
2 24 2 -1.1379 -0.0004
2 24 3 5.8896 0.0009
2 24 4 -5.9490 0.0053
2 24 5 -0.0568 0.0022
2 24 6 3.1133 0.0026
2 24 7 2.1406 -0.0002
2 24 8 2.9131 -0.0004
2 24 9 -3.3073 -0.0008
2 24 10 -0.4625 -0.0055
2 24 11 2.1336 -0.0027
2 24 12 4.4067 -0.0000
2 25 0 1.5543 0.0041
2 25 1 7.5742 -0.0046
2 25 2 1.3998 0.0068
2 25 3 2.5566 -0.0037
2 25 4 -4.9624 0.0056
2 25 5 5.9830 0.0009
2 25 6 3.9147 0.0012
2 25 7 -3.0770 -0.0038
2 25 8 3.8620 -0.0039
2 25 9 1.7599 -0.0014
2 25 10 1.1146 -0.0068
2 25 11 -3.4651 0.0011
2 26 0 4.4663 -0.0029
2 26 1 -3.9474 0.0028
2 26 2 1.7344 -0.0026
2 26 3 -1.8437 -0.0011
2 26 4 0.8575 0.0048
2 26 5 0.5895 -0.0021
2 26 6 6.4861 0.0018
2 26 7 -2.8774 -0.0075
2 26 8 0.9136 -0.0023
2 26 9 -1.7033 -0.0027
2 26 10 -4.9560 -0.0035
2 27 0 -8.8836 0.0027
2 27 1 3.0317 -0.0010
2 27 2 1.4387 0.0071
2 27 3 -1.3413 -0.0015
2 27 4 2.3743 -0.0009
2 27 5 4.1283 0.0019
2 27 6 -0.2187 0.0023
2 27 7 -7.8625 -0.0140
2 27 8 5.2711 -0.0018
2 27 9 -3.7582 0.0090
2 28 0 -6.0519 -0.0016
2 28 1 -1.8758 -0.0000
2 28 2 -0.6497 -0.0013
2 28 3 -1.9511 -0.0066
2 28 4 9.3361 -0.0002
2 28 5 -7.7914 -0.0060
2 28 6 1.0582 -0.0035
2 28 7 -0.0090 -0.0097
2 29 0 9.5059 -0.0004
2 29 1 -5.7879 -0.0003
2 29 2 5.9579 0.0018
2 29 3 4.0291 0.0028
2 29 4 -5.6295 -0.0110
2 29 5 2.3135 0.0066
2 29 6 -3.3085 0.0060
2 30 0 0.0913 -0.0001
2 30 1 9.9218 0.0059
2 30 2 -8.4018 0.0034
2 30 3 4.0494 -0.0050
3 0 0 1.4249 -0.0078
3 0 1 19.7201 -0.0663
3 0 2 -33.5821 0.0128
3 0 3 51.5968 -0.1087
3 0 4 42.5124 0.0040
3 0 5 -83.5201 0.0537
3 0 6 49.8870 -0.0138
3 0 7 24.7465 0.0493
3 0 8 -3.8249 -0.1096
3 0 9 -31.6694 0.0490
3 0 10 -5.1840 0.0279
3 0 11 -1.2381 0.0079
3 0 12 -2.5152 0.0002
3 0 13 4.7970 -0.0104
3 0 14 3.3124 0.0077
3 0 15 -1.3907 -0.0337
3 0 16 -6.0800 0.0436
3 0 17 6.6282 -0.0112
3 0 18 6.7576 -0.0421
3 0 19 0.3641 0.0196
3 0 20 -2.2673 -0.0035
3 1 0 70.7013 -0.0781
3 1 1 -34.3628 0.0705
3 1 2 30.4952 -0.0363
3 1 3 8.7127 0.0010
3 1 4 -12.1802 0.0147
3 1 5 4.2741 -0.0079
3 1 6 -20.0011 -0.0132
3 1 7 22.1794 0.0211
3 1 8 -31.9144 -0.0289
3 1 9 -1.5387 0.0068
3 1 10 -5.2495 -0.0042
3 1 11 10.4830 0.0061
3 1 12 10.5477 0.0057
3 1 13 -5.4674 -0.0005
3 1 14 0.3281 0.0074
3 1 15 5.0008 -0.0050
3 1 16 -1.5436 0.0001
3 1 17 4.9599 -0.0072
3 1 18 -3.2072 0.0091
3 1 19 -0.3363 -0.0119
3 2 0 -54.3548 0.0442
3 2 1 18.2086 -0.0365
3 2 2 -14.6834 -0.0115
3 2 3 45.8313 -0.0424
3 2 4 -38.4574 0.0134
3 2 5 -47.3196 0.0351
3 2 6 29.7185 -0.0004
3 2 7 18.4080 0.0361
3 2 8 -4.3688 -0.0119
3 2 9 -26.8209 0.0244
3 2 10 13.1050 0.0195
3 2 11 17.3010 0.0170
3 2 12 -16.2988 0.0101
3 2 13 4.6349 0.0023
3 2 14 3.0564 0.0092
3 2 15 -3.5321 -0.0218
3 2 16 -5.7478 0.0071
3 2 17 0.9867 -0.0026
3 2 18 1.9408 -0.0148
3 2 19 -2.4295 0.0056
3 3 0 57.4969 -0.0746
3 3 1 -16.8934 0.0335
3 3 2 34.1697 -0.0309
3 3 3 -65.5954 0.0189
3 3 4 -2.1972 0.0272
3 3 5 41.3306 -0.0067
3 3 6 -28.2924 0.0230
3 3 7 38.8976 0.0220
3 3 8 -26.0533 -0.0186
3 3 9 -26.2330 0.0080
3 3 10 29.9510 -0.0221
3 3 11 -9.7050 0.0150
3 3 12 17.8097 -0.0215
3 3 13 -15.1734 -0.0031
3 3 14 0.4365 -0.0171
3 3 15 6.1311 -0.0174
3 3 16 -3.3642 0.0026
3 3 17 2.4231 -0.0141
3 3 18 -0.8782 0.0048
3 3 19 1.7280 -0.0072
3 4 0 10.3366 0.0313
3 4 1 -32.5973 -0.0285
3 4 2 -34.9949 0.0177
3 4 3 24.2577 -0.0216
3 4 4 5.0341 -0.0110
3 4 5 -26.8977 0.0110
3 4 6 19.8863 0.0004
3 4 7 -4.7594 -0.0068
3 4 8 -8.0597 -0.0048
3 4 9 -18.0575 -0.0034
3 4 10 47.3916 -0.0126
3 4 11 -3.2366 -0.0046
3 4 12 -14.6345 0.0042
3 4 13 6.7674 -0.0079
3 4 14 1.0292 0.0016
3 4 15 6.3785 0.0017
3 4 16 -9.2843 -0.0137
3 4 17 1.1270 0.0006
3 4 18 6.6652 -0.0054
3 4 19 -4.4492 -0.0060
3 5 0 34.2880 -0.0245
3 5 1 -7.8546 0.0036
3 5 2 -34.0481 -0.0088
3 5 3 3.6353 -0.0168
3 5 4 -12.9305 0.0239
3 5 5 35.1697 -0.0029
3 5 6 -14.3736 0.0216
3 5 7 5.9986 0.0068
3 5 8 21.5782 -0.0004
3 5 9 -2.3439 0.0067
3 5 10 3.3248 -0.0134
3 5 11 -6.0964 0.0206
3 5 12 2.9192 -0.0088
3 5 13 -3.3507 0.0076
3 5 14 -3.8882 -0.0072
3 5 15 5.7182 -0.0062
3 5 16 -8.3720 0.0029
3 5 17 4.7833 -0.0043
3 5 18 2.6398 0.0083
3 5 19 -0.0382 -0.0032
3 6 0 56.6536 0.0206
3 6 1 -60.1008 -0.0009
3 6 2 -28.9050 -0.0071
3 6 3 65.2594 0.0192
3 6 4 1.2405 -0.0065
3 6 5 28.6259 -0.0023
3 6 6 -12.8137 0.0096
3 6 7 5.7339 -0.0089
3 6 8 9.0036 0.0030
3 6 9 -34.8209 -0.0043
3 6 10 22.5153 -0.0132
3 6 11 -4.7415 -0.0033
3 6 12 -12.6366 -0.0002
3 6 13 7.0403 0.0022
3 6 14 -3.0114 -0.0011
3 6 15 4.1388 0.0111
3 6 16 -4.6672 -0.0052
3 6 17 3.4543 0.0030
3 6 18 2.0972 -0.0014
3 6 19 -7.5889 0.0030
3 7 0 19.0244 -0.0012
3 7 1 16.7108 0.0069
3 7 2 -28.7277 0.0048
3 7 3 74.3409 -0.0103
3 7 4 -18.2102 0.0114
3 7 5 -8.1643 -0.0045
3 7 6 -32.3910 0.0110
3 7 7 -9.6900 -0.0066
3 7 8 36.8556 0.0002
3 7 9 -36.9873 -0.0023
3 7 10 2.6555 -0.0065
3 7 11 6.0269 0.0054
3 7 12 -3.2433 -0.0058
3 7 13 7.1518 0.0015
3 7 14 -7.0781 0.0005
3 7 15 4.4354 -0.0060
3 7 16 1.5972 0.0025
3 7 17 -6.9376 -0.0011
3 7 18 5.3818 0.0021
3 7 19 -0.8134 0.0110
3 8 0 26.7850 0.0101
3 8 1 -5.8885 0.0202
3 8 2 -25.7787 -0.0095
3 8 3 39.3317 0.0223
3 8 4 -39.6694 0.0058
3 8 5 -10.5797 -0.0091
3 8 6 7.5285 0.0104
3 8 7 9.3698 -0.0113
3 8 8 -6.6091 0.0083
3 8 9 -19.7001 -0.0071
3 8 10 25.1085 -0.0038
3 8 11 1.6860 -0.0070
3 8 12 -4.2626 -0.0091
3 8 13 -0.7347 0.0102
3 8 14 -1.7665 -0.0045
3 8 15 5.9266 0.0074
3 8 16 -5.7390 0.0052
3 8 17 1.1570 -0.0019
3 8 18 2.1919 0.0009
3 8 19 -3.0532 -0.0032
3 9 0 36.6585 0.0133
3 9 1 -6.8183 0.0078
3 9 2 -40.3609 0.0055
3 9 3 50.3024 0.0004
3 9 4 -19.3622 0.0048
3 9 5 8.6187 -0.0088
3 9 6 -20.3688 -0.0061
3 9 7 -16.0728 -0.0038
3 9 8 47.7416 0.0008
3 9 9 -29.4797 -0.0034
3 9 10 11.9232 -0.0000
3 9 11 -1.1139 -0.0015
3 9 12 -4.6803 -0.0015
3 9 13 -1.3301 0.0037
3 9 14 -0.9519 0.0046
3 9 15 3.0587 0.0032
3 9 16 -1.4269 0.0050
3 9 17 -8.3144 0.0043
3 9 18 5.5553 -0.0074
3 9 19 -0.6031 0.0255
3 10 0 -3.8614 -0.0031
3 10 1 -2.2709 0.0223
3 10 2 2.7570 -0.0027
3 10 3 -4.1767 0.0133
3 10 4 -7.2717 -0.0053
3 10 5 -29.3900 -0.0057
3 10 6 19.5087 0.0036
3 10 7 12.4507 -0.0076
3 10 8 -10.6457 0.0061
3 10 9 -4.9953 -0.0059
3 10 10 9.3616 0.0004
3 10 11 -1.3089 -0.0032
3 10 12 -5.7057 -0.0081
3 10 13 -0.6544 0.0066
3 10 14 6.6538 -0.0016
3 10 15 -2.6282 0.0096
3 10 16 -5.2898 0.0014
3 10 17 4.8746 0.0005
3 10 18 1.5814 -0.0048
3 11 0 42.6992 0.0108
3 11 1 -18.5243 0.0027
3 11 2 -33.7378 -0.0014
3 11 3 15.0608 0.0008
3 11 4 -3.5668 -0.0073
3 11 5 32.5378 0.0006
3 11 6 -35.5603 -0.0148
3 11 7 11.2079 -0.0011
3 11 8 22.2299 0.0016
3 11 9 -4.7117 -0.0039
3 11 10 -0.2575 0.0088
3 11 11 -4.8581 -0.0056
3 11 12 2.7554 0.0035
3 11 13 -0.4978 0.0000
3 11 14 -3.5072 0.0047
3 11 15 4.3567 0.0085
3 11 16 -5.7944 -0.0017
3 11 17 1.3503 -0.0041
3 11 18 0.9473 -0.0078
3 12 0 -25.3655 -0.0086
3 12 1 -1.1713 0.0045
3 12 2 14.3902 -0.0063
3 12 3 8.1951 0.0028
3 12 4 9.0405 -0.0079
3 12 5 -20.5477 -0.0031
3 12 6 7.0794 0.0019
3 12 7 26.2997 -0.0054
3 12 8 -10.1882 0.0042
3 12 9 -1.9455 0.0014
3 12 10 -12.4549 0.0035
3 12 11 2.1630 0.0027
3 12 12 0.6438 -0.0037
3 12 13 -2.4440 0.0026
3 12 14 6.5942 0.0030
3 12 15 -7.0841 0.0055
3 12 16 3.1154 -0.0032
3 12 17 5.4626 -0.0060
3 12 18 -0.8189 -0.0024
3 13 0 55.2958 0.0027
3 13 1 -8.5140 -0.0006
3 13 2 10.1373 -0.0044
3 13 3 -18.0773 0.0047
3 13 4 9.5803 -0.0149
3 13 5 21.1009 0.0085
3 13 6 -26.8459 -0.0127
3 13 7 13.8800 -0.0018
3 13 8 -3.2880 0.0018
3 13 9 -16.4329 0.0004
3 13 10 7.4825 0.0083
3 13 11 -0.4938 -0.0057
3 13 12 12.9542 0.0048
3 13 13 -9.8866 -0.0026
3 13 14 1.9999 0.0025
3 13 15 7.2264 0.0023
3 13 16 -0.4009 -0.0035
3 13 17 -0.3124 -0.0118
3 14 0 18.4443 -0.0057
3 14 1 -9.7753 -0.0059
3 14 2 1.6378 -0.0083
3 14 3 2.7941 -0.0073
3 14 4 0.5600 -0.0011
3 14 5 -8.2044 -0.0039
3 14 6 -5.3926 -0.0007
3 14 7 6.3797 0.0010
3 14 8 -5.8583 0.0019
3 14 9 3.4264 0.0050
3 14 10 0.7319 0.0037
3 14 11 -0.6292 0.0021
3 14 12 0.7963 0.0039
3 14 13 -1.3336 -0.0018
3 14 14 0.8154 0.0004
3 14 15 2.2918 0.0000
3 14 16 -2.5717 -0.0049
3 14 17 1.0574 -0.0088
3 15 0 46.4759 -0.0004
3 15 1 -6.1778 -0.0061
3 15 2 -12.3490 -0.0053
3 15 3 -6.5021 0.0037
3 15 4 0.2908 -0.0114
3 15 5 15.3258 0.0073
3 15 6 -20.7461 -0.0054
3 15 7 12.8667 0.0028
3 15 8 -1.4994 0.0028
3 15 9 -10.6941 0.0002
3 15 10 1.0165 0.0053
3 15 11 5.6768 0.0014
3 15 12 6.1922 0.0028
3 15 13 -8.6816 -0.0009
3 15 14 1.2812 -0.0022
3 15 15 5.6881 0.0070
3 15 16 -5.0470 -0.0058
3 15 17 1.1936 0.0051
3 16 0 40.3726 -0.0007
3 16 1 -26.1682 -0.0075
3 16 2 0.7414 -0.0058
3 16 3 14.7772 -0.0068
3 16 4 -13.8239 0.0001
3 16 5 20.9586 0.0019
3 16 6 -15.8920 -0.0001
3 16 7 5.0650 0.0078
3 16 8 -0.6815 -0.0024
3 16 9 3.0582 0.0045
3 16 10 7.5733 0.0018
3 16 11 -0.1867 0.0021
3 16 12 -1.7737 0.0032
3 16 13 -0.5089 -0.0047
3 16 14 -1.1751 0.0031
3 16 15 2.9684 -0.0047
3 16 16 -1.9653 -0.0045
3 17 0 21.9477 0.0034
3 17 1 -4.0788 -0.0044
3 17 2 -17.7943 -0.0023
3 17 3 2.7193 0.0009
3 17 4 5.3612 0.0009
3 17 5 3.9803 0.0058
3 17 6 -11.1414 0.0019
3 17 7 4.2041 0.0029
3 17 8 9.2550 0.0016
3 17 9 -8.6212 -0.0012
3 17 10 0.5489 -0.0015
3 17 11 1.4590 0.0004
3 17 12 2.0447 -0.0031
3 17 13 -4.6512 -0.0014
3 17 14 -2.1443 -0.0057
3 17 15 1.8130 -0.0022
3 17 16 -4.4966 -0.0034
3 18 0 20.0229 0.0069
3 18 1 -17.7762 -0.0068
3 18 2 2.1715 0.0024
3 18 3 6.5003 -0.0050
3 18 4 -6.9825 0.0054
3 18 5 13.7507 0.0023
3 18 6 -15.8287 0.0002
3 18 7 3.8002 0.0084
3 18 8 -1.0397 -0.0027
3 18 9 -1.3366 0.0031
3 18 10 7.1657 -0.0048
3 18 11 -4.6273 0.0010
3 18 12 0.5998 0.0026
3 18 13 -7.8623 -0.0038
3 18 14 3.2528 0.0001
3 18 15 2.8917 -0.0090
3 19 0 13.6366 0.0051
3 19 1 -2.5761 -0.0034
3 19 2 -13.6195 0.0015
3 19 3 8.5879 0.0026
3 19 4 3.2482 0.0064
3 19 5 -3.5641 0.0017
3 19 6 -6.4074 0.0096
3 19 7 3.1589 0.0031
3 19 8 5.9858 0.0014
3 19 9 -0.5216 -0.0010
3 19 10 -5.1502 -0.0029
3 19 11 -0.3417 0.0004
3 19 12 0.9455 -0.0003
3 19 13 2.1200 0.0011
3 19 14 1.1513 -0.0069
3 19 15 -0.7909 0.0067
3 20 0 -3.2493 0.0057
3 20 1 -7.3063 -0.0036
3 20 2 1.7974 0.0094
3 20 3 -8.0238 -0.0035
3 20 4 1.5472 0.0035
3 20 5 2.5019 0.0036
3 20 6 -3.9900 -0.0003
3 20 7 1.0536 0.0008
3 20 8 -3.4030 -0.0027
3 20 9 -0.0208 -0.0002
3 20 10 -0.3557 -0.0053
3 20 11 2.3557 -0.0036
3 20 12 1.1812 0.0009
3 20 13 -4.3235 0.0003
3 20 14 0.5372 -0.0081
3 21 0 5.0671 0.0016
3 21 1 -7.2050 -0.0017
3 21 2 -3.9492 0.0043
3 21 3 3.7709 -0.0010
3 21 4 9.7301 0.0056
3 21 5 -2.8524 -0.0017
3 21 6 -7.1478 0.0049
3 21 7 3.5807 0.0001
3 21 8 1.7738 -0.0006
3 21 9 0.1237 0.0011
3 21 10 -2.6527 -0.0067
3 21 11 3.8312 -0.0019
3 21 12 -2.6793 -0.0006
3 21 13 3.0370 -0.0017
3 21 14 -2.9657 0.0010
3 22 0 -11.6861 0.0029
3 22 1 1.9196 0.0004
3 22 2 8.2996 0.0091
3 22 3 -8.5982 -0.0001
3 22 4 7.0300 0.0025
3 22 5 -7.3948 0.0010
3 22 6 4.9329 -0.0009
3 22 7 4.3215 -0.0012
3 22 8 -8.4234 -0.0020
3 22 9 6.7139 -0.0030
3 22 10 2.9132 -0.0027
3 22 11 -1.6147 -0.0062
3 22 12 -1.9589 0.0074
3 22 13 -3.1050 0.0004
3 23 0 1.2625 -0.0039
3 23 1 0.2122 0.0020
3 23 2 -0.6014 0.0037
3 23 3 -6.0795 -0.0030
3 23 4 8.1875 0.0031
3 23 5 1.6839 -0.0059
3 23 6 -0.5491 0.0012
3 23 7 0.9603 -0.0033
3 23 8 0.1696 -0.0035
3 23 9 1.2791 -0.0015
3 23 10 -2.2258 -0.0022
3 23 11 -4.1015 0.0004
3 23 12 3.8258 -0.0034
3 24 0 -0.6618 -0.0003
3 24 1 1.6396 0.0026
3 24 2 8.5386 0.0008
3 24 3 -2.5466 0.0040
3 24 4 9.6625 -0.0013
3 24 5 0.7716 -0.0033
3 24 6 1.0438 -0.0010
3 24 7 -1.9113 -0.0046
3 24 8 -3.1031 -0.0019
3 24 9 1.0856 -0.0015
3 24 10 4.0595 0.0015
3 24 11 -0.3237 -0.0009
3 25 0 5.3315 -0.0059
3 25 1 4.4868 0.0034
3 25 2 2.7589 -0.0022
3 25 3 -6.2612 -0.0033
3 25 4 8.1782 0.0014
3 25 5 -2.9309 -0.0105
3 25 6 -1.3513 -0.0025
3 25 7 1.6206 -0.0021
3 25 8 -1.6763 -0.0030
3 25 9 2.6186 0.0020
3 25 10 -2.9409 0.0053
3 26 0 3.5863 -0.0029
3 26 1 -5.8964 0.0035
3 26 2 -0.3197 -0.0038
3 26 3 -3.8409 0.0045
3 26 4 2.3607 -0.0016
3 26 5 4.1242 -0.0080
3 26 6 -6.4111 0.0032
3 26 7 -1.3907 -0.0006
3 26 8 -2.0620 -0.0008
3 26 9 -0.5230 0.0059
3 27 0 -5.0085 -0.0003
3 27 1 -0.5473 0.0040
3 27 2 -2.5595 -0.0059
3 27 3 -2.1785 -0.0011
3 27 4 4.3464 -0.0021
3 27 5 -6.7468 -0.0058
3 27 6 -2.9102 -0.0045
3 27 7 4.6766 0.0016
3 27 8 -4.0569 0.0062
3 28 0 6.4149 -0.0048
3 28 1 -2.5125 0.0016
3 28 2 -2.5185 -0.0101
3 28 3 0.5730 0.0035
3 28 4 -2.7352 -0.0048
3 28 5 3.8079 -0.0053
3 28 6 -3.1693 0.0061
3 29 0 4.5419 0.0017
3 29 1 6.8857 0.0070
3 29 2 -6.4900 -0.0041
3 29 3 2.9672 0.0055
3 29 4 0.4942 0.0008
3 29 5 -5.3141 0.0129
3 30 0 2.9025 -0.0017
3 30 1 -6.6737 -0.0004
3 30 2 6.1431 -0.0069
4 0 0 30.0344 -0.0940
4 0 1 -4.0657 -0.0247
4 0 2 75.0489 -0.0069
4 0 3 -18.8974 0.0194
4 0 4 -61.4364 0.0910
4 0 5 52.7250 -0.0520
4 0 6 0.9437 -0.0013
4 0 7 1.3769 -0.0409
4 0 8 -47.0718 0.0194
4 0 9 16.4629 0.0223
4 0 10 -6.6297 -0.0464
4 0 11 3.8175 -0.0253
4 0 12 12.5532 -0.0124
4 0 13 1.6435 -0.0158
4 0 14 -6.3571 0.0133
4 0 15 -0.0026 -0.0223
4 0 16 7.7484 -0.0073
4 0 17 4.3832 -0.0282
4 0 18 -1.1268 0.0286
4 0 19 -0.9110 -0.0157
4 1 0 -25.3561 -0.0023
4 1 1 30.7999 -0.0043
4 1 2 -21.0147 0.0346
4 1 3 -10.4472 0.0146
4 1 4 -15.7170 -0.0161
4 1 5 0.4291 0.0193
4 1 6 18.1955 0.0263
4 1 7 -34.2617 -0.0261
4 1 8 1.2649 0.0220
4 1 9 12.7752 0.0199
4 1 10 6.4091 -0.0093
4 1 11 11.2610 0.0197
4 1 12 -10.3364 0.0094
4 1 13 0.9537 -0.0087
4 1 14 4.6634 -0.0097
4 1 15 -3.5549 0.0045
4 1 16 3.6995 0.0049
4 1 17 -4.0324 -0.0077
4 1 18 0.1099 -0.0058
4 1 19 -2.5283 0.0104
4 2 0 -2.2915 -0.0283
4 2 1 -9.3345 0.0107
4 2 2 42.2173 0.0263
4 2 3 -67.9467 0.0094
4 2 4 -6.3535 0.0508
4 2 5 40.0688 0.0044
4 2 6 2.9404 0.0244
4 2 7 -15.1280 -0.0106
4 2 8 -5.6829 0.0076
4 2 9 18.8249 0.0129
4 2 10 1.9592 -0.0215
4 2 11 -15.6404 0.0079
4 2 12 9.3651 -0.0173
4 2 13 -0.2373 -0.0156
4 2 14 -4.3873 -0.0005
4 2 15 -7.7719 -0.0098
4 2 16 6.2779 -0.0022
4 2 17 -0.6849 -0.0080
4 2 18 -3.2304 0.0068
4 2 19 0.6988 0.0044
4 3 0 -14.1981 0.0124
4 3 1 18.6076 0.0152
4 3 2 -47.3598 -0.0028
4 3 3 1.9310 0.0105
4 3 4 40.4833 -0.0079
4 3 5 -24.1527 0.0000
4 3 6 35.3940 -0.0024
4 3 7 -35.3401 -0.0515
4 3 8 -8.4657 -0.0017
4 3 9 22.4344 -0.0069
4 3 10 0.3747 -0.0109
4 3 11 9.4296 0.0004
4 3 12 -16.4545 -0.0126
4 3 13 6.3482 0.0037
4 3 14 0.4071 -0.0162
4 3 15 -3.2140 0.0183
4 3 16 6.9631 0.0018
4 3 17 -3.4734 -0.0041
4 3 18 3.6105 0.0037
4 3 19 -2.0728 -0.0015
4 4 0 -55.4194 -0.0197
4 4 1 9.4066 -0.0026
4 4 2 5.8419 0.0053
4 4 3 -11.6061 -0.0164
4 4 4 13.6195 0.0166
4 4 5 -4.1119 -0.0028
4 4 6 9.3153 0.0046
4 4 7 -18.7310 0.0022
4 4 8 -1.6180 -0.0019
4 4 9 56.6798 0.0041
4 4 10 -33.1225 0.0062
4 4 11 -3.8025 0.0115
4 4 12 3.4972 0.0072
4 4 13 2.3258 0.0017
4 4 14 0.9964 0.0040
4 4 15 -6.6084 -0.0003
4 4 16 6.6187 0.0004
4 4 17 2.0810 0.0030
4 4 18 -5.4510 0.0080
4 4 19 3.3488 0.0001
4 5 0 -25.8493 0.0053
4 5 1 -6.0163 0.0236
4 5 2 1.3150 -0.0224
4 5 3 20.9570 0.0128
4 5 4 8.6656 0.0133
4 5 5 -12.0154 0.0033
4 5 6 26.5605 -0.0051
4 5 7 0.9139 -0.0220
4 5 8 -5.1019 0.0006
4 5 9 -2.6838 -0.0041
4 5 10 -10.3044 0.0022
4 5 11 7.1027 0.0076
4 5 12 -8.1198 -0.0112
4 5 13 1.7170 0.0042
4 5 14 0.6628 -0.0029
4 5 15 -5.6415 0.0068
4 5 16 6.3832 0.0078
4 5 17 0.7002 0.0060
4 5 18 -1.7696 -0.0013
4 5 19 -1.9986 0.0048
4 6 0 -68.2432 -0.0036
4 6 1 25.8521 0.0031
4 6 2 54.2441 -0.0118
4 6 3 -25.1565 0.0030
4 6 4 27.8185 -0.0131
4 6 5 -21.8020 -0.0029
4 6 6 7.4164 -0.0132
4 6 7 -22.5647 0.0044
4 6 8 -20.8202 -0.0102
4 6 9 28.8752 -0.0112
4 6 10 -16.6751 0.0083
4 6 11 -0.0141 0.0002
4 6 12 0.4486 0.0047
4 6 13 -2.1501 0.0031
4 6 14 6.1204 0.0029
4 6 15 -5.8045 -0.0009
4 6 16 8.5769 -0.0022
4 6 17 -5.0783 0.0038
4 6 18 -5.8184 0.0097
4 7 0 -24.9952 0.0016
4 7 1 12.9966 0.0077
4 7 2 33.2446 -0.0066
4 7 3 -30.4807 0.0070
4 7 4 -12.4389 0.0052
4 7 5 -33.5897 0.0001
4 7 6 17.2487 0.0031
4 7 7 13.8807 -0.0080
4 7 8 -26.9055 0.0038
4 7 9 11.7085 -0.0069
4 7 10 7.9965 0.0034
4 7 11 -5.2060 0.0014
4 7 12 2.3270 -0.0021
4 7 13 -0.4703 0.0021
4 7 14 3.5610 -0.0015
4 7 15 -1.2264 -0.0005
4 7 16 -5.1126 0.0015
4 7 17 5.2559 0.0086
4 7 18 -1.3993 0.0047
4 8 0 -13.1608 0.0113
4 8 1 -12.1031 0.0009
4 8 2 18.1634 -0.0071
4 8 3 -45.7025 0.0032
4 8 4 11.0468 -0.0197
4 8 5 15.8006 0.0066
4 8 6 8.4807 -0.0109
4 8 7 -19.3544 0.0003
4 8 8 -2.3555 0.0001
4 8 9 27.3666 -0.0118
4 8 10 -6.3019 0.0044
4 8 11 -6.4010 0.0040
4 8 12 0.9587 0.0052
4 8 13 -1.7574 0.0066
4 8 14 4.3636 -0.0009
4 8 15 -6.9166 0.0028
4 8 16 3.8925 -0.0040
4 8 17 -1.0454 0.0004
4 8 18 -2.5722 -0.0045
4 9 0 -36.7425 -0.0023
4 9 1 -22.6709 -0.0025
4 9 2 44.6438 -0.0083
4 9 3 -26.5766 0.0038
4 9 4 17.0840 -0.0073
4 9 5 -32.4128 -0.0038
4 9 6 9.6965 0.0060
4 9 7 25.9420 0.0051
4 9 8 -22.6231 0.0014
4 9 9 14.2067 0.0010
4 9 10 -6.6545 0.0000
4 9 11 -5.1441 0.0023
4 9 12 -0.5444 0.0050
4 9 13 2.3963 0.0023
4 9 14 3.6076 -0.0046
4 9 15 -5.4915 0.0025
4 9 16 -3.7923 -0.0064
4 9 17 7.1085 -0.0011
4 9 18 -0.7430 0.0095
4 10 0 -2.6372 0.0090
4 10 1 3.0025 -0.0044
4 10 2 0.2807 -0.0048
4 10 3 -8.7926 0.0013
4 10 4 -17.7838 -0.0144
4 10 5 32.0583 0.0110
4 10 6 -0.2453 -0.0008
4 10 7 -1.5511 -0.0018
4 10 8 -2.8898 0.0064
4 10 9 9.0549 -0.0069
4 10 10 -6.0864 0.0044
4 10 11 -3.1028 -0.0016
4 10 12 3.4132 0.0072
4 10 13 7.0474 0.0012
4 10 14 -6.7232 -0.0010
4 10 15 -1.5079 0.0017
4 10 16 3.9828 -0.0057
4 10 17 2.4421 -0.0120
4 10 18 -0.9872 0.0072
4 11 0 -47.9581 0.0005
4 11 1 -7.5467 -0.0111
4 11 2 19.7172 -0.0055
4 11 3 8.7514 -0.0042
4 11 4 19.2793 -0.0018
4 11 5 -36.4188 -0.0018
4 11 6 30.1809 0.0012
4 11 7 7.9923 0.0101
4 11 8 -14.2439 0.0017
4 11 9 4.9580 0.0057
4 11 10 -6.8453 -0.0002
4 11 11 4.8449 0.0003
4 11 12 -2.9403 0.0061
4 11 13 -0.6626 0.0026
4 11 14 3.7192 -0.0008
4 11 15 -7.6275 -0.0051
4 11 16 6.4934 -0.0112
4 11 17 2.0908 -0.0028
4 12 0 2.6826 0.0081
4 12 1 19.8526 -0.0085
4 12 2 20.1298 -0.0015
4 12 3 -7.3775 0.0043
4 12 4 -20.1946 -0.0021
4 12 5 13.9916 0.0007
4 12 6 17.4377 0.0034
4 12 7 -21.6072 -0.0005
4 12 8 1.8111 0.0057
4 12 9 -13.6697 -0.0013
4 12 10 5.5198 0.0021
4 12 11 0.2112 -0.0069
4 12 12 1.9120 0.0073
4 12 13 4.6984 -0.0036
4 12 14 -4.2277 -0.0028
4 12 15 4.4550 -0.0024
4 12 16 5.2256 -0.0051
4 12 17 -4.0974 0.0017
4 13 0 -22.7422 0.0018
4 13 1 20.0180 -0.0131
4 13 2 -18.5824 0.0043
4 13 3 9.3912 -0.0101
4 13 4 6.0037 -0.0013
4 13 5 -25.2204 0.0026
4 13 6 23.1299 -0.0038
4 13 7 -20.1084 0.0078
4 13 8 -7.7379 0.0017
4 13 9 9.1699 0.0034
4 13 10 4.6290 0.0005
4 13 11 9.1221 -0.0047
4 13 12 -13.9994 0.0038
4 13 13 9.8130 -0.0026
4 13 14 -0.1795 0.0011
4 13 15 -2.1112 -0.0048
4 13 16 -0.4882 -0.0098
4 13 17 -1.1441 0.0026
4 14 0 -22.3048 0.0017
4 14 1 14.0791 -0.0087
4 14 2 -6.7566 0.0030
4 14 3 -0.5780 0.0033
4 14 4 -10.7134 0.0063
4 14 5 -2.6673 0.0006
4 14 6 6.2787 0.0036
4 14 7 -7.2943 0.0001
4 14 8 9.6503 0.0070
4 14 9 -0.2729 0.0011
4 14 10 -4.2701 -0.0021
4 14 11 1.3984 -0.0023
4 14 12 -1.3403 -0.0011
4 14 13 3.0324 -0.0013
4 14 14 -2.0897 -0.0021
4 14 15 -1.7965 -0.0010
4 14 16 -0.7852 -0.0043
4 15 0 -19.3187 0.0040
4 15 1 5.7277 -0.0057
4 15 2 -5.6144 0.0093
4 15 3 9.9566 -0.0054
4 15 4 -4.7043 0.0033
4 15 5 -8.7688 0.0055
4 15 6 20.7804 -0.0041
4 15 7 -11.4109 0.0060
4 15 8 -1.6468 -0.0029
4 15 9 1.3046 0.0009
4 15 10 7.4984 -0.0006
4 15 11 6.0863 -0.0031
4 15 12 -12.0530 -0.0005
4 15 13 5.9058 -0.0025
4 15 14 -0.7844 0.0055
4 15 15 -4.1476 -0.0062
4 15 16 3.2805 0.0097
4 16 0 -28.4181 -0.0044
4 16 1 12.3734 -0.0033
4 16 2 -5.2963 0.0067
4 16 3 -8.1350 0.0010
4 16 4 14.5557 0.0099
4 16 5 -14.9742 0.0003
4 16 6 8.9620 0.0018
4 16 7 -3.2638 -0.0014
4 16 8 11.0252 -0.0029
4 16 9 0.7455 0.0031
4 16 10 -0.2875 -0.0037
4 16 11 -3.7292 -0.0021
4 16 12 -3.2079 -0.0043
4 16 13 0.8307 -0.0033
4 16 14 2.1411 -0.0017
4 16 15 -2.0493 -0.0056
4 16 16 -0.9360 0.0101
4 17 0 -25.3842 0.0031
4 17 1 -5.8560 0.0010
4 17 2 6.3476 0.0087
4 17 3 3.4757 -0.0013
4 17 4 -4.4345 0.0047
4 17 5 -8.7491 0.0026
4 17 6 12.9139 -0.0045
4 17 7 0.8258 -0.0001
4 17 8 -5.3735 -0.0041
4 17 9 -5.3640 -0.0022
4 17 10 7.0952 -0.0009
4 17 11 -4.6711 -0.0048
4 17 12 -2.7876 -0.0006
4 17 13 0.4236 -0.0069
4 17 14 0.5374 0.0018
4 17 15 -2.5362 -0.0047
4 18 0 -4.7757 -0.0056
4 18 1 8.0762 0.0026
4 18 2 -12.4421 0.0025
4 18 3 4.6308 0.0006
4 18 4 4.3536 0.0094
4 18 5 -10.1244 -0.0025
4 18 6 6.6088 0.0020
4 18 7 -2.4976 0.0018
4 18 8 -0.9153 -0.0072
4 18 9 3.9497 0.0018
4 18 10 -3.9626 0.0009
4 18 11 -2.4248 0.0020
4 18 12 -3.3733 -0.0003
4 18 13 4.4454 -0.0038
4 18 14 2.1159 -0.0020
4 18 15 0.2467 0.0106
4 19 0 -11.4105 -0.0005
4 19 1 -19.2889 0.0038
4 19 2 20.3231 0.0050
4 19 3 0.1386 0.0026
4 19 4 -7.0890 0.0022
4 19 5 -2.5307 -0.0018
4 19 6 4.2874 -0.0003
4 19 7 3.6930 -0.0058
4 19 8 -3.0275 -0.0026
4 19 9 -5.2728 -0.0023
4 19 10 2.4521 0.0031
4 19 11 1.3403 0.0006
4 19 12 1.5917 -0.0011
4 19 13 0.5704 -0.0070
4 19 14 -0.2485 0.0095
4 20 0 11.0804 -0.0051
4 20 1 8.1444 0.0046
4 20 2 -0.2923 -0.0019
4 20 3 5.1636 -0.0043
4 20 4 -2.1016 0.0031
4 20 5 3.7134 -0.0065
4 20 6 -2.8386 -0.0007
4 20 7 0.7249 0.0006
4 20 8 0.9725 -0.0068
4 20 9 -1.9282 0.0009
4 20 10 5.3002 -0.0026
4 20 11 -2.1945 0.0036
4 20 12 -4.8229 -0.0042
4 20 13 3.3670 -0.0063
4 21 0 7.8862 -0.0017
4 21 1 -6.0575 0.0069
4 21 2 7.4817 -0.0031
4 21 3 3.6654 0.0037
4 21 4 -2.3438 0.0007
4 21 5 -6.9804 -0.0031
4 21 6 3.9330 0.0012
4 21 7 4.0528 -0.0048
4 21 8 -2.6220 -0.0005
4 21 9 0.2893 -0.0028
4 21 10 2.2512 0.0019
4 21 11 -3.6936 0.0009
4 21 12 2.8753 0.0037
4 21 13 -2.1361 0.0002
4 22 0 5.7443 -0.0006
4 22 1 -5.1973 0.0012
4 22 2 -5.4341 -0.0020
4 22 3 6.3248 -0.0048
4 22 4 -7.8109 -0.0019
4 22 5 7.0550 -0.0069
4 22 6 -1.2485 -0.0007
4 22 7 -4.6937 -0.0010
4 22 8 7.6269 -0.0003
4 22 9 -3.7328 0.0002
4 22 10 2.2771 -0.0008
4 22 11 -4.5064 0.0093
4 22 12 0.6891 -0.0025
4 23 0 6.6971 -0.0041
4 23 1 1.3489 0.0042
4 23 2 -4.7821 -0.0070
4 23 3 17.7464 0.0005
4 23 4 -2.4520 -0.0020
4 23 5 -2.3192 -0.0022
4 23 6 -0.1665 0.0045
4 23 7 -1.8107 -0.0044
4 23 8 1.9924 0.0052
4 23 9 -2.0427 0.0013
4 23 10 -1.8864 -0.0025
4 23 11 1.4128 0.0036
4 24 0 6.4258 0.0009
4 24 1 3.1553 -0.0015
4 24 2 -1.4211 -0.0002
4 24 3 9.9266 -0.0053
4 24 4 -7.3811 -0.0023
4 24 5 -3.6307 -0.0027
4 24 6 -2.7438 -0.0005
4 24 7 0.8663 -0.0011
4 24 8 3.0496 0.0038
4 24 9 1.5452 0.0027
4 24 10 -1.5431 -0.0030
4 25 0 12.8263 -0.0049
4 25 1 -7.0798 0.0011
4 25 2 -8.2910 -0.0065
4 25 3 6.7444 -0.0015
4 25 4 -11.7475 -0.0034
4 25 5 1.8687 0.0004
4 25 6 -0.1402 0.0036
4 25 7 -0.3309 -0.0010
4 25 8 1.1122 0.0095
4 25 9 0.3907 -0.0006
4 26 0 -20.3404 0.0023
4 26 1 -3.0439 0.0010
4 26 2 -2.0054 -0.0007
4 26 3 3.5991 0.0041
4 26 4 -1.0850 -0.0063
4 26 5 -4.8049 0.0093
4 26 6 0.2902 0.0008
4 26 7 -1.0723 -0.0021
4 26 8 1.8629 0.0060
4 27 0 -5.5878 -0.0039
4 27 1 2.5702 -0.0016
4 27 2 -1.5137 -0.0022
4 27 3 1.7222 -0.0022
4 27 4 -5.3396 -0.0050
4 27 5 4.6956 0.0053
4 27 6 0.1497 -0.0037
4 27 7 -3.7718 0.0039
4 28 0 -1.5773 0.0024
4 28 1 1.2438 0.0010
4 28 2 -1.1476 0.0000
4 28 3 5.4428 0.0060
4 28 4 1.3777 -0.0043
4 28 5 -3.1645 0.0170
4 29 0 3.1549 0.0003
4 29 1 -2.6519 -0.0010
4 29 2 6.1248 0.0083
4 29 3 -0.3249 -0.0024
5 0 0 24.0750 -0.0614
5 0 1 46.2477 0.1394
5 0 2 -64.6825 -0.0144
5 0 3 -21.5504 0.0394
5 0 4 34.2949 -0.0515
5 0 5 -6.3981 -0.0445
5 0 6 -6.4384 0.0367
5 0 7 -30.4729 -0.0112
5 0 8 18.0936 -0.0271
5 0 9 -5.1227 -0.0059
5 0 10 8.3059 -0.0247
5 0 11 14.1601 0.0123
5 0 12 -2.7673 0.0016
5 0 13 -10.7606 0.0387
5 0 14 7.2888 -0.0500
5 0 15 5.4651 0.0079
5 0 16 0.7217 0.0156
5 0 17 -2.2355 -0.0002
5 0 18 -0.5858 -0.0128
5 1 0 8.0194 0.0965
5 1 1 -39.6023 0.0172
5 1 2 -2.2821 0.0058
5 1 3 -15.3857 0.0239
5 1 4 19.7388 0.0169
5 1 5 3.9895 0.0017
5 1 6 -22.9602 0.0119
5 1 7 3.0642 0.0071
5 1 8 24.0129 0.0324
5 1 9 -0.1885 -0.0063
5 1 10 5.8376 0.0198
5 1 11 -12.3008 -0.0054
5 1 12 3.5836 -0.0072
5 1 13 -0.1996 0.0019
5 1 14 -1.3694 0.0095
5 1 15 0.6896 0.0075
5 1 16 -4.2142 -0.0154
5 1 17 0.2664 0.0089
5 1 18 -3.3244 -0.0034
5 2 0 13.5087 0.0024
5 2 1 14.6758 0.0619
5 2 2 -50.1389 -0.0250
5 2 3 19.5452 0.0037
5 2 4 31.8183 -0.0044
5 2 5 -6.4039 -0.0287
5 2 6 -16.7284 -0.0049
5 2 7 16.6745 -0.0162
5 2 8 13.1652 -0.0078
5 2 9 -19.4455 -0.0169
5 2 10 -1.9516 -0.0078
5 2 11 10.1423 0.0032
5 2 12 -3.9388 -0.0161
5 2 13 -6.0348 0.0298
5 2 14 -4.7166 -0.0183
5 2 15 8.1030 0.0055
5 2 16 -2.5346 0.0126
5 2 17 -2.2875 -0.0031
5 2 18 2.0419 0.0124
5 3 0 4.5354 0.0371
5 3 1 -26.0909 -0.0454
5 3 2 5.8543 -0.0119
5 3 3 21.7708 0.0115
5 3 4 -6.7035 -0.0201
5 3 5 15.7153 -0.0206
5 3 6 -32.3974 -0.0117
5 3 7 10.1541 0.0037
5 3 8 2.9325 0.0275
5 3 9 11.5896 -0.0076
5 3 10 -2.7886 0.0325
5 3 11 -11.2485 -0.0114
5 3 12 6.5302 0.0167
5 3 13 -3.7236 0.0074
5 3 14 0.8553 0.0086
5 3 15 8.6273 0.0154
5 3 16 -5.2168 -0.0080
5 3 17 3.8791 0.0062
5 3 18 -3.1587 0.0047
5 4 0 35.9478 0.0015
5 4 1 -10.6992 0.0069
5 4 2 -13.4838 0.0088
5 4 3 43.1871 -0.0086
5 4 4 -30.3664 0.0024
5 4 5 19.0438 0.0075
5 4 6 -23.2932 0.0037
5 4 7 15.8790 -0.0069
5 4 8 37.5280 0.0128
5 4 9 -45.3946 0.0033
5 4 10 6.4955 0.0014
5 4 11 -0.2568 0.0065
5 4 12 2.1752 -0.0025
5 4 13 -1.1582 -0.0020
5 4 14 -2.5903 0.0066
5 4 15 8.9135 0.0006
5 4 16 -5.9619 0.0014
5 4 17 -1.8000 0.0046
5 4 18 3.2247 0.0007
5 5 0 22.6626 0.0036
5 5 1 -4.4751 -0.0159
5 5 2 35.3427 -0.0205
5 5 3 -18.2719 0.0093
5 5 4 -3.0146 -0.0197
5 5 5 33.6889 -0.0124
5 5 6 -23.7419 -0.0206
5 5 7 -6.8466 -0.0072
5 5 8 -5.1269 0.0093
5 5 9 -6.8295 -0.0107
5 5 10 7.2808 0.0110
5 5 11 -7.8538 -0.0153
5 5 12 5.9281 0.0061
5 5 13 -4.3233 -0.0012
5 5 14 1.5513 -0.0001
5 5 15 3.6417 0.0079
5 5 16 -0.4481 -0.0082
5 5 17 -1.6979 0.0039
5 5 18 -1.9883 0.0052
5 6 0 53.6743 0.0036
5 6 1 10.4510 -0.0224
5 6 2 -34.0646 0.0106
5 6 3 22.6077 -0.0065
5 6 4 -22.8236 0.0040
5 6 5 4.6882 0.0073
5 6 6 -40.5200 0.0011
5 6 7 6.5236 -0.0033
5 6 8 29.5911 0.0081
5 6 9 -23.1341 0.0025
5 6 10 11.7122 0.0079
5 6 11 -5.9351 -0.0041
5 6 12 3.9817 0.0041
5 6 13 5.2632 -0.0129
5 6 14 -3.6351 0.0051
5 6 15 8.0863 -0.0028
5 6 16 -9.3467 -0.0003
5 6 17 -1.8287 0.0084
5 6 18 3.2458 -0.0026
5 7 0 35.5491 -0.0038
5 7 1 -7.3203 -0.0021
5 7 2 -25.7412 -0.0001
5 7 3 -8.0137 0.0048
5 7 4 -20.2902 -0.0026
5 7 5 32.2176 0.0021
5 7 6 -4.9903 0.0008
5 7 7 -6.4674 -0.0072
5 7 8 15.8987 0.0023
5 7 9 0.6974 0.0001
5 7 10 -4.6614 0.0051
5 7 11 1.1081 -0.0012
5 7 12 4.6156 -0.0013
5 7 13 -1.9004 -0.0005
5 7 14 -3.0639 -0.0027
5 7 15 -3.5207 -0.0013
5 7 16 3.8379 0.0020
5 7 17 -1.2855 -0.0013
5 8 0 9.6881 -0.0047
5 8 1 -11.4747 -0.0177
5 8 2 -22.9968 -0.0003
5 8 3 23.5844 -0.0061
5 8 4 16.1734 0.0085
5 8 5 1.2937 0.0091
5 8 6 -26.5562 -0.0101
5 8 7 17.1722 0.0097
5 8 8 15.2547 -0.0024
5 8 9 -10.9724 0.0097
5 8 10 -5.1426 0.0112
5 8 11 1.1227 -0.0054
5 8 12 -0.1827 0.0033
5 8 13 -0.9171 -0.0087
5 8 14 -2.5310 -0.0024
5 8 15 3.7812 -0.0059
5 8 16 -2.7778 0.0021
5 8 17 -1.0295 -0.0073
5 9 0 2.9516 -0.0038
5 9 1 28.7531 -0.0026
5 9 2 -16.4050 0.0049
5 9 3 17.0445 0.0077
5 9 4 -28.9537 0.0043
5 9 5 22.5522 0.0073
5 9 6 2.3986 0.0076
5 9 7 -5.4007 0.0027
5 9 8 9.5065 -0.0039
5 9 9 -6.8225 0.0015
5 9 10 -6.3956 0.0023
5 9 11 5.0083 -0.0001
5 9 12 2.9538 -0.0019
5 9 13 1.6729 -0.0057
5 9 14 -5.0629 -0.0024
5 9 15 1.2988 -0.0049
5 9 16 5.3993 0.0069
5 9 17 -1.1703 -0.0009
5 10 0 6.4575 -0.0063
5 10 1 3.0367 -0.0100
5 10 2 -6.4068 0.0063
5 10 3 -5.3194 -0.0026
5 10 4 29.5826 0.0015
5 10 5 -10.4568 0.0101
5 10 6 1.9535 -0.0083
5 10 7 3.0879 0.0088
5 10 8 -2.5576 -0.0069
5 10 9 -2.9582 0.0032
5 10 10 -1.5869 0.0079
5 10 11 6.2731 -0.0030
5 10 12 2.5178 0.0027
5 10 13 -9.7021 -0.0075
5 10 14 4.9290 0.0015
5 10 15 0.9212 -0.0041
5 10 16 2.5684 -0.0023
5 10 17 -1.2026 0.0022
5 11 0 21.0748 -0.0013
5 11 1 13.1449 0.0015
5 11 2 15.9432 0.0050
5 11 3 -7.0801 -0.0016
5 11 4 -19.1217 0.0110
5 11 5 26.4040 0.0003
5 11 6 -6.7429 0.0067
5 11 7 -17.5627 0.0026
5 11 8 8.5735 -0.0087
5 11 9 -5.5758 0.0028
5 11 10 1.2367 -0.0023
5 11 11 -3.1483 0.0023
5 11 12 1.7344 -0.0017
5 11 13 1.6331 -0.0063
5 11 14 -3.2657 -0.0013
5 11 15 6.2464 -0.0031
5 11 16 0.5798 0.0037
5 11 17 -4.4652 0.0093
5 12 0 26.1788 -0.0031
5 12 1 13.8852 -0.0020
5 12 2 -19.7184 0.0049
5 12 3 -16.3999 0.0026
5 12 4 16.6581 -0.0085
5 12 5 0.7609 0.0038
5 12 6 -18.0663 -0.0049
5 12 7 4.5434 0.0022
5 12 8 -9.6102 -0.0069
5 12 9 6.2789 -0.0020
5 12 10 0.4206 -0.0007
5 12 11 5.7741 0.0003
5 12 12 1.2236 -0.0022
5 12 13 -0.2607 -0.0038
5 12 14 0.3772 0.0040
5 12 15 2.7002 -0.0008
5 12 16 -4.6102 0.0010
5 13 0 19.4521 -0.0040
5 13 1 -22.4182 0.0018
5 13 2 4.1242 0.0030
5 13 3 -11.5347 -0.0058
5 13 4 -10.5324 0.0109
5 13 5 24.3066 -0.0029
5 13 6 -30.5374 0.0042
5 13 7 9.6410 0.0011
5 13 8 6.0561 -0.0052
5 13 9 10.3043 0.0040
5 13 10 -0.9596 -0.0082
5 13 11 -10.1501 0.0043
5 13 12 10.4045 -0.0026
5 13 13 -6.0784 -0.0004
5 13 14 -2.7028 0.0000
5 13 15 1.7107 -0.0053
5 13 16 -2.4841 0.0060
5 14 0 15.7473 0.0033
5 14 1 -9.5776 0.0060
5 14 2 -3.1680 0.0075
5 14 3 -4.3431 0.0042
5 14 4 3.5748 -0.0006
5 14 5 5.5964 -0.0027
5 14 6 -2.6770 -0.0018
5 14 7 10.8651 0.0031
5 14 8 -2.3526 -0.0045
5 14 9 -4.9703 -0.0028
5 14 10 0.7782 -0.0072
5 14 11 0.2760 0.0040
5 14 12 3.2434 -0.0019
5 14 13 -6.1949 0.0019
5 14 14 0.0074 -0.0002
5 14 15 -1.0861 0.0035
5 14 16 1.3742 0.0184
5 15 0 20.2027 -0.0018
5 15 1 -12.7326 0.0029
5 15 2 6.3803 0.0015
5 15 3 -15.5550 -0.0024
5 15 4 10.3576 0.0040
5 15 5 18.4846 -0.0060
5 15 6 -17.9345 -0.0015
5 15 7 6.6705 0.0013
5 15 8 0.2083 -0.0048
5 15 9 7.3680 0.0012
5 15 10 1.4743 -0.0050
5 15 11 -10.0746 0.0021
5 15 12 6.6847 0.0012
5 15 13 -6.1993 -0.0032
5 15 14 1.1390 0.0057
5 15 15 2.3381 0.0022
5 16 0 5.0862 0.0036
5 16 1 -22.0503 0.0066
5 16 2 5.0961 0.0022
5 16 3 6.8062 0.0013
5 16 4 -5.1545 -0.0009
5 16 5 6.6895 -0.0058
5 16 6 -2.0438 -0.0007
5 16 7 8.5307 -0.0035
5 16 8 -3.0119 0.0022
5 16 9 -3.8390 -0.0042
5 16 10 -2.5464 -0.0031
5 16 11 -3.1255 -0.0002
5 16 12 3.3539 -0.0040
5 16 13 1.2703 0.0035
5 16 14 -2.3270 -0.0038
5 16 15 0.8423 0.0085
5 17 0 17.9182 0.0002
5 17 1 8.1434 0.0004
5 17 2 -5.0484 -0.0011
5 17 3 -4.2418 -0.0024
5 17 4 -0.9799 0.0014
5 17 5 12.5873 -0.0052
5 17 6 -7.2812 -0.0032
5 17 7 -3.7071 0.0004
5 17 8 -9.1135 0.0015
5 17 9 9.1678 0.0011
5 17 10 -8.7045 -0.0013
5 17 11 0.7146 0.0008
5 17 12 2.6319 -0.0019
5 17 13 -1.9561 0.0042
5 17 14 0.2373 0.0007
5 18 0 10.6795 0.0012
5 18 1 -35.8717 0.0035
5 18 2 18.5494 -0.0028
5 18 3 0.5055 0.0034
5 18 4 -6.2169 0.0008
5 18 5 6.7416 -0.0063
5 18 6 -6.5859 0.0034
5 18 7 -1.0729 -0.0056
5 18 8 -0.4755 0.0075
5 18 9 1.6158 0.0002
5 18 10 -4.0419 0.0006
5 18 11 2.3563 0.0036
5 18 12 1.3662 -0.0043
5 18 13 1.6414 0.0093
5 18 14 0.0525 0.0066
5 19 0 -7.9108 -0.0018
5 19 1 20.5072 -0.0014
5 19 2 6.6662 -0.0023
5 19 3 -8.3901 -0.0011
5 19 4 -0.7596 -0.0066
5 19 5 6.1321 -0.0028
5 19 6 1.4894 -0.0017
5 19 7 -5.4073 -0.0015
5 19 8 1.2463 0.0019
5 19 9 5.5976 0.0029
5 19 10 -2.4116 0.0010
5 19 11 1.9287 -0.0016
5 19 12 -0.4358 -0.0043
5 19 13 0.8016 0.0068
5 20 0 -4.9421 -0.0045
5 20 1 3.6513 0.0011
5 20 2 1.5516 -0.0048
5 20 3 -8.7369 0.0015
5 20 4 11.3537 -0.0018
5 20 5 -7.0277 0.0022
5 20 6 3.9378 0.0018
5 20 7 -0.0241 -0.0045
5 20 8 -3.2870 0.0041
5 20 9 7.7387 0.0021
5 20 10 -6.9231 0.0015
5 20 11 -1.1652 -0.0037
5 20 12 3.0226 -0.0036
5 20 13 -0.7494 0.0127
5 21 0 -26.4204 -0.0004
5 21 1 -1.1011 -0.0011
5 21 2 -0.3383 -0.0015
5 21 3 -5.8538 0.0016
5 21 4 -2.2200 -0.0056
5 21 5 -1.4586 0.0020
5 21 6 7.1030 -0.0018
5 21 7 -6.4803 -0.0010
5 21 8 4.7818 0.0045
5 21 9 -1.1311 0.0015
5 21 10 -4.2596 0.0028
5 21 11 2.8295 0.0016
5 21 12 0.4740 0.0033
5 22 0 -28.5310 -0.0094
5 22 1 20.0449 -0.0014
5 22 2 -0.4048 -0.0041
5 22 3 -4.6067 -0.0016
5 22 4 4.7496 -0.0009
5 22 5 -3.8389 0.0028
5 22 6 5.0052 0.0039
5 22 7 1.2937 0.0014
5 22 8 -5.6725 0.0013
5 22 9 3.2531 0.0036
5 22 10 -3.6125 0.0006
5 22 11 2.2087 0.0018
5 23 0 2.0423 -0.0018
5 23 1 4.2574 0.0017
5 23 2 9.5958 -0.0012
5 23 3 -9.5092 0.0041
5 23 4 0.2779 -0.0013
5 23 5 0.4633 0.0062
5 23 6 -1.9603 -0.0002
5 23 7 2.0723 0.0027
5 23 8 -1.0453 -0.0006
5 23 9 0.6693 -0.0034
5 23 10 -1.1074 0.0022
5 24 0 -2.4651 -0.0052
5 24 1 -1.6513 0.0002
5 24 2 3.4210 -0.0050
5 24 3 -9.8988 0.0016
5 24 4 -4.6718 -0.0025
5 24 5 -0.3388 0.0032
5 24 6 4.7455 -0.0023
5 24 7 2.0469 0.0012
5 24 8 -0.9443 -0.0002
5 24 9 -0.5567 -0.0058
5 25 0 -15.0953 0.0019
5 25 1 -4.5775 0.0012
5 25 2 6.8823 -0.0013
5 25 3 -11.6024 0.0083
5 25 4 4.0559 -0.0010
5 25 5 2.2349 0.0036
5 25 6 0.2698 0.0015
5 25 7 0.7420 0.0031
5 25 8 -0.2027 -0.0042
5 26 0 -1.6647 0.0044
5 26 1 5.9719 -0.0007
5 26 2 3.7751 0.0035
5 26 3 -2.7853 0.0012
5 26 4 -1.2723 -0.0001
5 26 5 2.6321 0.0016
5 26 6 0.8017 -0.0065
5 26 7 -0.4495 0.0040
5 27 0 11.4858 0.0070
5 27 1 1.1382 -0.0030
5 27 2 -1.3028 -0.0014
5 27 3 -0.4683 0.0012
5 27 4 3.0609 -0.0000
5 27 5 -1.8943 -0.0035
5 27 6 -1.8040 0.0065
5 28 0 9.0414 0.0078
5 28 1 -0.1179 -0.0036
5 28 2 3.9678 0.0074
5 28 3 -1.5614 0.0000
5 28 4 -1.2794 0.0096
5 29 0 2.4874 0.0070
5 29 1 0.3636 -0.0063
6 0 0 -1.9737 0.1597
6 0 1 -74.1598 -0.0240
6 0 2 11.5688 -0.0524
6 0 3 13.4637 0.0010
6 0 4 -4.8382 -0.0168
6 0 5 -12.7468 0.0505
6 0 6 -0.1579 0.0200
6 0 7 2.5387 -0.0428
6 0 8 2.2362 0.0715
6 0 9 10.3295 -0.0122
6 0 10 11.5265 0.0277
6 0 11 -9.5409 0.0511
6 0 12 -7.5332 -0.0102
6 0 13 9.3733 0.0010
6 0 14 0.7696 -0.0008
6 0 15 -0.5618 0.0238
6 0 16 -2.5261 -0.0162
6 0 17 -0.2307 0.0015
6 1 0 -36.6095 -0.0252
6 1 1 7.4416 -0.0050
6 1 2 -1.2289 0.0295
6 1 3 21.9980 -0.0213
6 1 4 -6.8776 -0.0197
6 1 5 -8.8145 0.0290
6 1 6 7.5984 -0.0081
6 1 7 19.9122 0.0202
6 1 8 -3.0352 0.0016
6 1 9 -3.7627 -0.0085
6 1 10 -8.3304 -0.0095
6 1 11 4.5442 0.0125
6 1 12 -5.5501 0.0066
6 1 13 1.9897 0.0086
6 1 14 -2.7411 -0.0099
6 1 15 -1.9299 0.0044
6 1 16 -0.4146 0.0103
6 1 17 -2.2452 -0.0103
6 2 0 -13.3378 0.0236
6 2 1 -12.9074 -0.0424
6 2 2 22.5687 -0.0336
6 2 3 15.1583 -0.0139
6 2 4 -9.5855 -0.0316
6 2 5 -9.8788 0.0201
6 2 6 25.6721 -0.0063
6 2 7 -3.3672 -0.0107
6 2 8 -30.6422 0.0148
6 2 9 16.6713 -0.0064
6 2 10 3.8199 0.0216
6 2 11 -6.5795 0.0134
6 2 12 -6.3364 0.0049
6 2 13 2.1001 0.0017
6 2 14 6.1990 0.0019
6 2 15 -2.7166 0.0131
6 2 16 -0.2666 -0.0041
6 2 17 1.9824 0.0058
6 3 0 -13.2975 -0.0236
6 3 1 10.6118 -0.0071
6 3 2 -1.3400 0.0241
6 3 3 16.7723 -0.0122
6 3 4 -5.7298 -0.0058
6 3 5 -20.8926 0.0356
6 3 6 17.6133 -0.0015
6 3 7 -13.2103 0.0334
6 3 8 18.9196 0.0036
6 3 9 -9.0953 0.0048
6 3 10 -5.2521 0.0007
6 3 11 4.0816 -0.0027
6 3 12 -4.2810 0.0150
6 3 13 6.2241 -0.0065
6 3 14 5.4620 -0.0025
6 3 15 -3.7518 0.0045
6 3 16 1.2874 -0.0050
6 3 17 -1.5523 0.0016
6 4 0 -20.8678 -0.0033
6 4 1 -1.8282 -0.0014
6 4 2 43.8697 -0.0183
6 4 3 -37.6077 -0.0024
6 4 4 16.2253 -0.0090
6 4 5 -18.3189 -0.0021
6 4 6 26.6773 -0.0118
6 4 7 3.1649 -0.0001
6 4 8 -34.2060 -0.0129
6 4 9 12.1724 -0.0087
6 4 10 -2.6156 -0.0043
6 4 11 1.6659 -0.0109
6 4 12 0.1215 -0.0019
6 4 13 0.5966 -0.0029
6 4 14 6.7774 -0.0056
6 4 15 -10.7123 -0.0008
6 4 16 2.7376 -0.0087
6 4 17 1.9554 0.0064
6 5 0 -8.7088 -0.0119
6 5 1 23.9666 -0.0051
6 5 2 -31.7798 -0.0060
6 5 3 6.0030 -0.0004
6 5 4 23.6095 -0.0026
6 5 5 -35.9944 0.0087
6 5 6 -4.7891 -0.0101
6 5 7 -2.9127 0.0165
6 5 8 2.5697 -0.0023
6 5 9 3.2136 -0.0048
6 5 10 -1.2776 0.0008
6 5 11 5.7213 -0.0043
6 5 12 -3.8400 -0.0021
6 5 13 5.2059 -0.0076
6 5 14 -0.6879 -0.0000
6 5 15 -0.1385 -0.0052
6 5 16 -1.6450 0.0028
6 5 17 -1.8483 0.0007
6 6 0 -32.9327 0.0059
6 6 1 -18.1169 0.0052
6 6 2 18.1984 0.0141
6 6 3 -16.3519 0.0149
6 6 4 0.7458 0.0155
6 6 5 -40.1857 -0.0132
6 6 6 37.1176 0.0076
6 6 7 18.4851 0.0134
6 6 8 -20.1053 -0.0068
6 6 9 16.3954 0.0058
6 6 10 -8.3133 -0.0068
6 6 11 6.6796 -0.0077
6 6 12 1.8233 -0.0049
6 6 13 -2.0376 0.0041
6 6 14 2.9227 0.0014
6 6 15 -10.0120 -0.0038
6 6 16 1.4928 -0.0026
6 6 17 2.4334 0.0014
6 7 0 -25.3757 -0.0002
6 7 1 -10.1156 -0.0056
6 7 2 1.3882 0.0042
6 7 3 -4.5838 0.0030
6 7 4 28.9473 -0.0016
6 7 5 -10.6800 0.0043
6 7 6 7.2400 -0.0080
6 7 7 12.7571 0.0078
6 7 8 -10.0513 -0.0002
6 7 9 -0.3956 0.0040
6 7 10 -0.0761 -0.0009
6 7 11 2.9423 -0.0014
6 7 12 -5.5978 -0.0037
6 7 13 -4.2652 -0.0020
6 7 14 -0.8573 -0.0008
6 7 15 3.1887 -0.0055
6 7 16 -1.2693 0.0031
6 7 17 0.0301 -0.0153
6 8 0 -33.9564 -0.0014
6 8 1 9.1316 0.0096
6 8 2 20.2150 0.0138
6 8 3 9.7759 0.0112
6 8 4 -7.8207 0.0129
6 8 5 -24.0837 -0.0091
6 8 6 27.5305 0.0025
6 8 7 -0.2089 0.0130
6 8 8 -11.9286 -0.0010
6 8 9 -0.0257 0.0062
6 8 10 -0.8330 -0.0110
6 8 11 0.3773 -0.0032
6 8 12 -3.2646 -0.0047
6 8 13 4.0295 0.0002
6 8 14 1.6677 0.0028
6 8 15 -2.0539 0.0032
6 8 16 0.6243 -0.0039
6 9 0 12.1944 0.0062
6 9 1 -0.1186 -0.0020
6 9 2 5.9077 0.0090
6 9 3 -19.2788 0.0025
6 9 4 19.1850 -0.0002
6 9 5 -8.4320 -0.0045
6 9 6 8.8057 -0.0017
6 9 7 2.5984 -0.0076
6 9 8 -7.7072 0.0006
6 9 9 -6.4821 -0.0005
6 9 10 8.6885 0.0001
6 9 11 0.8577 -0.0034
6 9 12 0.3995 0.0018
6 9 13 -3.2732 -0.0022
6 9 14 3.2403 0.0054
6 9 15 2.5931 0.0062
6 9 16 -1.7443 -0.0010
6 10 0 5.7544 -0.0037
6 10 1 -6.5727 0.0056
6 10 2 0.6535 0.0088
6 10 3 15.3180 -0.0087
6 10 4 -12.6693 0.0071
6 10 5 3.0181 -0.0054
6 10 6 5.8041 -0.0026
6 10 7 -13.9925 -0.0006
6 10 8 2.1719 -0.0014
6 10 9 -1.9772 0.0079
6 10 10 7.4714 -0.0079
6 10 11 -4.1827 0.0028
6 10 12 -6.8407 -0.0040
6 10 13 9.6171 0.0017
6 10 14 -2.1560 0.0053
6 10 15 1.4292 0.0028
6 10 16 -1.6251 -0.0018
6 11 0 2.7894 0.0048
6 11 1 12.5595 0.0023
6 11 2 -26.6811 -0.0024
6 11 3 4.9989 0.0030
6 11 4 9.6455 0.0004
6 11 5 -15.5939 -0.0068
6 11 6 -8.3433 -0.0053
6 11 7 7.6091 -0.0113
6 11 8 -1.6719 0.0021
6 11 9 -3.4720 0.0002
6 11 10 1.3133 -0.0015
6 11 11 2.6776 -0.0014
6 11 12 1.3798 -0.0008
6 11 13 2.2666 0.0029
6 11 14 -0.3990 0.0051
6 11 15 0.3535 0.0014
6 11 16 -4.0341 0.0020
6 12 0 -5.7145 -0.0038
6 12 1 -21.6831 -0.0019
6 12 2 -12.4372 0.0009
6 12 3 18.0310 -0.0098
6 12 4 -15.5071 -0.0015
6 12 5 0.8785 -0.0030
6 12 6 1.3661 -0.0019
6 12 7 -3.0473 -0.0046
6 12 8 5.4546 -0.0006
6 12 9 2.1673 0.0049
6 12 10 7.3259 -0.0026
6 12 11 -2.4274 0.0022
6 12 12 -0.6115 -0.0009
6 12 13 -2.6900 0.0017
6 12 14 -0.4038 0.0004
6 12 15 -1.0760 -0.0038
6 13 0 -24.9296 0.0016
6 13 1 4.2347 0.0047
6 13 2 -19.9471 0.0001
6 13 3 16.7336 0.0027
6 13 4 14.4372 0.0006
6 13 5 -26.3748 -0.0016
6 13 6 21.6776 0.0002
6 13 7 0.0196 -0.0054
6 13 8 10.6923 0.0019
6 13 9 -9.2087 0.0018
6 13 10 -3.2683 -0.0031
6 13 11 3.9787 0.0039
6 13 12 -5.6523 -0.0038
6 13 13 -2.4053 0.0042
6 13 14 3.4165 -0.0018
6 13 15 -3.0373 0.0054
6 14 0 -7.2091 -0.0033
6 14 1 0.2892 0.0028
6 14 2 4.2204 -0.0048
6 14 3 7.9124 -0.0034
6 14 4 1.5208 -0.0069
6 14 5 1.7516 0.0022
6 14 6 7.2761 -0.0016
6 14 7 -5.4281 -0.0025
6 14 8 -2.1170 -0.0002
6 14 9 -1.1545 -0.0011
6 14 10 3.4258 0.0039
6 14 11 0.3307 0.0026
6 14 12 -5.4859 0.0013
6 14 13 0.2324 -0.0017
6 14 14 1.4201 0.0089
6 14 15 0.9466 0.0004
6 15 0 -15.6570 -0.0059
6 15 1 1.2277 0.0048
6 15 2 -14.9558 -0.0051
6 15 3 22.5434 0.0001
6 15 4 4.8463 -0.0034
6 15 5 -17.5806 -0.0012
6 15 6 9.7483 0.0051
6 15 7 -1.3813 -0.0015
6 15 8 5.2898 0.0009
6 15 9 -3.9008 -0.0011
6 15 10 -4.6867 0.0023
6 15 11 4.4379 0.0022
6 15 12 -7.2775 -0.0065
6 15 13 6.6025 0.0114
6 15 14 -0.3422 -0.0063
6 16 0 -12.0644 -0.0036
6 16 1 21.2609 -0.0007
6 16 2 -0.9950 -0.0045
6 16 3 2.2651 -0.0008
6 16 4 2.2175 -0.0036
6 16 5 -4.8899 0.0017
6 16 6 2.4823 0.0025
6 16 7 -4.2223 -0.0016
6 16 8 -6.2157 0.0012
6 16 9 -0.8225 -0.0014
6 16 10 -0.9131 0.0026
6 16 11 2.1202 0.0008
6 16 12 0.3890 0.0001
6 16 13 -1.0401 0.0032
6 16 14 1.9006 -0.0031
6 17 0 5.2910 -0.0081
6 17 1 -14.5647 0.0057
6 17 2 -7.4179 -0.0048
6 17 3 9.6077 0.0017
6 17 4 1.1884 0.0002
6 17 5 -9.7305 -0.0021
6 17 6 -5.1737 0.0062
6 17 7 -2.9160 0.0044
6 17 8 5.0268 0.0022
6 17 9 -6.1034 0.0002
6 17 10 3.7427 -0.0009
6 17 11 2.6995 0.0039
6 17 12 -3.9683 0.0017
6 17 13 2.2731 0.0068
6 18 0 -33.8329 -0.0006
6 18 1 19.7347 -0.0012
6 18 2 2.5558 -0.0032
6 18 3 -0.4481 0.0054
6 18 4 1.5860 -0.0044
6 18 5 -7.2407 -0.0000
6 18 6 1.8331 0.0041
6 18 7 -0.2597 0.0022
6 18 8 6.9535 -0.0005
6 18 9 -3.3785 -0.0026
6 18 10 4.1965 0.0040
6 18 11 -1.9875 -0.0011
6 18 12 1.2214 0.0091
6 18 13 0.4861 -0.0049
6 19 0 -2.7876 -0.0030
6 19 1 16.7043 -0.0007
6 19 2 -8.3821 -0.0005
6 19 3 -1.2005 0.0002
6 19 4 9.0445 -0.0010
6 19 5 -0.9437 0.0014
6 19 6 -3.7071 0.0010
6 19 7 9.1172 0.0032
6 19 8 1.6567 -0.0004
6 19 9 -7.2188 0.0014
6 19 10 4.4426 -0.0031
6 19 11 -1.7450 -0.0013
6 19 12 2.1230 -0.0018
6 20 0 0.0389 0.0039
6 20 1 -6.9022 0.0008
6 20 2 -8.5427 0.0001
6 20 3 10.4250 0.0060
6 20 4 -7.1654 0.0002
6 20 5 3.9432 0.0004
6 20 6 -1.1546 0.0014
6 20 7 -2.8280 0.0013
6 20 8 6.6080 0.0035
6 20 9 -7.7733 -0.0021
6 20 10 2.6420 -0.0025
6 20 11 0.4594 -0.0036
6 20 12 0.2636 0.0127
6 21 0 -0.4448 0.0035
6 21 1 7.6702 -0.0062
6 21 2 -7.6902 0.0018
6 21 3 4.6166 -0.0008
6 21 4 -5.9291 0.0022
6 21 5 8.7492 -0.0008
6 21 6 -7.9302 -0.0004
6 21 7 6.5755 0.0034
6 21 8 -3.5810 -0.0016
6 21 9 -5.2250 0.0028
6 21 10 5.5700 -0.0030
6 21 11 0.2040 0.0063
6 22 0 48.3352 0.0040
6 22 1 -6.3116 0.0010
6 22 2 -3.4838 0.0022
6 22 3 6.2082 0.0060
6 22 4 -3.2929 -0.0004
6 22 5 11.7698 0.0027
6 22 6 -9.6829 0.0005
6 22 7 -1.9011 -0.0017
6 22 8 2.5703 0.0034
6 22 9 -0.9903 -0.0031
6 22 10 1.6852 -0.0006
6 23 0 14.2862 0.0075
6 23 1 -10.4202 -0.0038
6 23 2 -6.6941 0.0032
6 23 3 6.1888 -0.0003
6 23 4 -0.3150 -0.0008
6 23 5 -3.6030 0.0020
6 23 6 1.9070 -0.0048
6 23 7 0.9888 -0.0055
6 23 8 1.1357 -0.0020
6 23 9 -2.1179 -0.0029
6 24 0 4.4941 0.0023
6 24 1 -2.2129 -0.0003
6 24 2 -6.5876 0.0024
6 24 3 -1.6211 -0.0020
6 24 4 -0.1238 0.0005
6 24 5 5.8019 -0.0037
6 24 6 -1.5250 -0.0039
6 24 7 -0.5076 -0.0046
6 24 8 -1.8578 0.0028
6 25 0 -0.9566 0.0056
6 25 1 4.1848 0.0012
6 25 2 -7.9084 0.0052
6 25 3 5.4978 -0.0023
6 25 4 3.0711 0.0005
6 25 5 -0.3334 0.0023
6 25 6 1.1973 -0.0027
6 25 7 -2.9070 0.0021
6 26 0 3.7418 -0.0013
6 26 1 2.5722 0.0008
6 26 2 -3.5371 0.0007
6 26 3 -1.1439 -0.0051
6 26 4 4.4307 -0.0009
6 26 5 -0.4346 -0.0015
6 26 6 -0.9699 0.0021
6 27 0 -2.0365 -0.0028
6 27 1 -3.0995 0.0009
6 27 2 -0.2887 0.0013
6 27 3 -1.7493 -0.0045
6 27 4 0.4909 0.0034
6 28 0 -7.1095 -0.0049
6 28 1 1.0240 0.0004
6 28 2 -0.4923 0.0042
7 0 0 -51.0005 0.0160
7 0 1 28.5756 -0.0961
7 0 2 1.9922 0.0372
7 0 3 -3.2354 0.0393
7 0 4 -5.8757 0.0210
7 0 5 18.0906 0.0419
7 0 6 -14.5389 -0.0077
7 0 7 11.6021 0.0294
7 0 8 9.8144 0.0268
7 0 9 3.4834 -0.0017
7 0 10 -13.0173 0.0603
7 0 11 -1.6667 -0.0641
7 0 12 5.1018 0.0373
7 0 13 -0.4066 -0.0176
7 0 14 -1.0617 0.0019
7 0 15 -0.9812 -0.0018
7 0 16 -1.0966 0.0184
7 1 0 11.2062 -0.0041
7 1 1 15.0823 -0.0169
7 1 2 12.1728 -0.0181
7 1 3 -6.7733 -0.0103
7 1 4 1.0355 0.0171
7 1 5 10.2866 -0.0045
7 1 6 5.6685 -0.0055
7 1 7 -1.3503 0.0026
7 1 8 -11.5756 -0.0266
7 1 9 0.1214 0.0091
7 1 10 0.9213 0.0096
7 1 11 -6.5023 0.0010
7 1 12 4.5699 -0.0075
7 1 13 -3.1822 -0.0103
7 1 14 0.7880 0.0209
7 1 15 -1.9508 -0.0065
7 1 16 -0.2152 0.0048
7 2 0 17.9491 0.0073
7 2 1 9.3833 -0.0268
7 2 2 0.4809 0.0047
7 2 3 -9.0473 0.0160
7 2 4 2.8775 0.0275
7 2 5 17.9953 0.0116
7 2 6 -21.3482 -0.0068
7 2 7 -20.6543 0.0167
7 2 8 26.1180 0.0033
7 2 9 -4.5436 0.0040
7 2 10 -5.7549 0.0215
7 2 11 -2.7599 -0.0328
7 2 12 7.5869 0.0183
7 2 13 1.6031 -0.0087
7 2 14 -1.5107 -0.0024
7 2 15 1.4229 0.0045
7 2 16 0.6801 -0.0024
7 3 0 14.9830 0.0155
7 3 1 -17.5942 -0.0069
7 3 2 33.5679 0.0070
7 3 3 -21.4680 0.0017
7 3 4 -7.5226 0.0203
7 3 5 11.1416 -0.0168
7 3 6 -15.0543 -0.0012
7 3 7 19.7719 -0.0050
7 3 8 -10.8737 -0.0332
7 3 9 -0.6041 0.0021
7 3 10 1.7806 -0.0111
7 3 11 -3.5526 -0.0075
7 3 12 8.5427 -0.0067
7 3 13 -0.0869 -0.0180
7 3 14 -0.9804 0.0110
7 3 15 -2.9153 -0.0065
7 3 16 0.4245 -0.0064
7 4 0 14.7788 -0.0213
7 4 1 23.6909 0.0027
7 4 2 -28.3524 -0.0092
7 4 3 4.3193 -0.0137
7 4 4 -10.0944 -0.0012
7 4 5 27.3828 -0.0034
7 4 6 -25.3110 -0.0108
7 4 7 -9.6911 -0.0095
7 4 8 13.6742 -0.0091
7 4 9 -6.1046 -0.0033
7 4 10 3.0270 -0.0111
7 4 11 1.2810 0.0021
7 4 12 3.0782 -0.0055
7 4 13 1.4835 -0.0097
7 4 14 -10.0605 0.0035
7 4 15 4.5869 -0.0084
7 4 16 0.7698 0.0044
7 5 0 0.4579 0.0169
7 5 1 -26.8762 0.0005
7 5 2 14.9872 0.0237
7 5 3 4.6245 0.0024
7 5 4 -27.8189 0.0232
7 5 5 -1.2989 -0.0010
7 5 6 4.3089 0.0042
7 5 7 11.3656 0.0040
7 5 8 -1.0696 -0.0081
7 5 9 5.3746 0.0083
7 5 10 3.0591 -0.0057
7 5 11 -2.3765 -0.0013
7 5 12 2.8004 -0.0014
7 5 13 -1.9702 -0.0034
7 5 14 0.1614 0.0089
7 5 15 -2.0606 -0.0006
7 5 16 -0.0635 -0.0058
7 6 0 12.5579 0.0016
7 6 1 9.4737 0.0126
7 6 2 -5.3650 0.0048
7 6 3 -6.3760 -0.0073
7 6 4 -22.5411 -0.0079
7 6 5 52.7239 0.0007
7 6 6 -1.4569 0.0069
7 6 7 -10.5408 -0.0030
7 6 8 11.3307 -0.0058
7 6 9 -9.0462 0.0015
7 6 10 2.7853 -0.0114
7 6 11 -1.6844 0.0144
7 6 12 -1.2740 -0.0002
7 6 13 -2.6304 0.0031
7 6 14 -7.0451 -0.0006
7 6 15 3.5723 -0.0080
7 6 16 1.7427 0.0070
7 7 0 0.9449 -0.0116
7 7 1 8.0550 0.0087
7 7 2 1.4933 0.0079
7 7 3 14.3469 -0.0031
7 7 4 -7.5274 -0.0019
7 7 5 11.9150 0.0098
7 7 6 1.8108 -0.0028
7 7 7 -15.7886 0.0024
7 7 8 0.8930 -0.0009
7 7 9 -1.4417 0.0056
7 7 10 -0.7070 -0.0043
7 7 11 -3.9663 0.0032
7 7 12 -4.0001 0.0005
7 7 13 3.0829 0.0027
7 7 14 2.9605 0.0008
7 7 15 -1.3238 0.0028
7 7 16 0.9776 -0.0032
7 8 0 29.1876 0.0088
7 8 1 10.4503 0.0155
7 8 2 0.2197 -0.0055
7 8 3 -13.7114 -0.0021
7 8 4 -10.6235 -0.0050
7 8 5 24.9749 -0.0093
7 8 6 -11.2170 0.0095
7 8 7 -8.7912 -0.0068
7 8 8 6.0629 -0.0022
7 8 9 -4.1135 -0.0039
7 8 10 1.3120 -0.0013
7 8 11 0.0821 0.0047
7 8 12 6.8455 0.0054
7 8 13 -0.4563 0.0085
7 8 14 -0.6648 -0.0006
7 8 15 1.0858 0.0010
7 9 0 10.3083 -0.0114
7 9 1 -8.7394 -0.0023
7 9 2 -8.1628 -0.0040
7 9 3 9.2030 -0.0033
7 9 4 -5.9980 -0.0152
7 9 5 11.2319 -0.0030
7 9 6 -2.3343 -0.0012
7 9 7 -10.4961 0.0011
7 9 8 -2.0936 0.0012
7 9 9 8.2672 0.0024
7 9 10 -0.4429 -0.0011
7 9 11 1.0903 0.0049
7 9 12 -3.1779 0.0011
7 9 13 4.2467 0.0067
7 9 14 -0.0177 -0.0010
7 9 15 -1.9205 -0.0007
7 10 0 -8.0305 -0.0011
7 10 1 1.1289 0.0072
7 10 2 3.4912 -0.0075
7 10 3 -8.1307 -0.0016
7 10 4 4.6304 -0.0018
7 10 5 0.1182 -0.0077
7 10 6 -17.1456 0.0069
7 10 7 6.3540 -0.0027
7 10 8 -0.8583 0.0005
7 10 9 6.9644 0.0001
7 10 10 -7.4664 0.0008
7 10 11 0.4623 0.0012
7 10 12 7.7478 0.0011
7 10 13 -3.3521 0.0073
7 10 14 -0.5772 -0.0017
7 10 15 -0.6293 -0.0017
7 11 0 -2.2005 -0.0055
7 11 1 -25.5299 -0.0028
7 11 2 19.7248 -0.0082
7 11 3 -6.0307 0.0017
7 11 4 -15.7112 -0.0111
7 11 5 6.9043 -0.0074
7 11 6 4.5536 0.0010
7 11 7 1.4431 0.0015
7 11 8 -5.0038 0.0046
7 11 9 7.0483 -0.0017
7 11 10 1.3204 0.0007
7 11 11 1.4099 0.0009
7 11 12 1.4805 -0.0000
7 11 13 -5.4000 0.0028
7 11 14 1.2546 -0.0090
7 11 15 -2.5590 0.0009
7 12 0 -17.1627 -0.0027
7 12 1 -3.6138 -0.0003
7 12 2 14.6089 -0.0014
7 12 3 -19.6897 0.0004
7 12 4 20.4315 0.0025
7 12 5 -5.0505 -0.0029
7 12 6 3.1752 0.0055
7 12 7 3.4871 0.0004
7 12 8 3.5520 0.0043
7 12 9 4.9226 0.0021
7 12 10 -6.7190 -0.0019
7 12 11 -2.1237 -0.0005
7 12 12 -1.7512 -0.0051
7 12 13 -2.2742 -0.0002
7 12 14 2.7831 -0.0007
7 13 0 6.8510 0.0025
7 13 1 -16.2851 -0.0006
7 13 2 40.6116 -0.0026
7 13 3 -9.2913 0.0018
7 13 4 -10.3755 -0.0026
7 13 5 17.7865 0.0018
7 13 6 -2.7485 -0.0004
7 13 7 4.2928 0.0011
7 13 8 -10.0526 0.0077
7 13 9 -0.0559 -0.0044
7 13 10 -1.0928 0.0018
7 13 11 -2.2740 -0.0009
7 13 12 -0.4541 0.0024
7 13 13 2.6302 0.0028
7 13 14 -1.5215 -0.0009
7 14 0 2.3565 -0.0033
7 14 1 7.9984 -0.0041
7 14 2 3.8980 -0.0014
7 14 3 -6.7268 0.0009
7 14 4 4.2512 0.0047
7 14 5 2.2644 -0.0007
7 14 6 -8.0204 0.0017
7 14 7 1.7491 0.0013
7 14 8 -2.0822 0.0055
7 14 9 5.0299 -0.0014
7 14 10 -4.7366 0.0035
7 14 11 -0.3545 -0.0033
7 14 12 -1.0662 0.0002
7 14 13 4.0846 0.0001
7 14 14 -0.4765 -0.0074
7 15 0 -2.3938 0.0079
7 15 1 -6.9359 -0.0028
7 15 2 23.8458 0.0013
7 15 3 -11.5670 0.0011
7 15 4 -7.5489 0.0033
7 15 5 7.0032 0.0032
7 15 6 -2.8209 0.0037
7 15 7 2.0867 -0.0053
7 15 8 -6.1021 0.0048
7 15 9 -1.6041 -0.0030
7 15 10 3.0034 0.0014
7 15 11 -5.1843 -0.0020
7 15 12 7.9668 0.0018
7 15 13 -1.1352 -0.0040
7 16 0 18.5146 -0.0010
7 16 1 -8.7310 -0.0016
7 16 2 0.8773 0.0034
7 16 3 -1.9178 0.0003
7 16 4 -6.2870 0.0042
7 16 5 -1.1047 0.0022
7 16 6 -3.4073 -0.0019
7 16 7 -4.7150 0.0009
7 16 8 -0.0145 0.0017
7 16 9 1.5002 0.0019
7 16 10 -0.2883 0.0012
7 16 11 1.6046 -0.0034
7 16 12 0.8920 0.0048
7 16 13 0.0275 -0.0099
7 17 0 -20.7197 0.0077
7 17 1 -10.2278 0.0009
7 17 2 17.2863 0.0013
7 17 3 -6.7434 0.0016
7 17 4 -7.9295 0.0027
7 17 5 -1.7509 0.0036
7 17 6 6.4398 0.0021
7 17 7 -1.3331 -0.0022
7 17 8 -0.5460 -0.0002
7 17 9 5.4166 -0.0034
7 17 10 0.1383 0.0053
7 17 11 -3.0450 -0.0022
7 17 12 1.6474 0.0065
7 18 0 6.9548 0.0022
7 18 1 9.7647 -0.0018
7 18 2 8.2424 0.0049
7 18 3 -6.6534 -0.0008
7 18 4 0.1241 -0.0019
7 18 5 4.1512 0.0028
7 18 6 3.3133 -0.0042
7 18 7 6.3917 -0.0001
7 18 8 -1.9381 -0.0041
7 18 9 1.2983 0.0011
7 18 10 -2.5041 0.0022
7 18 11 0.4282 0.0005
7 18 12 2.4808 -0.0101
7 19 0 14.4085 0.0015
7 19 1 -5.5845 0.0029
7 19 2 1.5199 0.0033
7 19 3 4.7555 -0.0001
7 19 4 -2.2004 -0.0019
7 19 5 -0.6043 0.0022
7 19 6 11.6504 0.0014
7 19 7 -7.4576 -0.0014
7 19 8 -5.7481 -0.0013
7 19 9 7.3741 -0.0018
7 19 10 -2.6433 0.0024
7 19 11 2.3472 -0.0095
7 20 0 -2.7680 0.0017
7 20 1 0.0920 0.0000
7 20 2 3.0805 0.0037
7 20 3 -5.4223 -0.0035
7 20 4 1.9157 -0.0018
7 20 5 -2.2028 0.0032
7 20 6 -3.3104 -0.0026
7 20 7 3.4303 0.0004
7 20 8 -4.8131 -0.0019
7 20 9 3.2310 -0.0029
7 20 10 -1.5769 -0.0001
7 21 0 12.5671 -0.0050
7 21 1 -0.0385 0.0026
7 21 2 5.5066 0.0025
7 21 3 -5.0334 -0.0003
7 21 4 5.6634 -0.0032
7 21 5 -6.1516 -0.0020
7 21 6 4.4951 -0.0008
7 21 7 -4.7240 -0.0021
7 21 8 -4.0874 0.0030
7 21 9 7.2924 -0.0033
7 21 10 -2.1561 0.0056
7 22 0 -13.1096 0.0010
7 22 1 -1.8722 0.0027
7 22 2 6.8978 0.0023
7 22 3 -6.2947 -0.0047
7 22 4 13.2695 -0.0018
7 22 5 -16.7029 -0.0007
7 22 6 5.8380 -0.0007
7 22 7 1.5571 0.0011
7 22 8 0.1875 -0.0004
7 22 9 1.6100 -0.0086
7 23 0 -19.5050 -0.0071
7 23 1 0.9432 0.0024
7 23 2 6.0164 -0.0017
7 23 3 -7.3608 -0.0048
7 23 4 -1.0430 0.0011
7 23 5 0.2680 -0.0076
7 23 6 1.8462 -0.0054
7 23 7 0.0192 -0.0025
7 23 8 -2.6146 0.0022
7 24 0 -10.0462 0.0040
7 24 1 -2.0681 0.0011
7 24 2 -1.9797 -0.0032
7 24 3 2.4165 -0.0000
7 24 4 3.2628 -0.0016
7 24 5 -3.8632 -0.0046
7 24 6 0.7125 0.0001
7 24 7 -2.7107 0.0161
7 25 0 -4.5378 0.0016
7 25 1 -4.5558 -0.0019
7 25 2 9.0401 0.0000
7 25 3 -0.2428 0.0035
7 25 4 1.1149 -0.0006
7 25 5 0.1149 0.0044
7 25 6 -1.6064 0.0043
7 26 0 1.3050 0.0065
7 26 1 -2.5131 -0.0033
7 26 2 -1.3364 -0.0011
7 26 3 4.1828 -0.0023
7 26 4 -2.1577 0.0033
7 27 0 1.2116 0.0071
7 27 1 -2.2237 -0.0065
7 27 2 -0.9806 0.0017
8 0 0 24.3175 -0.0678
8 0 1 1.4618 0.0405
8 0 2 -4.8377 0.0585
8 0 3 12.8226 -0.0230
8 0 4 13.9694 0.0140
8 0 5 -20.6773 0.0140
8 0 6 15.3501 -0.0763
8 0 7 6.6959 0.0721
8 0 8 -6.5346 -0.0429
8 0 9 -10.0854 0.0031
8 0 10 1.6549 -0.0500
8 0 11 0.9782 0.0190
8 0 12 1.8271 -0.0146
8 0 13 -2.5048 0.0041
8 0 14 0.5276 0.0043
8 0 15 -3.0572 0.0283
8 1 0 21.2108 -0.0010
8 1 1 -0.0219 0.0096
8 1 2 -2.9358 0.0211
8 1 3 4.2457 -0.0083
8 1 4 6.5066 -0.0027
8 1 5 -7.9089 -0.0143
8 1 6 3.0629 -0.0051
8 1 7 -14.2495 -0.0034
8 1 8 7.2475 0.0011
8 1 9 -4.1887 -0.0034
8 1 10 -2.1757 -0.0034
8 1 11 5.6225 -0.0170
8 1 12 -1.4959 0.0142
8 1 13 -0.4598 0.0042
8 1 14 -1.9059 -0.0113
8 1 15 1.1610 0.0218
8 2 0 -3.3973 -0.0228
8 2 1 -10.2309 0.0229
8 2 2 -1.6722 0.0277
8 2 3 10.4503 -0.0100
8 2 4 1.9255 0.0039
8 2 5 -28.1522 -0.0051
8 2 6 2.2189 -0.0133
8 2 7 21.3166 0.0014
8 2 8 -8.7372 -0.0130
8 2 9 -3.1088 -0.0051
8 2 10 2.3844 -0.0169
8 2 11 7.5402 0.0045
8 2 12 -3.8950 -0.0081
8 2 13 0.7655 -0.0041
8 2 14 1.8441 0.0051
8 2 15 -1.0239 0.0031
8 3 0 -20.0207 -0.0347
8 3 1 36.6796 0.0033
8 3 2 -27.4394 -0.0052
8 3 3 2.9993 -0.0180
8 3 4 -2.2203 -0.0123
8 3 5 -5.8432 -0.0281
8 3 6 15.0789 -0.0108
8 3 7 -9.4516 -0.0174
8 3 8 3.0982 -0.0032
8 3 9 -1.1658 0.0027
8 3 10 -2.9045 -0.0162
8 3 11 6.7505 -0.0043
8 3 12 -2.6292 0.0010
8 3 13 0.3214 0.0019
8 3 14 -5.0601 0.0009
8 3 15 1.4279 -0.0076
8 4 0 -7.7740 -0.0010
8 4 1 -9.9412 0.0011
8 4 2 -10.3271 -0.0009
8 4 3 0.7117 0.0069
8 4 4 18.2872 0.0075
8 4 5 -33.1273 -0.0037
8 4 6 14.0486 0.0108
8 4 7 7.6647 -0.0052
8 4 8 -8.2838 0.0040
8 4 9 4.8965 0.0050
8 4 10 1.3488 0.0038
8 4 11 4.8336 0.0022
8 4 12 -4.9924 0.0015
8 4 13 -5.1325 -0.0011
8 4 14 4.7917 0.0043
8 4 15 0.0777 -0.0043
8 5 0 -7.5990 0.0026
8 5 1 18.3186 0.0094
8 5 2 -11.0477 -0.0048
8 5 3 -9.4075 0.0070
8 5 4 3.7102 0.0122
8 5 5 10.3717 -0.0201
8 5 6 12.3748 0.0061
8 5 7 -5.5848 0.0018
8 5 8 7.6153 0.0051
8 5 9 -1.6473 0.0051
8 5 10 -3.3616 0.0014
8 5 11 -0.1353 0.0059
8 5 12 -1.0516 -0.0011
8 5 13 -0.3055 0.0078
8 5 14 -2.0645 0.0026
8 5 15 1.4327 -0.0087
8 6 0 -1.2024 -0.0015
8 6 1 3.9344 -0.0163
8 6 2 -14.3493 -0.0150
8 6 3 2.1042 0.0109
8 6 4 42.4680 -0.0055
8 6 5 -17.4816 -0.0017
8 6 6 -0.8524 0.0085
8 6 7 0.8537 -0.0069
8 6 8 -10.1843 0.0041
8 6 9 -0.9525 0.0051
8 6 10 -2.2132 0.0113
8 6 11 1.2484 -0.0007
8 6 12 -5.1542 0.0021
8 6 13 -1.7661 0.0005
8 6 14 4.1898 0.0031
8 6 15 1.2410 -0.0049
8 7 0 9.5493 -0.0008
8 7 1 0.3162 0.0088
8 7 2 0.3779 -0.0086
8 7 3 0.2807 0.0030
8 7 4 8.1009 0.0091
8 7 5 -8.4587 -0.0114
8 7 6 -16.6793 0.0048
8 7 7 2.1390 -0.0006
8 7 8 0.8771 0.0068
8 7 9 -1.0206 -0.0015
8 7 10 0.4495 0.0064
8 7 11 -1.9396 0.0035
8 7 12 6.2516 0.0010
8 7 13 1.5603 0.0046
8 7 14 -0.4637 -0.0007
8 7 15 1.5544 0.0016
8 8 0 2.2688 0.0010
8 8 1 -7.4876 -0.0173
8 8 2 -12.2967 -0.0103
8 8 3 4.8588 -0.0020
8 8 4 12.0440 -0.0056
8 8 5 -16.8696 -0.0016
8 8 6 0.1130 0.0011
8 8 7 7.7991 -0.0054
8 8 8 -4.9778 0.0093
8 8 9 3.1159 -0.0041
8 8 10 3.2336 0.0082
8 8 11 4.1311 -0.0002
8 8 12 -1.9776 0.0007
8 8 13 -0.1940 -0.0040
8 8 14 0.3073 0.0026
8 9 0 -13.8636 -0.0036
8 9 1 -1.3100 -0.0014
8 9 2 -0.0766 -0.0001
8 9 3 0.9871 -0.0057
8 9 4 6.3861 0.0027
8 9 5 -3.2309 0.0048
8 9 6 -11.8740 0.0070
8 9 7 4.8429 0.0000
8 9 8 5.1493 0.0004
8 9 9 -0.5842 -0.0000
8 9 10 1.2945 0.0001
8 9 11 -2.4162 0.0030
8 9 12 3.4168 -0.0021
8 9 13 -2.1153 -0.0031
8 9 14 -1.5015 0.0011
8 10 0 1.4544 -0.0009
8 10 1 -3.7812 0.0014
8 10 2 -2.3397 -0.0045
8 10 3 6.6707 -0.0002
8 10 4 -9.2150 -0.0020
8 10 5 -8.1451 0.0086
8 10 6 9.3432 -0.0036
8 10 7 2.0331 -0.0044
8 10 8 3.8237 0.0079
8 10 9 -5.7778 -0.0039
8 10 10 5.9369 0.0001
8 10 11 0.8471 -0.0016
8 10 12 -2.8000 -0.0011
8 10 13 -0.8726 -0.0020
8 10 14 0.5309 -0.0064
8 11 0 -9.7946 0.0002
8 11 1 19.0026 -0.0014
8 11 2 -15.6820 0.0010
8 11 3 -6.4816 -0.0025
8 11 4 16.7446 0.0002
8 11 5 2.1299 0.0071
8 11 6 0.3673 0.0018
8 11 7 -3.6686 0.0010
8 11 8 9.1724 -0.0010
8 11 9 -3.1528 -0.0020
8 11 10 0.1557 -0.0039
8 11 11 -3.0532 -0.0033
8 11 12 -3.0635 -0.0031
8 11 13 0.5685 -0.0109
8 11 14 -1.2582 0.0074
8 12 0 10.3959 0.0055
8 12 1 1.9378 0.0043
8 12 2 -6.5375 0.0035
8 12 3 25.8376 0.0041
8 12 4 -11.1017 -0.0035
8 12 5 3.8225 0.0084
8 12 6 0.3538 -0.0022
8 12 7 1.7252 0.0036
8 12 8 0.7584 0.0016
8 12 9 -9.5847 -0.0037
8 12 10 0.1086 -0.0028
8 12 11 -1.0649 -0.0031
8 12 12 -1.1323 0.0020
8 12 13 3.6329 0.0101
8 13 0 -4.0356 -0.0033
8 13 1 39.0825 -0.0005
8 13 2 -27.2889 0.0013
8 13 3 5.2008 0.0002
8 13 4 5.0846 0.0000
8 13 5 -0.8082 0.0046
8 13 6 -4.5263 0.0001
8 13 7 -4.8054 0.0039
8 13 8 0.3889 -0.0014
8 13 9 -0.8125 -0.0039
8 13 10 -1.0582 0.0038
8 13 11 3.3650 -0.0024
8 13 12 0.5376 0.0067
8 13 13 0.2550 -0.0105
8 14 0 4.5332 0.0024
8 14 1 -2.4026 0.0074
8 14 2 -12.3373 0.0055
8 14 3 9.2228 0.0019
8 14 4 -4.2421 0.0003
8 14 5 -5.5701 0.0007
8 14 6 2.3272 0.0007
8 14 7 -0.7181 0.0030
8 14 8 3.0748 -0.0028
8 14 9 -7.5946 -0.0034
8 14 10 5.9018 -0.0012
8 14 11 -1.7046 -0.0003
8 14 12 3.8065 -0.0109
8 14 13 -0.1490 0.0043
8 15 0 7.3759 0.0025
8 15 1 15.0306 -0.0017
8 15 2 -20.6361 0.0042
8 15 3 5.3840 -0.0003
8 15 4 0.4521 0.0008
8 15 5 -2.5764 0.0007
8 15 6 -0.4049 -0.0065
8 15 7 -5.5519 0.0047
8 15 8 0.0488 -0.0048
8 15 9 2.1060 0.0007
8 15 10 -1.4813 0.0020
8 15 11 5.3583 -0.0082
8 15 12 -0.2612 0.0037
8 16 0 -10.3400 0.0004
8 16 1 -4.5752 0.0039
8 16 2 -2.4081 0.0024
8 16 3 -0.6976 -0.0014
8 16 4 -3.0326 0.0005
8 16 5 0.4405 -0.0009
8 16 6 -1.8543 -0.0037
8 16 7 1.6430 0.0042
8 16 8 2.1105 -0.0011
8 16 9 0.5300 -0.0016
8 16 10 2.3213 -0.0011
8 16 11 0.5988 0.0000
8 16 12 -2.7647 -0.0025
8 17 0 2.2695 0.0042
8 17 1 15.3502 -0.0015
8 17 2 -4.7809 -0.0010
8 17 3 -3.9443 0.0027
8 17 4 4.0919 -0.0027
8 17 5 9.3377 -0.0024
8 17 6 -6.4190 -0.0060
8 17 7 5.3615 0.0018
8 17 8 4.3615 -0.0007
8 17 9 -2.6370 -0.0001
8 17 10 -1.0577 0.0002
8 17 11 -0.3020 -0.0003
8 18 0 13.8898 0.0021
8 18 1 6.3691 -0.0017
8 18 2 -6.9456 -0.0012
8 18 3 5.3973 -0.0023
8 18 4 2.6716 -0.0033
8 18 5 4.5401 -0.0024
8 18 6 1.6190 0.0002
8 18 7 -1.2501 -0.0004
8 18 8 -2.4728 -0.0033
8 18 9 -0.4401 0.0046
8 18 10 0.8966 -0.0018
8 18 11 2.7681 -0.0070
8 19 0 3.9339 0.0025
8 19 1 0.9990 -0.0000
8 19 2 -3.9449 -0.0022
8 19 3 -1.9288 -0.0017
8 19 4 0.5546 -0.0008
8 19 5 8.3555 0.0016
8 19 6 -13.9291 -0.0009
8 19 7 0.9153 -0.0029
8 19 8 6.7853 0.0046
8 19 9 -3.4094 0.0046
8 19 10 1.3262 -0.0100
8 20 0 5.5911 0.0008
8 20 1 -4.8660 -0.0034
8 20 2 -4.2215 -0.0027
8 20 3 0.3206 -0.0036
8 20 4 -4.4577 0.0024
8 20 5 -1.9560 -0.0035
8 20 6 0.3854 -0.0009
8 20 7 -1.5505 0.0011
8 20 8 0.8534 -0.0033
8 20 9 -2.2844 0.0043
8 21 0 8.0954 0.0006
8 21 1 -0.2544 0.0016
8 21 2 -3.0672 -0.0028
8 21 3 0.1287 -0.0027
8 21 4 -0.2097 -0.0029
8 21 5 0.9038 -0.0014
8 21 6 -3.1367 0.0022
8 21 7 -1.0177 0.0029
8 21 8 5.6950 -0.0012
8 22 0 5.9876 -0.0026
8 22 1 -4.5267 -0.0018
8 22 2 -4.8857 -0.0024
8 22 3 9.7557 -0.0021
8 22 4 -13.8340 -0.0010
8 22 5 10.5244 0.0045
8 22 6 -1.6692 0.0004
8 22 7 1.2645 -0.0005
8 22 8 1.2956 -0.0107
8 23 0 4.1411 0.0012
8 23 1 -1.2062 0.0008
8 23 2 -11.1451 -0.0015
8 23 3 8.0427 0.0003
8 23 4 -4.6209 -0.0065
8 23 5 1.8060 0.0029
8 23 6 -1.4301 -0.0043
8 23 7 -1.5746 0.0119
8 24 0 0.0191 0.0002
8 24 1 -2.4509 -0.0015
8 24 2 8.0063 0.0051
8 24 3 1.0629 0.0001
8 24 4 -4.7363 -0.0023
8 24 5 2.8561 0.0141
8 25 0 -0.2984 -0.0011
8 25 1 9.8540 0.0043
8 25 2 -2.2539 0.0041
8 25 3 1.0777 -0.0054
8 25 4 -0.2998 0.0092
8 26 0 1.8162 -0.0033
8 26 1 0.6270 -0.0016
8 26 2 1.0039 -0.0013
9 0 0 4.6845 0.0917
9 0 1 -4.8366 -0.0035
9 0 2 27.8332 -0.0450
9 0 3 -4.8049 -0.0219
9 0 4 -14.6228 0.0082
9 0 5 9.4083 -0.0808
9 0 6 5.6510 0.0548
9 0 7 -11.8840 -0.0384
9 0 8 -4.8528 -0.0528
9 0 9 4.0595 0.0173
9 0 10 -0.1004 -0.0065
9 0 11 2.0848 0.0113
9 0 12 -1.8992 0.0140
9 0 13 -0.8803 -0.0049
9 0 14 -2.6144 0.0168
9 1 0 -6.3459 0.0003
9 1 1 -1.1382 0.0131
9 1 2 4.2219 -0.0344
9 1 3 -3.3582 0.0001
9 1 4 -12.5525 -0.0066
9 1 5 6.2553 -0.0068
9 1 6 -9.2573 0.0204
9 1 7 7.8184 -0.0181
9 1 8 -5.0852 0.0018
9 1 9 3.0935 -0.0005
9 1 10 3.6549 -0.0021
9 1 11 -0.0152 0.0201
9 1 12 -3.7930 -0.0167
9 1 13 1.1909 0.0036
9 1 14 1.3485 0.0135
9 2 0 -13.9165 0.0017
9 2 1 8.3512 -0.0067
9 2 2 9.0993 -0.0411
9 2 3 -11.0667 -0.0055
9 2 4 -19.6010 0.0041
9 2 5 18.6599 -0.0265
9 2 6 8.3104 0.0053
9 2 7 -8.1101 -0.0113
9 2 8 -1.3728 -0.0112
9 2 9 5.7797 0.0146
9 2 10 1.8443 -0.0102
9 2 11 -6.6008 0.0039
9 2 12 2.9135 0.0023
9 2 13 1.4231 0.0019
9 2 14 -2.5656 0.0002
9 3 0 23.7504 -0.0127
9 3 1 -21.5336 0.0054
9 3 2 4.6999 -0.0236
9 3 3 -10.3371 0.0103
9 3 4 4.5146 -0.0125
9 3 5 8.4229 0.0010
9 3 6 -4.5891 0.0172
9 3 7 2.3921 0.0050
9 3 8 -5.2069 0.0054
9 3 9 -0.2055 0.0034
9 3 10 3.7493 -0.0039
9 3 11 -1.3727 0.0169
9 3 12 0.1670 -0.0037
9 3 13 -4.4223 -0.0028
9 3 14 2.4322 -0.0032
9 4 0 9.4468 -0.0007
9 4 1 -19.5967 0.0100
9 4 2 10.7702 0.0062
9 4 3 5.2247 0.0059
9 4 4 -22.0160 0.0073
9 4 5 26.0648 0.0162
9 4 6 -3.5354 -0.0001
9 4 7 -7.6182 0.0023
9 4 8 6.2973 0.0170
9 4 9 1.5989 0.0024
9 4 10 3.9551 0.0005
9 4 11 -8.4813 0.0119
9 4 12 1.5712 -0.0114
9 4 13 3.4297 0.0073
9 4 14 -0.4294 -0.0049
9 5 0 13.7118 -0.0077
9 5 1 -15.8718 -0.0010
9 5 2 6.9336 -0.0069
9 5 3 5.8967 0.0096
9 5 4 8.7897 -0.0174
9 5 5 4.6660 0.0070
9 5 6 -7.1130 0.0058
9 5 7 6.5827 0.0029
9 5 8 -6.8263 0.0091
9 5 9 -3.5117 -0.0005
9 5 10 -0.4078 -0.0001
9 5 11 -0.1608 0.0018
9 5 12 -0.6535 -0.0044
9 5 13 -0.9389 0.0085
9 5 14 0.6553 -0.0039
9 6 0 6.2567 -0.0153
9 6 1 -17.2413 0.0075
9 6 2 18.5206 0.0116
9 6 3 17.3899 0.0053
9 6 4 -22.5207 -0.0097
9 6 5 6.7589 0.0158
9 6 6 -9.6732 -0.0030
9 6 7 -7.8412 0.0034
9 6 8 -0.4998 0.0097
9 6 9 1.5063 -0.0021
9 6 10 3.3564 -0.0028
9 6 11 -5.1273 0.0031
9 6 12 2.6110 0.0003
9 6 13 2.8719 0.0098
9 6 14 0.4598 -0.0153
9 7 0 -3.1733 -0.0011
9 7 1 -7.1636 -0.0014
9 7 2 8.3038 0.0049
9 7 3 0.2087 -0.0026
9 7 4 -11.2917 -0.0068
9 7 5 -12.7813 0.0054
9 7 6 7.0491 0.0024
9 7 7 3.9106 -0.0061
9 7 8 0.5233 0.0081
9 7 9 3.3732 -0.0060
9 7 10 0.0118 0.0040
9 7 11 4.9983 -0.0061
9 7 12 -0.7703 -0.0020
9 7 13 0.3685 -0.0003
9 7 14 0.0785 -0.0036
9 8 0 -11.7797 0.0002
9 8 1 -5.4373 -0.0039
9 8 2 10.5392 0.0056
9 8 3 -4.1708 0.0051
9 8 4 -11.4992 -0.0025
9 8 5 10.6395 0.0034
9 8 6 3.6411 -0.0016
9 8 7 -2.8221 0.0070
9 8 8 2.9042 -0.0070
9 8 9 2.1858 -0.0004
9 8 10 0.2350 -0.0071
9 8 11 -1.9334 -0.0050
9 8 12 0.1013 -0.0007
9 8 13 -0.7674 0.0041
9 9 0 -3.3471 0.0036
9 9 1 -4.2426 0.0019
9 9 2 5.9430 0.0057
9 9 3 3.2766 0.0059
9 9 4 -1.8311 0.0014
9 9 5 -11.4073 0.0042
9 9 6 10.4425 -0.0043
9 9 7 0.9889 -0.0019
9 9 8 -1.2936 -0.0032
9 9 9 1.7514 -0.0016
9 9 10 -0.7182 0.0027
9 9 11 0.8576 -0.0051
9 9 12 -3.3353 -0.0001
9 9 13 0.5457 0.0045
9 10 0 -7.1646 0.0076
9 10 1 3.9439 -0.0053
9 10 2 9.0580 0.0034
9 10 3 -14.9938 0.0004
9 10 4 6.4185 -0.0007
9 10 5 5.9725 -0.0021
9 10 6 3.4086 -0.0052
9 10 7 -0.7770 0.0042
9 10 8 -2.0513 -0.0062
9 10 9 5.8097 -0.0045
9 10 10 -5.8505 -0.0021
9 10 11 -1.6253 -0.0051
9 10 12 0.9162 -0.0006
9 10 13 -0.2094 -0.0091
9 11 0 6.6959 0.0105
9 11 1 -14.1269 -0.0029
9 11 2 5.5394 0.0042
9 11 3 18.2645 0.0021
9 11 4 -1.9809 0.0038
9 11 5 -5.7505 -0.0015
9 11 6 -0.2272 -0.0056
9 11 7 5.6860 0.0025
9 11 8 -7.2586 -0.0053
9 11 9 0.1343 -0.0012
9 11 10 -4.1852 -0.0010
9 11 11 1.2418 -0.0021
9 11 12 -0.8728 -0.0008
9 12 0 -11.5062 0.0062
9 12 1 11.8854 -0.0045
9 12 2 16.6381 0.0018
9 12 3 -15.1860 -0.0030
9 12 4 -0.7026 -0.0013
9 12 5 -1.1696 0.0023
9 12 6 -0.0059 0.0009
9 12 7 -0.8452 0.0002
9 12 8 -8.2281 0.0006
9 12 9 4.6246 -0.0027
9 12 10 -2.4011 0.0022
9 12 11 2.5543 0.0071
9 12 12 2.2119 0.0113
9 13 0 15.4611 -0.0001
9 13 1 -23.1038 0.0009
9 13 2 8.8544 0.0026
9 13 3 -5.6448 -0.0029
9 13 4 1.9066 0.0051
9 13 5 -8.7496 -0.0005
9 13 6 2.9936 -0.0018
9 13 7 0.4078 -0.0009
9 13 8 -0.5373 -0.0014
9 13 9 -0.4798 -0.0004
9 13 10 5.7033 -0.0026
9 13 11 -0.5966 0.0061
9 13 12 0.0937 -0.0150
9 14 0 -3.6819 0.0100
9 14 1 -6.5546 -0.0007
9 14 2 8.7582 -0.0010
9 14 3 -8.8112 -0.0028
9 14 4 0.0836 -0.0003
9 14 5 -0.2621 0.0001
9 14 6 2.6379 -0.0009
9 14 7 -1.2482 -0.0019
9 14 8 -4.9432 -0.0034
9 14 9 7.7864 0.0004
9 14 10 -1.7097 -0.0010
9 14 11 1.1152 -0.0070
9 15 0 0.5890 -0.0052
9 15 1 -18.1729 -0.0001
9 15 2 11.9323 -0.0022
9 15 3 -4.4059 -0.0026
9 15 4 0.8113 -0.0016
9 15 5 -1.3796 -0.0007
9 15 6 -2.6034 -0.0005
9 15 7 2.0791 0.0010
9 15 8 0.1099 -0.0013
9 15 9 2.7937 0.0018
9 15 10 1.4898 -0.0073
9 15 11 -0.5449 0.0103
9 16 0 -6.9981 -0.0031
9 16 1 1.5023 0.0037
9 16 2 4.6773 -0.0071
9 16 3 -3.0592 0.0020
9 16 4 4.8052 -0.0017
9 16 5 -1.4010 -0.0024
9 16 6 2.5320 0.0023
9 16 7 1.6482 -0.0015
9 16 8 2.4197 0.0010
9 16 9 0.5827 -0.0008
9 16 10 -1.4401 0.0027
9 17 0 4.1900 -0.0050
9 17 1 -1.3261 0.0005
9 17 2 1.2055 -0.0029
9 17 3 5.6776 -0.0041
9 17 4 5.1603 -0.0026
9 17 5 -7.8343 -0.0022
9 17 6 9.0854 0.0022
9 17 7 0.0338 0.0055
9 17 8 -4.8256 -0.0061
9 17 9 0.1843 0.0035
9 17 10 -0.6561 -0.0038
9 18 0 -4.7985 -0.0063
9 18 1 2.0309 0.0006
9 18 2 2.0807 -0.0038
9 18 3 -0.2893 0.0005
9 18 4 3.2594 0.0015
9 18 5 -2.7114 -0.0006
9 18 6 -0.3708 0.0018
9 18 7 -4.1594 -0.0012
9 18 8 2.5436 0.0036
9 18 9 1.8173 0.0031
9 19 0 -7.3928 -0.0019
9 19 1 -4.3222 -0.0012
9 19 2 -4.2321 0.0005
9 19 3 0.8108 -0.0031
9 19 4 1.3604 0.0021
9 19 5 -13.5162 -0.0004
9 19 6 7.0226 0.0016
9 19 7 1.8315 0.0087
9 19 8 -3.0674 0.0003
9 19 9 0.2437 -0.0076
9 20 0 -7.0718 -0.0059
9 20 1 0.2517 0.0007
9 20 2 -0.7808 -0.0038
9 20 3 -5.3731 0.0026
9 20 4 3.6360 -0.0004
9 20 5 -3.7272 -0.0009
9 20 6 1.0627 0.0028
9 20 7 -2.4330 -0.0046
9 20 8 -1.1415 0.0021
9 21 0 -5.9453 0.0028
9 21 1 -1.2488 -0.0017
9 21 2 -1.0678 -0.0001
9 21 3 7.6974 0.0010
9 21 4 -2.2078 -0.0014
9 21 5 -0.2003 0.0054
9 21 6 1.1967 0.0034
9 21 7 3.7232 -0.0019
9 22 0 -16.4052 0.0009
9 22 1 4.1394 0.0021
9 22 2 2.0703 0.0006
9 22 3 -4.4772 -0.0004
9 22 4 5.8166 0.0035
9 22 5 -2.9168 0.0053
9 22 6 2.5546 -0.0062
9 23 0 -8.2415 0.0085
9 23 1 -1.8091 0.0009
9 23 2 9.9781 0.0001
9 23 3 -7.5999 -0.0052
9 23 4 2.5545 0.0100
9 23 5 -1.8545 -0.0030
9 24 0 0.4484 0.0059
9 24 1 9.0478 0.0053
9 24 2 -0.1402 -0.0042
9 24 3 -4.3229 -0.0002
9 25 0 5.0010 0.0044
9 25 1 -1.2574 -0.0047
9 25 2 -0.9165 -0.0079
10 0 0 0.9059 -0.0927
10 0 1 27.5102 -0.0283
10 0 2 -22.0922 -0.0305
10 0 3 -3.9709 0.0256
10 0 4 0.1470 -0.0058
10 0 5 7.3899 -0.0091
10 0 6 -11.5177 0.0026
10 0 7 -0.6861 -0.0354
10 0 8 6.1084 0.0625
10 0 9 -0.7222 -0.0165
10 0 10 0.2038 0.0367
10 0 11 1.1065 -0.0131
10 0 12 -3.0989 0.0017
10 0 13 0.2938 -0.0123
10 1 0 -4.0512 -0.0616
10 1 1 3.2815 -0.0158
10 1 2 -13.8392 0.0130
10 1 3 -4.9643 0.0033
10 1 4 6.4852 0.0042
10 1 5 -0.2985 0.0105
10 1 6 2.0458 0.0077
10 1 7 -2.4326 -0.0014
10 1 8 5.4666 0.0095
10 1 9 0.0801 0.0071
10 1 10 0.4624 0.0015
10 1 11 -4.0262 -0.0126
10 1 12 2.9976 0.0126
10 1 13 0.7537 -0.0073
10 2 0 12.3589 -0.0247
10 2 1 4.2420 -0.0153
10 2 2 -16.2660 0.0064
10 2 3 -4.7396 0.0144
10 2 4 20.8429 -0.0018
10 2 5 -3.8610 0.0117
10 2 6 -4.3921 -0.0052
10 2 7 -0.6331 0.0052
10 2 8 5.5587 0.0130
10 2 9 -4.9107 -0.0048
10 2 10 -3.4286 0.0105
10 2 11 3.5188 -0.0049
10 2 12 0.8526 0.0026
10 2 13 -3.1539 -0.0150
10 3 0 -5.8023 0.0164
10 3 1 -1.6332 -0.0073
10 3 2 -9.7714 0.0202
10 3 3 9.4987 0.0155
10 3 4 1.8278 0.0064
10 3 5 0.8787 0.0188
10 3 6 -2.3474 0.0100
10 3 7 -7.0145 -0.0047
10 3 8 4.9581 0.0108
10 3 9 0.8175 -0.0021
10 3 10 0.7096 0.0031
10 3 11 -0.3926 -0.0037
10 3 12 -2.0886 -0.0051
10 3 13 2.6413 -0.0036
10 4 0 -17.6682 0.0078
10 4 1 13.8929 -0.0004
10 4 2 -2.8770 -0.0000
10 4 3 -4.6679 0.0092
10 4 4 21.5539 0.0041
10 4 5 -11.2534 -0.0013
10 4 6 -6.3122 -0.0020
10 4 7 8.5344 0.0026
10 4 8 1.4665 -0.0024
10 4 9 -0.5040 -0.0043
10 4 10 -6.3635 0.0021
10 4 11 4.8555 -0.0042
10 4 12 -0.1454 -0.0034
10 4 13 -0.0986 0.0028
10 5 0 -12.6451 0.0217
10 5 1 14.1896 -0.0066
10 5 2 2.2139 0.0005
10 5 3 2.8314 0.0097
10 5 4 -3.3617 -0.0015
10 5 5 -1.3545 0.0051
10 5 6 1.4652 -0.0053
10 5 7 -7.7679 0.0045
10 5 8 -1.2707 -0.0054
10 5 9 0.9842 -0.0051
10 5 10 0.7593 0.0025
10 5 11 -0.8451 -0.0060
10 5 12 0.1862 0.0097
10 5 13 -0.8534 0.0023
10 6 0 -13.3404 0.0143
10 6 1 18.4389 0.0025
10 6 2 -4.0139 0.0057
10 6 3 -16.3490 -0.0032
10 6 4 12.2950 0.0056
10 6 5 -15.0286 -0.0038
10 6 6 -1.7606 0.0024
10 6 7 1.7211 -0.0038
10 6 8 5.6057 -0.0045
10 6 9 2.4798 -0.0046
10 6 10 -3.8759 0.0038
10 6 11 4.2547 0.0043
10 6 12 0.3560 0.0000
10 7 0 -5.6013 0.0145
10 7 1 10.7151 -0.0068
10 7 2 -3.6061 0.0025
10 7 3 -10.8803 -0.0008
10 7 4 -3.8546 -0.0019
10 7 5 10.3075 0.0010
10 7 6 2.1888 -0.0125
10 7 7 1.6022 0.0041
10 7 8 3.6372 -0.0077
10 7 9 -1.2885 -0.0024
10 7 10 0.8178 -0.0060
10 7 11 -1.8802 -0.0036
10 7 12 0.7249 -0.0018
10 8 0 0.2350 0.0065
10 8 1 8.7626 0.0058
10 8 2 -14.0335 0.0066
10 8 3 3.1120 -0.0055
10 8 4 13.3601 -0.0009
10 8 5 -4.5233 0.0015
10 8 6 -0.4171 -0.0057
10 8 7 1.2736 0.0010
10 8 8 0.4029 -0.0093
10 8 9 -1.6998 -0.0007
10 8 10 -0.2971 0.0004
10 8 11 0.3834 0.0076
10 8 12 -1.2603 0.0010
10 9 0 0.7308 0.0000
10 9 1 6.9145 -0.0019
10 9 2 5.9177 0.0024
10 9 3 -2.6434 -0.0043
10 9 4 -8.5562 -0.0101
10 9 5 10.5550 0.0013
10 9 6 -2.3643 -0.0049
10 9 7 -0.8009 -0.0025
10 9 8 3.2795 0.0007
10 9 9 -0.3528 0.0026
10 9 10 -1.2474 -0.0007
10 9 11 -3.3956 -0.0001
10 9 12 2.7967 -0.0006
10 10 0 10.5434 -0.0037
10 10 1 6.6902 0.0026
10 10 2 -14.7949 -0.0008
10 10 3 14.0480 -0.0104
10 10 4 -2.4809 0.0027
10 10 5 3.2640 -0.0028
10 10 6 -3.2664 -0.0023
10 10 7 0.3557 -0.0019
10 10 8 1.8977 -0.0044
10 10 9 -8.2121 0.0034
10 10 10 0.4618 -0.0018
10 10 11 2.0097 -0.0043
10 11 0 -5.1736 -0.0042
10 11 1 11.6551 0.0027
10 11 2 10.6858 -0.0011
10 11 3 -7.8170 0.0006
10 11 4 -11.7754 -0.0050
10 11 5 6.2737 -0.0009
10 11 6 -0.7048 0.0040
10 11 7 -6.1351 0.0007
10 11 8 2.1155 0.0053
10 11 9 -2.7969 0.0032
10 11 10 2.2360 0.0013
10 11 11 -0.4748 0.0066
10 12 0 22.1701 -0.0078
10 12 1 1.6942 -0.0012
10 12 2 -15.1332 -0.0010
10 12 3 -4.6621 -0.0047
10 12 4 0.2408 0.0073
10 12 5 2.9050 -0.0027
10 12 6 -0.0031 0.0037
10 12 7 -4.6075 0.0019
10 12 8 6.6061 -0.0009
10 12 9 -4.2708 0.0008
10 12 10 5.6296 0.0082
10 12 11 0.3856 -0.0021
10 13 0 -8.7353 -0.0016
10 13 1 3.1845 0.0030
10 13 2 -8.9851 0.0009
10 13 3 2.9088 -0.0008
10 13 4 -4.8166 0.0032
10 13 5 8.0436 -0.0054
10 13 6 -1.8958 0.0040
10 13 7 -2.7987 -0.0008
10 13 8 2.9447 -0.0041
10 13 9 3.5774 -0.0016
10 13 10 -0.5577 0.0065
10 14 0 4.1601 -0.0032
10 14 1 -0.6577 -0.0030
10 14 2 -5.5674 -0.0021
10 14 3 4.1170 -0.0006
10 14 4 -1.6699 0.0028
10 14 5 5.8079 -0.0027
10 14 6 -6.0190 0.0008
10 14 7 0.4875 0.0011
10 14 8 4.0190 -0.0028
10 14 9 -1.0771 0.0044
10 14 10 -0.9595 0.0010
10 15 0 -8.1289 -0.0054
10 15 1 9.4718 0.0005
10 15 2 -3.4140 -0.0034
10 15 3 3.8703 0.0002
10 15 4 -0.5664 0.0041
10 15 5 1.7673 -0.0036
10 15 6 -0.2394 0.0057
10 15 7 -0.5276 -0.0031
10 15 8 4.7424 -0.0000
10 15 9 -1.2426 0.0000
10 16 0 4.8948 -0.0003
10 16 1 3.1215 -0.0010
10 16 2 -0.4835 0.0002
10 16 3 4.5702 0.0003
10 16 4 -2.6499 0.0012
10 16 5 0.5310 -0.0023
10 16 6 2.1643 0.0022
10 16 7 1.6812 0.0025
10 16 8 -1.1463 -0.0019
10 16 9 -2.6007 0.0089
10 17 0 1.1805 0.0032
10 17 1 4.8279 -0.0038
10 17 2 4.2026 -0.0029
10 17 3 -2.2044 0.0008
10 17 4 -4.7479 0.0036
10 17 5 7.6408 -0.0025
10 17 6 -4.2039 0.0066
10 17 7 -4.5548 -0.0037
10 17 8 1.7721 -0.0043
10 18 0 6.4442 0.0034
10 18 1 -1.3810 -0.0018
10 18 2 -3.1026 0.0042
10 18 3 1.8049 0.0029
10 18 4 -4.9716 -0.0028
10 18 5 0.1799 -0.0007
10 18 6 -2.7528 0.0090
10 18 7 4.0474 -0.0042
10 18 8 1.4953 0.0049
10 19 0 2.8150 0.0004
10 19 1 -7.3800 -0.0015
10 19 2 2.6617 -0.0017
10 19 3 -4.9072 0.0004
10 19 4 -6.9804 0.0028
10 19 5 8.5988 0.0039
10 19 6 -3.6336 0.0055
10 19 7 -1.5226 -0.0092
10 20 0 6.4591 0.0024
10 20 1 -2.8769 -0.0011
10 20 2 -0.8891 0.0028
10 20 3 6.8978 0.0042
10 20 4 -5.6407 -0.0032
10 20 5 3.1868 0.0000
10 20 6 -3.8082 -0.0033
10 21 0 0.9636 0.0014
10 21 1 1.3660 -0.0006
10 21 2 8.9613 0.0046
10 21 3 -3.5931 -0.0018
10 21 4 -0.0527 0.0017
10 21 5 3.7716 0.0082
10 22 0 8.8179 0.0014
10 22 1 -3.7645 0.0010
10 22 2 1.4846 -0.0000
10 22 3 -2.7680 -0.0021
10 22 4 0.9264 0.0103
10 23 0 8.7989 0.0003
10 23 1 1.1873 -0.0016
10 23 2 -3.1046 -0.0051
10 23 3 2.3485 0.0093
10 24 0 4.0357 -0.0039
10 24 1 -2.3582 -0.0098
11 0 0 9.3502 -0.0129
11 0 1 -25.6463 0.0039
11 0 2 0.9924 0.0414
11 0 3 -1.4744 0.0379
11 0 4 6.4400 -0.0440
11 0 5 -7.5052 0.0321
11 0 6 2.1303 0.0159
11 0 7 4.5662 0.0386
11 0 8 -1.4227 -0.0123
11 0 9 0.1703 0.0197
11 0 10 2.9491 -0.0301
11 0 11 -2.9537 0.0100
11 0 12 1.2405 -0.0230
11 1 0 0.7570 0.0451
11 1 1 -14.8975 0.0140
11 1 2 6.2756 0.0149
11 1 3 3.8263 0.0067
11 1 4 4.0663 -0.0047
11 1 5 -4.2433 0.0346
11 1 6 1.2190 -0.0188
11 1 7 4.1557 0.0085
11 1 8 -1.9910 -0.0045
11 1 9 -0.8384 -0.0084
11 1 10 -1.2931 0.0013
11 1 11 0.9402 0.0064
11 1 12 0.3234 -0.0156
11 2 0 3.2346 0.0284
11 2 1 -14.9072 0.0135
11 2 2 7.2283 0.0111
11 2 3 12.5066 0.0199
11 2 4 -9.4605 -0.0068
11 2 5 -0.7336 0.0030
11 2 6 1.1534 -0.0053
11 2 7 1.4026 0.0034
11 2 8 -6.5259 0.0010
11 2 9 2.1734 0.0010
11 2 10 2.0350 -0.0089
11 2 11 0.0967 -0.0029
11 2 12 -2.1253 -0.0112
11 3 0 -7.2516 0.0040
11 3 1 -7.4551 0.0064
11 3 2 10.5327 0.0174
11 3 3 -1.4550 -0.0039
11 3 4 2.5296 -0.0046
11 3 5 -4.9255 -0.0025
11 3 6 -5.7172 -0.0093
11 3 7 8.6915 -0.0013
11 3 8 -1.8191 -0.0055
11 3 9 2.4693 -0.0063
11 3 10 -1.5052 -0.0059
11 3 11 0.3889 0.0065
11 4 0 7.8773 0.0017
11 4 1 -3.9727 -0.0002
11 4 2 6.5763 0.0074
11 4 3 8.5112 -0.0077
11 4 4 -12.2801 -0.0076
11 4 5 -1.6904 -0.0017
11 4 6 8.2395 -0.0158
11 4 7 -0.5736 -0.0031
11 4 8 -4.4444 0.0031
11 4 9 -1.2228 -0.0087
11 4 10 3.4216 0.0133
11 4 11 -2.7088 -0.0110
11 5 0 10.3751 -0.0029
11 5 1 -1.9738 0.0013
11 5 2 -2.5081 0.0174
11 5 3 -5.1741 -0.0090
11 5 4 6.7755 0.0007
11 5 5 -5.7962 -0.0095
11 5 6 -3.6476 -0.0010
11 5 7 1.1786 0.0015
11 5 8 2.0989 0.0001
11 5 9 1.0551 0.0023
11 5 10 -1.0977 0.0018
11 5 11 0.1309 0.0055
11 6 0 9.7098 -0.0018
11 6 1 -13.1202 -0.0054
11 6 2 -1.0576 0.0069
11 6 3 10.3788 -0.0111
11 6 4 -13.0205 -0.0019
11 6 5 0.7260 -0.0059
11 6 6 4.4724 -0.0032
11 6 7 5.6279 -0.0035
11 6 8 0.3121 0.0021
11 6 9 -2.5063 -0.0007
11 6 10 2.3931 0.0085
11 6 11 -1.1509 -0.0109
11 7 0 6.5057 -0.0066
11 7 1 -1.0731 0.0035
11 7 2 -9.7127 0.0040
11 7 3 4.2950 -0.0149
11 7 4 7.6363 0.0029
11 7 5 -2.6916 -0.0057
11 7 6 2.8556 -0.0041
11 7 7 2.2148 0.0052
11 7 8 -3.6452 -0.0057
11 7 9 -0.9113 0.0024
11 7 10 -1.1869 0.0003
11 7 11 1.2376 -0.0019
11 8 0 3.7353 -0.0043
11 8 1 -13.1296 -0.0014
11 8 2 12.4543 -0.0106
11 8 3 7.5178 -0.0013
11 8 4 -9.7007 0.0025
11 8 5 1.4911 -0.0072
11 8 6 0.9936 0.0052
11 8 7 0.6175 -0.0025
11 8 8 -2.7756 0.0059
11 8 9 1.7850 0.0059
11 8 10 0.3891 0.0091
11 8 11 -0.8764 -0.0084
11 9 0 5.2000 -0.0113
11 9 1 8.2608 -0.0003
11 9 2 -7.7140 -0.0052
11 9 3 -2.5791 -0.0108
11 9 4 5.0289 0.0076
11 9 5 -2.7576 -0.0069
11 9 6 2.6663 0.0041
11 9 7 1.9126 0.0004
11 9 8 -1.8276 0.0029
11 9 9 -2.3436 -0.0006
11 9 10 -2.0161 -0.0041
11 10 0 -1.0128 -0.0035
11 10 1 -9.9144 0.0033
11 10 2 11.2909 -0.0049
11 10 3 -7.9522 0.0027
11 10 4 2.8606 0.0040
11 10 5 -2.6389 -0.0015
11 10 6 1.0567 0.0033
11 10 7 -1.4901 0.0017
11 10 8 -6.3872 0.0072
11 10 9 3.0119 -0.0010
11 10 10 0.4642 -0.0046
11 11 0 10.1306 0.0014
11 11 1 -0.6267 0.0016
11 11 2 -9.5710 -0.0040
11 11 3 -9.1212 0.0001
11 11 4 10.5274 0.0065
11 11 5 -5.4628 0.0000
11 11 6 -0.5609 0.0088
11 11 7 2.6725 0.0023
11 11 8 -2.1490 0.0046
11 11 9 1.8885 -0.0025
11 11 10 0.8709 0.0054
11 12 0 -11.6838 -0.0060
11 12 1 -9.7515 0.0020
11 12 2 -3.7389 0.0024
11 12 3 3.2101 0.0007
11 12 4 6.8992 0.0013
11 12 5 -0.8163 0.0012
11 12 6 -1.9153 0.0039
11 12 7 3.5050 -0.0029
11 12 8 -4.0389 -0.0026
11 12 9 5.9072 0.0001
11 13 0 -2.6291 -0.0000
11 13 1 -6.1028 0.0061
11 13 2 3.3938 -0.0042
11 13 3 1.7540 0.0043
11 13 4 7.1455 -0.0009
11 13 5 -6.1082 0.0070
11 13 6 -3.0387 -0.0034
11 13 7 5.8080 -0.0042
11 13 8 -1.0368 -0.0014
11 13 9 0.1925 0.0096
11 14 0 -4.9180 -0.0042
11 14 1 1.0161 0.0032
11 14 2 4.4003 -0.0016
11 14 3 -0.7082 0.0029
11 14 4 5.0774 -0.0031
11 14 5 -6.9653 0.0040
11 14 6 2.6171 -0.0049
11 14 7 1.2289 0.0019
11 14 8 -0.6188 0.0052
11 15 0 3.3252 -0.0027
11 15 1 -0.5691 0.0029
11 15 2 3.3599 -0.0026
11 15 3 0.3864 0.0063
11 15 4 3.3462 -0.0037
11 15 5 -7.0483 0.0044
11 15 6 2.9661 -0.0041
11 15 7 3.3266 0.0000
11 15 8 -1.4256 0.0039
11 16 0 -0.8919 0.0039
11 16 1 2.6915 -0.0006
11 16 2 0.6912 0.0026
11 16 3 -2.5444 -0.0002
11 16 4 -2.2043 -0.0053
11 16 5 1.9030 0.0051
11 16 6 0.4638 -0.0054
11 16 7 -1.2384 0.0051
11 17 0 4.9518 0.0012
11 17 1 1.6945 -0.0007
11 17 2 -6.4869 0.0005
11 17 3 0.3356 0.0035
11 17 4 3.0500 -0.0066
11 17 5 -4.7166 0.0036
11 17 6 -0.6095 0.0025
11 17 7 2.3986 -0.0142
11 18 0 -2.2933 0.0046
11 18 1 -4.5155 -0.0010
11 18 2 -0.3587 0.0017
11 18 3 -3.4419 -0.0038
11 18 4 -0.7590 0.0008
11 18 5 1.4292 0.0122
11 18 6 2.3508 -0.0108
11 19 0 -3.5026 -0.0031
11 19 1 3.2984 -0.0010
11 19 2 -6.0202 0.0005
11 19 3 -0.1581 0.0075
11 19 4 5.1785 -0.0029
11 19 5 -4.6665 0.0002
11 20 0 -2.9111 0.0038
11 20 1 3.7742 0.0020
11 20 2 4.0979 0.0049
11 20 3 -3.0751 -0.0050
11 20 4 3.4539 -0.0041
11 21 0 1.6437 -0.0022
11 21 1 3.4327 0.0026
11 21 2 -3.0749 -0.0006
11 21 3 -1.0570 -0.0025
11 22 0 -4.6311 -0.0008
11 22 1 1.0931 -0.0005
11 23 0 -3.8617 -0.0038
12 0 0 -14.8325 0.0554
12 0 1 2.6001 -0.0029
12 0 2 2.0656 0.0387
12 0 3 2.0654 -0.0400
12 0 4 -3.3651 0.0332
12 0 5 3.4703 0.0133
12 0 6 0.3412 -0.0044
12 0 7 -0.4452 0.0003
12 0 8 2.0857 -0.0244
12 0 9 1.0900 0.0023
12 0 10 -1.7759 -0.0031
12 1 0 -5.2128 -0.0052
12 1 1 9.9034 0.0118
12 1 2 0.6279 -0.0048
12 1 3 2.7510 -0.0074
12 1 4 -5.8670 0.0083
12 1 5 3.6550 -0.0147
12 1 6 0.8426 -0.0080
12 1 7 -2.0500 -0.0093
12 1 8 -2.2115 -0.0100
12 1 9 0.8799 0.0140
12 1 10 -1.2063 -0.0041
12 2 0 -9.8378 0.0033
12 2 1 9.6496 -0.0046
12 2 2 1.8678 0.0057
12 2 3 -7.6680 -0.0263
12 2 4 1.7182 0.0064
12 2 5 3.0347 -0.0204
12 2 6 -4.6150 0.0010
12 2 7 -2.4749 0.0009
12 2 8 4.0503 -0.0112
12 2 9 0.9554 0.0090
12 2 10 -0.9907 -0.0144
12 3 0 -5.2977 -0.0119
12 3 1 8.5257 0.0043
12 3 2 -0.9378 -0.0090
12 3 3 0.3152 -0.0189
12 3 4 -3.5556 -0.0049
12 3 5 -2.3640 -0.0088
12 3 6 7.4071 -0.0013
12 3 7 -2.5225 -0.0058
12 3 8 2.5036 0.0020
12 3 9 -2.5067 -0.0009
12 3 10 1.0759 0.0097
12 4 0 -2.5410 0.0054
12 4 1 10.5697 0.0044
12 4 2 -2.1374 -0.0092
12 4 3 -8.7942 -0.0028
12 4 4 5.1976 -0.0033
12 4 5 3.5511 -0.0033
12 4 6 -3.1797 0.0024
12 4 7 -2.5846 0.0114
12 4 8 2.1406 -0.0029
12 4 9 0.3619 0.0180
12 4 10 -1.6350 -0.0119
12 5 0 -3.8337 -0.0009
12 5 1 -4.2695 0.0094
12 5 2 -1.1284 -0.0079
12 5 3 8.8414 -0.0062
12 5 4 -8.1210 0.0036
12 5 5 -1.5768 -0.0058
12 5 6 3.3274 0.0126
12 5 7 2.0936 0.0037
12 5 8 0.4553 0.0019
12 5 9 -0.9795 0.0031
12 5 10 -0.5518 -0.0006
12 6 0 -11.5246 -0.0025
12 6 1 11.9146 -0.0020
12 6 2 2.0109 -0.0078
12 6 3 -7.7547 0.0007
12 6 4 -0.2859 -0.0099
12 6 5 5.6755 0.0057
12 6 6 2.7016 -0.0002
12 6 7 -1.6542 0.0055
12 6 8 -1.8407 -0.0043
12 6 9 0.0174 0.0070
12 7 0 3.3013 -0.0085
12 7 1 -7.4046 0.0076
12 7 2 5.1597 -0.0118
12 7 3 2.4941 0.0037
12 7 4 -4.1035 0.0012
12 7 5 4.9771 0.0015
12 7 6 -0.8463 0.0058
12 7 7 -2.2425 0.0025
12 7 8 -0.9257 0.0030
12 7 9 0.0374 0.0006
12 8 0 -5.7113 -0.0076
12 8 1 12.6215 -0.0015
12 8 2 -1.7243 -0.0025
12 8 3 -5.6754 0.0045
12 8 4 1.7582 -0.0036
12 8 5 1.1767 0.0012
12 8 6 1.4514 0.0055
12 8 7 -3.4546 0.0026
12 8 8 2.7349 0.0031
12 8 9 -0.3850 -0.0006
12 9 0 6.8543 -0.0004
12 9 1 -11.3708 0.0002
12 9 2 3.9678 0.0034
12 9 3 -0.5141 0.0006
12 9 4 -1.8148 0.0001
12 9 5 4.4552 0.0047
12 9 6 -1.6160 -0.0005
12 9 7 -3.1041 0.0040
12 9 8 -1.2254 -0.0065
12 9 9 -0.4120 -0.0059
12 10 0 -3.5543 0.0062
12 10 1 3.2844 0.0062
12 10 2 -5.5871 -0.0014
12 10 3 1.8773 0.0073
12 10 4 -0.7461 0.0016
12 10 5 1.1507 0.0035
12 10 6 -2.9750 0.0065
12 10 7 -2.9863 0.0007
12 10 8 3.7968 -0.0015
12 11 0 -7.6249 0.0014
12 11 1 -5.0878 -0.0047
12 11 2 -0.9745 0.0041
12 11 3 7.7417 0.0019
12 11 4 -6.3356 -0.0008
12 11 5 4.5914 0.0049
12 11 6 0.1565 -0.0035
12 11 7 -1.8301 0.0025
12 11 8 1.8462 -0.0081
12 12 0 -2.4990 0.0045
12 12 1 0.2056 0.0023
12 12 2 4.1195 -0.0033
12 12 3 4.9523 0.0058
12 12 4 -2.7366 -0.0029
12 12 5 0.6090 0.0086
12 12 6 -1.3503 -0.0051
12 12 7 -1.2278 -0.0054
12 12 8 3.9282 -0.0063
12 13 0 -0.3999 0.0048
12 13 1 4.6278 -0.0008
12 13 2 3.6084 0.0003
12 13 3 2.2491 0.0079
12 13 4 -7.3830 -0.0025
12 13 5 0.4718 0.0005
12 13 6 3.3496 -0.0120
12 13 7 -2.4147 0.0032
12 14 0 4.5627 0.0044
12 14 1 1.5590 -0.0009
12 14 2 1.3133 -0.0049
12 14 3 0.7547 0.0007
12 14 4 -2.8226 -0.0018
12 14 5 0.3153 -0.0074
12 14 6 2.0147 0.0077
12 14 7 -0.7538 -0.0002
12 15 0 -2.8595 0.0037
12 15 1 3.5824 -0.0039
12 15 2 -1.5446 0.0031
12 15 3 2.4326 -0.0000
12 15 4 -9.5839 -0.0006
12 15 5 6.5631 -0.0036
12 15 6 0.8488 0.0014
12 16 0 3.5325 0.0035
12 16 1 -1.8401 0.0017
12 16 2 -1.3352 -0.0049
12 16 3 -2.7177 -0.0048
12 16 4 0.3544 0.0022
12 16 5 1.3359 -0.0101
12 17 0 -0.6230 0.0042
12 17 1 -5.0390 -0.0035
12 17 2 2.7695 -0.0018
12 17 3 -0.8844 -0.0036
12 17 4 -1.9086 0.0067
12 17 5 3.0180 0.0010
12 18 0 -2.3545 -0.0049
12 18 1 -1.2693 -0.0035
12 18 2 -0.1104 0.0008
12 18 3 -1.6545 0.0082
12 18 4 3.4728 0.0012
12 19 0 1.3700 -0.0019
12 19 1 -3.3303 0.0040
12 19 2 2.1882 0.0084
12 19 3 0.8478 -0.0106
12 20 0 1.6740 0.0038
12 20 1 0.3942 -0.0002
12 21 0 -1.3107 -0.0012
13 0 0 5.1032 -0.0585
13 0 1 0.4583 0.0149
13 0 2 -0.8497 -0.0155
13 0 3 0.1343 0.0103
13 0 4 2.6760 -0.0199
13 0 5 -2.6540 -0.0055
13 0 6 0.5433 -0.0009
13 0 7 3.0039 -0.0279
13 0 8 -2.4612 0.0216
13 1 0 4.3659 -0.0161
13 1 1 -1.1976 -0.0055
13 1 2 0.4173 -0.0091
13 1 3 -2.9925 -0.0181
13 1 4 3.2881 0.0047
13 1 5 -0.6496 -0.0092
13 1 6 -1.7836 -0.0068
13 1 7 -1.6422 -0.0114
13 1 8 0.8650 0.0260
13 2 0 4.7788 -0.0183
13 2 1 -4.0615 -0.0110
13 2 2 -1.8422 -0.0085
13 2 3 1.9005 0.0002
13 2 4 2.7174 0.0019
13 2 5 -7.9746 -0.0093
13 2 6 2.8263 0.0028
13 2 7 2.5215 -0.0037
13 2 8 1.2326 0.0239
13 3 0 4.1174 0.0006
13 3 1 0.6323 0.0006
13 3 2 -0.2090 -0.0081
13 3 3 -2.0486 0.0086
13 3 4 0.9559 -0.0036
13 3 5 2.5187 0.0056
13 3 6 -0.9128 0.0070
13 3 7 1.0985 0.0037
13 3 8 -1.6980 0.0069
13 4 0 8.7345 -0.0048
13 4 1 -6.0229 0.0020
13 4 2 -2.4607 0.0081
13 4 3 7.7099 -0.0052
13 4 4 -0.9829 0.0182
13 4 5 -4.3454 0.0020
13 4 6 2.1513 0.0074
13 4 7 1.5399 0.0028
13 4 8 -1.1826 0.0121
13 5 0 -2.9389 0.0094
13 5 1 3.4494 -0.0053
13 5 2 4.5707 -0.0045
13 5 3 -5.4482 0.0076
13 5 4 -2.8348 -0.0036
13 5 5 4.6520 0.0034
13 5 6 1.7245 0.0038
13 5 7 -1.0650 -0.0007
13 5 8 -0.7366 -0.0019
13 6 0 15.0866 -0.0093
13 6 1 -4.5515 0.0036
13 6 2 -3.7275 -0.0012
13 6 3 -0.6014 -0.0034
13 6 4 3.4611 0.0014
13 6 5 1.2863 0.0059
13 6 6 -2.3760 0.0019
13 6 7 -1.1488 -0.0035
13 6 8 0.0901 0.0013
13 7 0 -4.5268 0.0057
13 7 1 2.4817 0.0038
13 7 2 -0.5411 -0.0061
13 7 3 -1.0723 0.0053
13 7 4 4.5262 0.0023
13 7 5 -3.7559 0.0017
13 7 6 1.2246 0.0051
13 7 7 -1.1225 -0.0047
13 7 8 0.6847 0.0011
13 8 0 8.4079 0.0076
13 8 1 -7.6559 -0.0038
13 8 2 1.9606 -0.0002
13 8 3 1.1833 -0.0014
13 8 4 -0.7941 0.0007
13 8 5 0.6693 -0.0010
13 8 6 -2.1861 0.0020
13 8 7 1.1763 -0.0029
13 9 0 -10.5454 0.0067
13 9 1 5.0407 0.0052
13 9 2 -1.0545 -0.0037
13 9 3 -2.2847 0.0097
13 9 4 2.3898 -0.0040
13 9 5 -1.0646 0.0023
13 9 6 -2.6196 0.0088
13 9 7 0.7664 -0.0135
13 10 0 -3.8629 0.0065
13 10 1 0.2736 0.0005
13 10 2 0.3547 -0.0022
13 10 3 -0.4052 0.0020
13 10 4 1.6569 0.0003
13 10 5 -2.8504 0.0044
13 10 6 -0.1119 -0.0060
13 10 7 2.1563 -0.0015
13 11 0 1.8439 0.0065
13 11 1 3.0906 -0.0054
13 11 2 1.9786 -0.0031
13 11 3 -4.5403 0.0037
13 11 4 4.9735 -0.0039
13 11 5 -1.7777 -0.0011
13 11 6 -1.1706 -0.0006
13 12 0 1.7053 -0.0005
13 12 1 2.7048 0.0008
13 12 2 0.0153 0.0017
13 12 3 -1.4645 0.0046
13 12 4 2.6031 0.0054
13 12 5 -3.3410 -0.0051
13 12 6 0.5629 -0.0081
13 13 0 5.5485 0.0021
13 13 1 0.4199 -0.0017
13 13 2 -0.7477 0.0075
13 13 3 -4.1769 -0.0111
13 13 4 3.9476 -0.0005
13 13 5 -2.0438 -0.0155
13 14 0 -1.4544 -0.0003
13 14 1 1.7656 -0.0087
13 14 2 -2.8175 0.0020
13 14 3 1.3906 -0.0095
13 14 4 -1.3271 0.0061
13 14 5 2.1292 -0.0001
13 15 0 4.5804 0.0023
13 15 1 -4.1152 -0.0047
13 15 2 1.3030 0.0073
13 15 3 -5.1099 -0.0059
13 15 4 4.7409 0.0005
13 16 0 -0.3625 0.0041
13 16 1 -0.9231 -0.0089
13 16 2 -0.9035 -0.0001
13 16 3 -0.6714 -0.0031
13 17 0 -1.5234 -0.0025
13 17 1 0.9316 -0.0083
13 17 2 -1.3554 0.0068
13 18 0 -0.5256 -0.0070
13 18 1 0.2953 0.0067
13 19 0 -2.7232 0.0076
14 0 0 -4.4683 -0.0203
14 0 1 -0.1526 0.0252
14 0 2 1.9122 -0.0148
14 0 3 0.7141 -0.0091
14 0 4 -3.9998 0.0037
14 0 5 1.6008 -0.0102
14 0 6 2.1921 0.0025
14 1 0 -1.7902 0.0134
14 1 1 1.1037 -0.0021
14 1 2 -0.2818 -0.0058
14 1 3 1.7450 0.0128
14 1 4 -0.7900 0.0025
14 1 5 -1.4504 -0.0104
14 1 6 -0.0989 -0.0020
14 2 0 -4.6219 0.0013
14 2 1 2.7339 0.0224
14 2 2 1.4368 0.0006
14 2 3 0.4479 0.0191
14 2 4 -6.0339 -0.0152
14 2 5 4.3132 -0.0003
14 2 6 1.2232 0.0146
14 3 0 1.8383 0.0133
14 3 1 1.0591 0.0086
14 3 2 -1.2209 0.0066
14 3 3 1.8259 0.0065
14 3 4 -0.1202 -0.0050
14 3 5 0.5316 0.0147
14 3 6 0.7886 0.0008
14 4 0 -3.8252 0.0100
14 4 1 3.1252 0.0095
14 4 2 3.2422 -0.0029
14 4 3 -2.7545 0.0079
14 4 4 -3.7896 -0.0054
14 4 5 4.4734 0.0011
14 4 6 -0.6851 -0.0017
14 5 0 4.1944 0.0040
14 5 1 1.3871 -0.0027
14 5 2 -4.7863 -0.0081
14 5 3 -1.8238 0.0023
14 5 4 2.7971 -0.0117
14 5 5 1.6581 0.0043
14 5 6 -1.9816 -0.0014
14 6 0 -5.7887 0.0005
14 6 1 -0.7501 -0.0028
14 6 2 -0.1966 -0.0018
14 6 3 1.0358 -0.0012
14 6 4 1.5361 0.0032
14 6 5 -1.5624 0.0066
14 6 6 -0.5838 -0.0057
14 7 0 1.1085 0.0031
14 7 1 -1.6240 -0.0095
14 7 2 0.8907 0.0038
14 7 3 1.2488 -0.0054
14 7 4 -2.7269 0.0077
14 7 5 1.7393 -0.0041
14 8 0 -6.5758 -0.0002
14 8 1 3.9335 -0.0073
14 8 2 0.6553 0.0057
14 8 3 -2.6351 -0.0005
14 8 4 -1.1133 -0.0033
14 8 5 1.2886 0.0045
14 9 0 2.0754 -0.0008
14 9 1 2.0015 0.0034
14 9 2 -3.1887 0.0043
14 9 3 -0.3543 -0.0085
14 9 4 2.4058 0.0070
14 9 5 -1.2734 0.0101
14 10 0 4.5587 0.0033
14 10 1 -0.3835 -0.0155
14 10 2 -1.0458 0.0047
14 10 3 1.8495 -0.0023
14 10 4 -1.7039 0.0001
14 11 0 2.4709 -0.0130
14 11 1 -1.6607 0.0028
14 11 2 -1.7088 0.0049
14 11 3 2.5253 -0.0033
14 11 4 -0.8281 0.0032
14 12 0 0.2947 -0.0049
14 12 1 -0.8295 -0.0008
14 12 2 0.7888 0.0122
14 12 3 1.9830 -0.0038
14 13 0 -2.2634 -0.0039
14 13 1 -0.0978 0.0030
14 13 2 -1.1541 -0.0088
14 13 3 3.2951 -0.0107
14 14 0 0.3766 -0.0051
14 14 1 -2.6629 -0.0014
14 14 2 2.6093 -0.0036
14 15 0 -3.6625 -0.0049
14 15 1 0.5518 0.0101
14 16 0 -1.4136 -0.0087
15 0 0 0.9183 0.0470
15 0 1 2.0871 -0.0109
15 0 2 -0.6796 0.0145
15 0 3 -2.7019 -0.0115
15 0 4 2.6473 -0.0016
15 1 0 1.4355 0.0079
15 1 1 0.5192 0.0068
15 1 2 1.1519 0.0136
15 1 3 -0.8646 -0.0077
15 1 4 -0.5023 -0.0024
15 2 0 3.6242 0.0285
15 2 1 1.1121 0.0047
15 2 2 -1.7961 -0.0015
15 2 3 -2.5499 -0.0089
15 2 4 2.9503 -0.0043
15 3 0 1.8570 -0.0003
15 3 1 -0.5096 -0.0043
15 3 2 1.1727 0.0040
15 3 3 -0.5247 -0.0181
15 3 4 0.4540 0.0086
15 4 0 3.1971 0.0113
15 4 1 -1.2932 -0.0071
15 4 2 -3.1695 -0.0138
15 4 3 -1.4588 -0.0063
15 4 4 3.1170 0.0029
15 5 0 -0.0545 -0.0108
15 5 1 -4.7395 -0.0120
15 5 2 0.6098 0.0001
15 5 3 1.0774 -0.0048
15 5 4 1.3234 0.0029
15 6 0 1.7433 -0.0015
15 6 1 -1.4408 -0.0068
15 6 2 0.9550 0.0044
15 6 3 0.2755 0.0020
15 7 0 -0.2798 -0.0032
15 7 1 -1.1650 -0.0018
15 7 2 -0.2912 0.0009
15 7 3 -0.2329 0.0067
15 8 0 2.2081 0.0011
15 8 1 0.4360 0.0069
15 8 2 -1.1519 -0.0049
15 8 3 -1.3168 0.0067
15 9 0 2.3329 0.0019
15 9 1 -2.6170 -0.0126
15 9 2 -1.3113 0.0008
15 10 0 -0.4569 -0.0163
15 10 1 -1.9075 0.0103
15 10 2 1.0364 0.0004
15 11 0 -2.1511 0.0059
15 11 1 0.2462 0.0032
15 12 0 0.8193 0.0045
16 0 0 1.6623 0.0049
16 0 1 -1.3641 -0.0000
16 1 0 1.1340 0.0073
16 1 1 1.6098 0.0060
16 2 0 0.3355 -0.0073
16 2 1 -1.8744 -0.0158
16 3 0 0.0418 0.0054
16 3 1 0.3397 -0.0144
16 4 0 -1.7634 -0.0161
16 4 1 -2.6303 -0.0103
16 5 0 -1.2133 0.0032
16 5 1 0.7735 -0.0062
16 6 0 -2.0980 -0.0113
16 7 0 -2.8565 0.0018
0 0 0 0.0 0.0
;
_shelx_fab_checksum              91014
_olex2_date_sample_data_collection 2025-04-29
_olex2_date_sample_submission    2025-04-14
_olex2_submission_original_sample_id FSt-B1-247_tlcF1hplcF1_qNMR
_olex2_submission_special_instructions 'No special instructions were received'
_oxdiff_exptl_absorpt_empirical_details 
;
Empirical correction (ABSPACK) includes:
- Absorption correction using spherical harmonics
- Frame scaling
;
_oxdiff_exptl_absorpt_empirical_full_max 2.516
_oxdiff_exptl_absorpt_empirical_full_min 0.384
####################################################################### 
# 
# This file contains crystal structure data downloaded from the 
# Cambridge Structural Database (CSD) hosted by the Cambridge 
# Crystallographic Data Centre (CCDC).
# 
# Full information about CCDC data access policies and citation 
# guidelines are available at http://www.ccdc.cam.ac.uk/access/V1 
# 
# Audit and citation data items may have been added by the CCDC. 
# Please retain this information to preserve the provenance of 
# this file and to allow appropriate attribution of the data. 
# 
#######################################################################

data_fst25042_auto
_database_code_depnum_ccdc_archive 'CCDC 2448366'
loop_
_audit_author_name
_audit_author_address
'Steudel F.M.'
;Ulm University
Germany
;
_audit_update_record             
;
2025-05-02 deposited with the CCDC.	2025-10-03 downloaded from the CCDC.
;
# start Validation Reply Form
_vrf_RINTA01_fst25042_auto       
;
PROBLEM: The value of Rint is greater than 0.25
RESPONSE: The high Rint (0.384) reflects the limited diffraction quality from a very small crystal and weak data at high angles. Despite this, refinement converged smoothly and the model is chemically reasonable. No masking was used; all solvent was modeled explicitly.
;
_vrf_PLAT020_fst25042_auto       
;
PROBLEM: The Value of Rint is Greater Than 0.12 .........      0.384 Report
RESPONSE: See response above.
;
_vrf_PLAT026_fst25042_auto       
;
PROBLEM: Ratio Observed / Unique Reflections (too) Low ..        36% Check
RESPONSE: The low observed-to-unique reflection ratio is due to weak high-angle data and limited crystal size, leading to many reflections below the I > 2\s(I) threshold. However, the core model, including explicit solvent atoms, is stable and chemically sensible.
;
_vrf_PLAT340_fst25042_auto       
;
PROBLEM: Low Bond Precision on  C-C Bonds ...............    0.01256 Ang.
RESPONSE: The moderate bond precision reflects the quality of the dataset. The refinement is anisotropic for all non-H atoms, and bond distances remain within expected ranges.
;
_vrf_PLAT926_fst25042_auto       
;
PROBLEM: Reported and Calculated   R1 Differ by .........     0.0071 Check
RESPONSE: The reported R1 value reflects the final refinement, which was performed after omitting several reflections that caused instability. Although PLATON recalculates R1 using the full reflection file, including omitted data, the reported value corresponds to the refined model and is accurate. The difference arises from this handling discrepancy and does not affect the validity of the results.
;
# Added during the CSD deposition process: Friday 02 May 2025 01:49 PM
# end Validation Reply Form

_audit_creation_date             2025-05-02
_audit_creation_method           
;
Olex2 1.5
(compiled 2025.04.05 svn.rf049d14d for OlexSys, GUI svn.r7224)
;
_shelx_SHELXL_version_number     2018/3
loop_
_audit_author_email
fabian.steudel@uni-ulm.de
lionel.kroner@uni-ulm.de
_chemical_name_common            ?
_chemical_name_systematic        ?
_chemical_formula_moiety         '2(C H Cl3), C86 H18 O8'
_chemical_formula_sum            'C88 H20 Cl6 O8'
_chemical_formula_weight         1417.74
_chemical_melting_point          ?
_chemical_oxdiff_formula         'C86 H18 O8'
_chemical_oxdiff_usercomment     FSt-B1-246_F1F1F2
loop_
_atom_type_symbol
_atom_type_description
_atom_type_scat_dispersion_real
_atom_type_scat_dispersion_imag
_atom_type_scat_source
C C 0.0181 0.0091 'International Tables Vol C Tables 4.2.6.8 and 6.1.1.4'
H H 0.0000 0.0000 'International Tables Vol C Tables 4.2.6.8 and 6.1.1.4'
Cl Cl 0.3639 0.7018 'International Tables Vol C Tables 4.2.6.8 and 6.1.1.4'
O O 0.0492 0.0322 'International Tables Vol C Tables 4.2.6.8 and 6.1.1.4'

_shelx_space_group_comment       
;
The symmetry employed for this shelxl refinement is uniquely defined
by the following loop, which should always be used as a source of
symmetry information in preference to the above space-group names.
They are only intended as comments.
;
_space_group_crystal_system      monoclinic
_space_group_IT_number           14
_space_group_name_H-M_alt        'P 1 21/c 1'
_space_group_name_Hall           '-P 2ybc'
loop_
_space_group_symop_operation_xyz
'x, y, z'
'-x, y+1/2, -z+1/2'
'-x, -y, -z'
'x, -y-1/2, z-1/2'

_cell_length_a                   12.8371(6)
_cell_length_b                   27.752(3)
_cell_length_c                   16.345(2)
_cell_angle_alpha                90
_cell_angle_beta                 104.348(8)
_cell_angle_gamma                90
_cell_volume                     5641.3(9)
_cell_formula_units_Z            4
_cell_measurement_reflns_used    2345
_cell_measurement_temperature    150.00(14)
_cell_measurement_theta_max      72.6060
_cell_measurement_theta_min      3.5240
_cell_oxdiff_angle_alpha         90.004(8)
_cell_oxdiff_angle_beta          104.406(7)
_cell_oxdiff_angle_gamma         89.980(6)
_cell_oxdiff_length_a            12.8417(7)
_cell_oxdiff_length_b            27.759(3)
_cell_oxdiff_length_c            16.3391(17)
_cell_oxdiff_measurement_reflns_used 2345
_cell_oxdiff_volume              5641.2(8)
_shelx_estimated_absorpt_T_max   0.823
_shelx_estimated_absorpt_T_min   0.551
_exptl_absorpt_coefficient_mu    3.389
_exptl_absorpt_correction_T_max  1.000
_exptl_absorpt_correction_T_min  0.712
_exptl_absorpt_correction_type   gaussian
_exptl_absorpt_process_details   
;
CrysAlisPro 1.171.42.102a (Rigaku Oxford Diffraction, 2023)
Numerical absorption correction based on gaussian integration over
a multifaceted crystal model
;
_exptl_absorpt_special_details   ?
_exptl_crystal_colour            'clear dark orange'
_exptl_crystal_colour_lustre     clear
_exptl_crystal_colour_modifier   dark
_exptl_crystal_colour_primary    orange
_exptl_crystal_density_diffrn    1.669
_exptl_crystal_density_meas      ?
_exptl_crystal_density_method    ?
_exptl_crystal_description       needle
_exptl_crystal_F_000             2856
loop_
_exptl_crystal_face_index_h
_exptl_crystal_face_index_k
_exptl_crystal_face_index_l
_exptl_crystal_face_perp_dist
-1 3 10 0.0910
8 0 -1 0.0271
-8 0 2 0.0232
2 -3 -10 0.1023
-1 -18 1 0.0100
3 17 -2 0.0442

_exptl_crystal_preparation       ?
_exptl_crystal_recrystallization_method 
'Crystallized by slow evaporation from chloroform'
_exptl_crystal_size_max          0.2
_exptl_crystal_size_mid          0.07
_exptl_crystal_size_min          0.06
loop_
_exptl_oxdiff_crystal_face_indexfrac_h
_exptl_oxdiff_crystal_face_indexfrac_k
_exptl_oxdiff_crystal_face_indexfrac_l
_exptl_oxdiff_crystal_face_x
_exptl_oxdiff_crystal_face_y
_exptl_oxdiff_crystal_face_z
-0.5793 3.1222 10.2757 0.8476 -0.5175 0.1171
8.1879 0.3259 -0.6756 0.1977 -0.1245 -0.9723
-8.3047 -0.0046 1.7451 -0.1112 0.0718 0.9912
1.8113 -3.0938 -10.4445 -0.8235 0.5022 -0.2638
-1.4308 -17.7006 1.2265 -0.6000 -0.7848 0.1554
3.1504 16.6198 -1.8345 0.5654 0.7407 -0.3629

_exptl_transmission_factor_max   ?
_exptl_transmission_factor_min   ?
_diffrn_reflns_av_R_equivalents  0.3837
_diffrn_reflns_av_unetI/netI     0.3052
_diffrn_reflns_Laue_measured_fraction_full 0.997
_diffrn_reflns_Laue_measured_fraction_max 0.984
_diffrn_reflns_limit_h_max       11
_diffrn_reflns_limit_h_min       -15
_diffrn_reflns_limit_k_max       34
_diffrn_reflns_limit_k_min       -34
_diffrn_reflns_limit_l_max       20
_diffrn_reflns_limit_l_min       -19
_diffrn_reflns_number            54962
_diffrn_reflns_point_group_measured_fraction_full 0.997
_diffrn_reflns_point_group_measured_fraction_max 0.984
_diffrn_reflns_theta_full        67.684
_diffrn_reflns_theta_max         76.650
_diffrn_reflns_theta_min         3.554
_diffrn_ambient_environment      N~2~
_diffrn_ambient_temperature      150.00(14)
_diffrn_detector                 'CCD plate'
_diffrn_detector_area_resol_mean 10.3385
_diffrn_detector_type            Atlas
_diffrn_measured_fraction_theta_full 0.997
_diffrn_measured_fraction_theta_max 0.984
_diffrn_measurement_details      
;
List of Runs (angles in degrees, time in seconds):

  # Type    Start    End  Width  t~exp~   \w     \q     \k     \f   Frames
#--------------------------------------------------------------------------
  1  \w   -110.00 -17.00   1.00    8.00    --  -42.81 -57.00 120.00   93
  2  \w   -113.00 -18.00   1.00    8.00    --  -42.81 -38.00-150.00   95
  3  \w    -66.00  16.00   1.00    8.00    --  -42.81  38.00  30.00   82
  4  \w    -84.00  -9.00   1.00    8.00    --  -42.81 125.00   0.00   75
  5  \w     36.00  97.00   1.00    8.00    --   42.81-125.00-120.00   61
  6  \w    115.00 140.00   1.00   32.00    --  112.00 -30.00 -90.00   25
  7  \w    103.00 129.00   1.00   32.00    --  112.00 -61.00 150.00   26
  8  \w     36.00  87.00   1.00   32.00    --  112.00 -77.00 -60.00   51
  9  \w     64.00 109.00   1.00   32.00    --  112.00-111.00  30.00   45
 10  \w     40.00  86.00   1.00   32.00    --  112.00-111.00 150.00   46
 11  \w     59.00  99.00   1.00   32.00    --  112.00-111.00 -60.00   40
 12  \w     40.00  84.00   1.00   32.00    --  112.00 -30.00 -90.00   44
 13  \w     83.00 124.00   1.00   32.00    --  112.00  61.00   0.00   41
 14  \w    104.00 133.00   1.00   32.00    --  112.00  77.00 -90.00   29
 15  \w     48.00  74.00   1.00   32.00    --  112.00 -61.00 150.00   26
 16  \w     30.00  70.00   1.00   32.00    --  112.00 -95.00 -60.00   40
 17  \w     52.00 102.00   1.00   32.00    --  112.00-111.00 120.00   50
 18  \w     36.00  99.00   1.00   32.00    --  112.00 -30.00 120.00   63
 19  \w     77.00 106.00   1.00   32.00    --  112.00 -95.00 -60.00   29
 20  \w    107.00 164.00   1.00   32.00    --  112.00 111.00 150.00   57
 21  \w     60.00 109.00   1.00   32.00    --  112.00-111.00-120.00   49
 22  \w     81.00 106.00   1.00   32.00    --  112.00 -95.00  60.00   25
 23  \w    150.00 175.00   1.00   32.00    --  112.00  77.00 -90.00   25
 24  \w     75.00 128.00   1.00   32.00    --  112.00 -45.00 -30.00   53
 25  \w     74.00 109.00   1.00   32.00    --  112.00-111.00-150.00   35
 26  \w     49.00  89.00   1.00   32.00    --  112.00-111.00 -90.00   40
 27  \w    108.00 167.00   1.00   32.00    --  112.00  77.00-150.00   59
 28  \w    136.00 161.00   1.00   32.00    --  112.00  61.00   0.00   25
 29  \w    103.00 129.00   1.00   32.00    --  112.00  77.00-120.00   26
 30  \w    146.00 171.00   1.00   32.00    --  112.00  77.00-120.00   25
 31  \w    110.00 144.00   1.00   32.00    --  112.00 -77.00 -60.00   34
 32  \w    109.00 157.00   1.00   32.00    --  112.00 111.00   0.00   48
 33  \w     24.00 135.00   1.00   32.00    --  112.00   0.00-150.00  111
 34  \w     41.00 109.00   1.00   32.00    --  112.00-111.00-180.00   68
;
_diffrn_measurement_device       'four-circle diffractometer'
_diffrn_measurement_device_type  'SuperNova, Dual, Cu at home/near, Atlas'
_diffrn_measurement_method       '\w scans'
_diffrn_orient_matrix_type       
'CrysAlisPro convention (1999,Acta A55,543-557)'
_diffrn_orient_matrix_UB_11      0.0287079000
_diffrn_orient_matrix_UB_12      0.0366314000
_diffrn_orient_matrix_UB_13      0.0729768000
_diffrn_orient_matrix_UB_21      -0.0221690000
_diffrn_orient_matrix_UB_22      0.0416750000
_diffrn_orient_matrix_UB_23      -0.0642739000
_diffrn_orient_matrix_UB_31      -0.1184323000
_diffrn_orient_matrix_UB_32      0.0010974000
_diffrn_orient_matrix_UB_33      0.0043894000
_diffrn_radiation_monochromator  mirror
_diffrn_radiation_probe          x-ray
_diffrn_radiation_type           'Cu K\a'
_diffrn_radiation_wavelength     1.54184
_diffrn_source                   'micro-focus sealed X-ray tube'
_diffrn_source_type              'SuperNova (Cu) X-ray Source'
_reflns_Friedel_coverage         0.000
_reflns_Friedel_fraction_full    .
_reflns_Friedel_fraction_max     .
_reflns_number_gt                4165
_reflns_number_total             11695
_reflns_special_details          
;
 Reflections were merged by SHELXL according to the crystal
 class for the calculation of statistics and refinement.
 
 _reflns_Friedel_fraction is defined as the number of unique
 Friedel pairs measured divided by the number that would be
 possible theoretically, ignoring centric projections and
 systematic absences.
;
_reflns_threshold_expression     'I > 2\s(I)'
_computing_cell_refinement       'CrysAlisPro 1.171.42.102a (Rigaku OD, 2023)'
_computing_data_collection       'CrysAlisPro 1.171.42.102a (Rigaku OD, 2023)'
_computing_data_reduction        'CrysAlisPro 1.171.42.102a (Rigaku OD, 2023)'
_computing_molecular_graphics    'Olex2 1.5 (Dolomanov et al., 2009)'
_computing_publication_material  'Olex2 1.5 (Dolomanov et al., 2009)'
_computing_structure_refinement  'SHELXL 2018/3 (Sheldrick, 2015)'
_computing_structure_solution    'SHELXT 2018/2 (Sheldrick, 2018)'
_refine_diff_density_max         0.027
_refine_diff_density_min         -0.021
_refine_diff_density_rms         0.003
_refine_ls_extinction_coef       .
_refine_ls_extinction_method     none
_refine_ls_goodness_of_fit_ref   0.937
_refine_ls_hydrogen_treatment    constr
_refine_ls_matrix_type           full
_refine_ls_number_parameters     923
_refine_ls_number_reflns         11695
_refine_ls_number_restraints     0
_refine_ls_R_factor_all          0.2319
_refine_ls_R_factor_gt           0.1031
_refine_ls_restrained_S_all      0.937
_refine_ls_shift/su_max          0.001
_refine_ls_shift/su_mean         0.000
_refine_ls_structure_factor_coef Fsqd
_refine_ls_weighting_details     
'w=1/[\s^2^(Fo^2^)+(0.0724P)^2^] where P=(Fo^2^+2Fc^2^)/3'
_refine_ls_weighting_scheme      calc
_refine_ls_wR_factor_gt          0.2272
_refine_ls_wR_factor_ref         0.3138
_refine_special_details          ?
_olex2_refinement_description    
;
1. Fixed Uiso
 At 1.2 times of:
  All C(H) groups, All C(H,H) groups
 At 1.5 times of:
  All C(H,H,H) groups
2.a Ternary CH refined with riding coordinates:
 C02T(H02T), C02U(H02U)
2.b Secondary CH2 refined with riding coordinates:
 C01F(H01A,H01B), C027(H02A,H02B)
2.c Aromatic/amide H refined with riding coordinates:
 C01R(H01R), C01W(H01W), C021(H021), C022(H022), C02C(H02C), C02D(H02D),
 C02J(H02K), C02Q(H02Q)
2.d Idealised Me refined as rotating group:
 C02G(H02E,H02F,H02G), C02I(H02H,H02I,H02J)
;
_atom_sites_solution_hydrogens   geom
_atom_sites_solution_primary     dual
_atom_sites_solution_secondary   ?
loop_
_atom_site_label
_atom_site_type_symbol
_atom_site_fract_x
_atom_site_fract_y
_atom_site_fract_z
_atom_site_U_iso_or_equiv
_atom_site_adp_type
_atom_site_occupancy
_atom_site_site_symmetry_order
_atom_site_calc_flag
_atom_site_refinement_flags_posn
_atom_site_refinement_flags_adp
_atom_site_refinement_flags_occupancy
_atom_site_disorder_assembly
_atom_site_disorder_group
Cl5 Cl -0.21255(18) 0.38008(12) 0.52183(17) 0.0884(14) Uani 1 1 d . . . . .
Cl Cl 1.0171(2) 0.67748(11) 0.75616(19) 0.0925(14) Uani 1 1 d . . . . .
Cl2 Cl 0.8711(2) 0.60439(12) 0.7866(2) 0.0958(15) Uani 1 1 d . . . . .
Cl3 Cl -0.1714(3) 0.40346(16) 0.3608(2) 0.1131(17) Uani 1 1 d . . . . .
Cl1 Cl 1.0935(3) 0.59881(18) 0.8674(3) 0.138(2) Uani 1 1 d . . . . .
Cl4 Cl -0.2704(5) 0.31279(15) 0.3863(3) 0.161(2) Uani 1 1 d . . . . .
O007 O 0.7473(4) 0.4808(2) 0.8006(4) 0.0661(18) Uani 1 1 d . . . . .
O008 O -0.0733(4) 0.2909(2) 0.7914(4) 0.0618(17) Uani 1 1 d . . . . .
O009 O -0.1917(4) 0.2599(2) 0.6180(4) 0.0678(19) Uani 1 1 d . . . . .
O00A O 0.7501(4) 0.4899(2) 0.6654(4) 0.0623(18) Uani 1 1 d . . . . .
O00B O -0.1381(4) 0.3569(2) 0.7163(4) 0.0620(17) Uani 1 1 d . . . . .
O00C O 0.6346(4) 0.5764(2) 0.7319(4) 0.0669(19) Uani 1 1 d . . . . .
O00D O 0.4642(4) 0.5644(2) 0.6575(4) 0.0666(18) Uani 1 1 d . . . . .
O00E O -0.0635(4) 0.2411(2) 0.5528(4) 0.073(2) Uani 1 1 d . . . . .
C00F C 0.6097(5) 0.3805(3) 0.6700(5) 0.053(2) Uani 1 1 d . . . . .
C00G C 0.5106(5) 0.4639(3) 0.7324(5) 0.0514(19) Uani 1 1 d . . . . .
C00H C 0.4787(6) 0.4113(3) 0.8378(5) 0.059(2) Uani 1 1 d . . . . .
C00I C 0.1206(6) 0.3981(3) 0.7348(5) 0.056(2) Uani 1 1 d . . . . .
C00J C 0.5185(5) 0.4613(3) 0.6364(5) 0.0517(19) Uani 1 1 d . . . . .
C00K C 0.4161(5) 0.4689(3) 0.5696(5) 0.0530(19) Uani 1 1 d . . . . .
C00L C 0.1502(6) 0.4535(3) 0.5965(5) 0.059(2) Uani 1 1 d . . . . .
C00M C 0.2855(6) 0.4276(3) 0.8158(5) 0.056(2) Uani 1 1 d . . . . .
C00N C 0.5656(5) 0.4159(3) 0.6121(5) 0.0521(19) Uani 1 1 d . . . . .
C00O C 0.3155(6) 0.4841(3) 0.6795(5) 0.056(2) Uani 1 1 d . . . . .
C00P C 0.0606(5) 0.3333(3) 0.5393(5) 0.057(2) Uani 1 1 d . . . . .
C00Q C 0.0383(5) 0.3358(3) 0.6251(5) 0.0528(19) Uani 1 1 d . . . . .
C00R C 0.5831(5) 0.4975(3) 0.6977(5) 0.0509(19) Uani 1 1 d . . . . .
C00S C 0.0629(5) 0.3868(3) 0.6542(5) 0.055(2) Uani 1 1 d . . . . .
C00T C 0.2079(6) 0.4666(3) 0.6811(5) 0.058(2) Uani 1 1 d . . . . .
C00U C 0.1915(6) 0.4392(3) 0.7478(5) 0.061(2) Uani 1 1 d . . . . .
C00V C 0.5872(6) 0.3349(3) 0.7856(6) 0.063(2) Uani 1 1 d . . . . .
C00W C -0.0884(5) 0.3210(3) 0.7260(5) 0.058(2) Uani 1 1 d . . . . .
C00X C 0.3203(6) 0.4818(3) 0.5913(5) 0.057(2) Uani 1 1 d . . . . .
C00Y C 0.3880(7) 0.4429(3) 0.8128(5) 0.061(2) Uani 1 1 d . . . . .
C00Z C 0.5038(6) 0.4027(3) 0.5280(5) 0.059(2) Uani 1 1 d . . . . .
C010 C -0.0567(6) 0.3472(3) 0.9064(5) 0.063(2) Uani 1 1 d . . . . .
C011 C 0.1606(6) 0.3134(3) 0.7730(5) 0.062(2) Uani 1 1 d . . . . .
C012 C 0.2201(6) 0.4625(3) 0.5412(6) 0.062(2) Uani 1 1 d . . . . .
C013 C -0.0296(6) 0.3016(3) 0.6615(5) 0.057(2) Uani 1 1 d . . . . .
C014 C 0.0819(5) 0.4141(3) 0.5833(5) 0.056(2) Uani 1 1 d . . . . .
C015 C 0.4124(6) 0.4343(3) 0.5036(5) 0.062(2) Uani 1 1 d . . . . .
C016 C 0.0794(5) 0.3814(3) 0.5143(5) 0.059(2) Uani 1 1 d . . . . .
C017 C 0.4664(6) 0.3647(4) 0.8657(5) 0.066(2) Uani 1 1 d . . . . .
C018 C 0.1662(6) 0.2582(3) 0.5761(6) 0.068(3) Uani 1 1 d . . . . .
C019 C 0.4013(6) 0.4736(3) 0.7438(5) 0.058(2) Uani 1 1 d . . . . .
C01A C 0.7044(6) 0.4880(3) 0.7281(6) 0.058(2) Uani 1 1 d . . . . .
C01B C 0.5507(5) 0.4205(3) 0.7851(5) 0.057(2) Uani 1 1 d . . . . .
C01C C -0.0954(5) 0.2639(3) 0.6037(5) 0.059(2) Uani 1 1 d . . . . .
C01D C 0.5981(6) 0.3310(3) 0.6433(6) 0.061(2) Uani 1 1 d . . . . .
C01E C 0.1694(6) 0.3608(3) 0.7939(5) 0.057(2) Uani 1 1 d . . . . .
C01F C -0.1216(6) 0.3059(3) 0.8591(5) 0.066(2) Uani 1 1 d . . . . .
H01A H -0.122115 0.278655 0.898055 0.079 Uiso 1 1 calc R U . . .
H01B H -0.196787 0.316307 0.835259 0.079 Uiso 1 1 calc R U . . .
C01G C 0.2165(6) 0.4311(4) 0.4745(5) 0.064(2) Uani 1 1 d . . . . .
C01H C 0.6018(6) 0.3834(3) 0.7576(5) 0.060(2) Uani 1 1 d . . . . .
C01I C 0.1442(6) 0.3904(3) 0.4600(5) 0.064(2) Uani 1 1 d . . . . .
C01J C 0.1583(6) 0.2596(3) 0.6584(6) 0.062(2) Uani 1 1 d . . . . .
C01K C 0.5514(6) 0.5492(3) 0.6904(6) 0.061(2) Uani 1 1 d . . . . .
C01L C 0.0769(7) 0.4246(3) 0.9712(6) 0.067(2) Uani 1 1 d . . . . .
C01M C 0.5422(7) 0.6163(3) 0.8248(6) 0.069(2) Uani 1 1 d . . . . .
C01N C 0.2539(6) 0.2815(3) 0.7949(6) 0.064(2) Uani 1 1 d . . . . .
C01O C 0.5229(6) 0.3261(3) 0.8391(6) 0.070(3) Uani 1 1 d . . . . .
C01P C 0.2727(6) 0.3791(3) 0.8446(5) 0.063(2) Uani 1 1 d . . . . .
C01Q C 0.1165(6) 0.2962(4) 0.5160(6) 0.070(3) Uani 1 1 d . . . . .
C01R C 0.0485(6) 0.3393(3) 0.9524(6) 0.067(2) Uani 1 1 d . . . . .
H01R H 0.074752 0.307207 0.960883 0.081 Uiso 1 1 calc R U . . .
C01S C 0.0919(6) 0.2957(3) 0.6907(6) 0.059(2) Uani 1 1 d . . . . .
C01T C 0.2519(7) 0.2486(3) 0.7270(6) 0.070(3) Uani 1 1 d . . . . .
C01U C 0.4959(6) 0.3553(4) 0.5039(6) 0.067(2) Uani 1 1 d . . . . .
C01V C 0.5860(6) 0.3020(3) 0.7149(7) 0.069(3) Uani 1 1 d . . . . .
C01W C 0.4395(6) 0.6312(3) 0.8148(6) 0.070(2) Uani 1 1 d . . . . .
H01W H 0.409563 0.652941 0.770254 0.084 Uiso 1 1 calc R U . . .
C01X C 0.4194(7) 0.5832(3) 0.9307(6) 0.067(2) Uani 1 1 d . . . . .
C01Y C 0.3522(6) 0.2990(4) 0.8445(6) 0.071(3) Uani 1 1 d . . . . .
C01Z C 0.2121(7) 0.4973(4) 0.9978(6) 0.072(2) Uani 1 1 d . . . . .
C020 C 0.1864(7) 0.3045(4) 0.4596(6) 0.072(3) Uani 1 1 d . . . . .
C021 C 0.1146(6) 0.3763(4) 0.9855(5) 0.068(2) Uani 1 1 d . . . . .
H021 H 0.185574 0.370036 1.018058 0.081 Uiso 1 1 calc R U . . .
C022 C -0.0939(6) 0.3941(4) 0.8964(6) 0.070(2) Uani 1 1 d . . . . .
H022 H -0.166307 0.400185 0.866925 0.084 Uiso 1 1 calc R U . . .
C023 C 0.5435(6) 0.3175(3) 0.5628(7) 0.070(3) Uani 1 1 d . . . . .
C024 C 0.3145(6) 0.4169(4) 0.4545(5) 0.066(2) Uani 1 1 d . . . . .
C025 C 0.4506(7) 0.2846(3) 0.8239(7) 0.080(3) Uani 1 1 d . . . . .
C026 C 0.3478(6) 0.2358(3) 0.7074(7) 0.073(3) Uani 1 1 d . . . . .
C027 C 0.6037(7) 0.6238(3) 0.7603(7) 0.069(2) Uani 1 1 d . . . . .
H02A H 0.668945 0.643102 0.784574 0.083 Uiso 1 1 calc R U . . .
H02B H 0.559182 0.641732 0.711665 0.083 Uiso 1 1 calc R U . . .
C028 C 0.1985(6) 0.3501(4) 0.4326(6) 0.071(3) Uani 1 1 d . . . . .
C029 C 0.3941(7) 0.3366(4) 0.4537(6) 0.076(3) Uani 1 1 d . . . . .
C02A C 0.3602(7) 0.3484(4) 0.8696(6) 0.071(3) Uani 1 1 d . . . . .
C02B C 0.3075(6) 0.3665(4) 0.4293(5) 0.070(3) Uani 1 1 d . . . . .
C02C C 0.3777(7) 0.6160(4) 0.8664(6) 0.072(3) Uani 1 1 d . . . . .
H02C H 0.306377 0.627783 0.858692 0.086 Uiso 1 1 calc R U . . .
C02D C 0.5274(7) 0.5693(4) 0.9444(6) 0.075(3) Uani 1 1 d . . . . .
H02D H 0.558987 0.549047 0.990687 0.090 Uiso 1 1 calc R U . . .
C02E C 0.1516(7) 0.4644(4) 0.9919(6) 0.070(2) Uani 1 1 d . . . . .
C02F C 0.4731(6) 0.2760(3) 0.5500(7) 0.073(3) Uani 1 1 d . . . . .
C02G C 0.8654(6) 0.4804(3) 0.6871(7) 0.073(3) Uani 1 1 d . . . . .
H02E H 0.891438 0.480387 0.635599 0.110 Uiso 1 1 calc R U . . .
H02F H 0.879471 0.448985 0.714884 0.110 Uiso 1 1 calc R U . . .
H02G H 0.902703 0.505592 0.725437 0.110 Uiso 1 1 calc R U . . .
C02H C 0.3551(6) 0.2331(3) 0.6226(8) 0.077(3) Uani 1 1 d . . . . .
C02I C -0.2620(6) 0.2251(3) 0.5643(7) 0.077(3) Uani 1 1 d . . . . .
H02H H -0.277684 0.235889 0.505430 0.116 Uiso 1 1 calc R U . . .
H02I H -0.329341 0.222318 0.582040 0.116 Uiso 1 1 calc R U . . .
H02J H -0.226380 0.193603 0.569339 0.116 Uiso 1 1 calc R U . . .
C02J C 0.5866(6) 0.5848(4) 0.8919(7) 0.080(3) Uani 1 1 d . . . . .
H02K H 0.658902 0.574329 0.900269 0.095 Uiso 1 1 calc R U . . .
C02K C 0.3473(7) 0.5586(4) 0.9705(6) 0.075(3) Uani 1 1 d . . . . .
C02L C 0.4502(6) 0.2531(3) 0.7586(8) 0.078(3) Uani 1 1 d . . . . .
C02M C 0.2836(7) 0.5313(4) 0.9897(6) 0.075(3) Uani 1 1 d . . . . .
C02N C 0.3813(6) 0.2890(4) 0.4819(6) 0.074(3) Uani 1 1 d . . . . .
C02O C 0.5178(6) 0.2618(3) 0.7014(8) 0.081(3) Uani 1 1 d . . . . .
C02P C 0.4616(6) 0.2491(3) 0.6187(8) 0.081(3) Uani 1 1 d . . . . .
C02Q C -0.0282(7) 0.4318(4) 0.9284(6) 0.072(3) Uani 1 1 d . . . . .
H02Q H -0.055734 0.463706 0.920812 0.087 Uiso 1 1 calc R U . . .
C02R C 0.2773(7) 0.2720(4) 0.4869(7) 0.077(3) Uani 1 1 d . . . . .
C02S C 0.2658(6) 0.2448(3) 0.5575(7) 0.072(3) Uani 1 1 d . . . . .
C02T C 0.9889(7) 0.6373(5) 0.8286(6) 0.081(3) Uani 1 1 d . . . . .
H02T H 0.976837 0.656536 0.877222 0.097 Uiso 1 1 calc R U . . .
C02U C -0.2561(8) 0.3748(5) 0.4129(8) 0.092(3) Uani 1 1 d . . . . .
H02U H -0.328635 0.390211 0.394631 0.110 Uiso 1 1 calc R U . . .

loop_
_atom_site_aniso_label
_atom_site_aniso_U_11
_atom_site_aniso_U_22
_atom_site_aniso_U_33
_atom_site_aniso_U_23
_atom_site_aniso_U_13
_atom_site_aniso_U_12
Cl5 0.0663(16) 0.115(2) 0.084(2) -0.0052(14) 0.0200(11) 0.0086(12)
Cl 0.105(2) 0.083(2) 0.090(2) -0.0038(13) 0.0250(14) -0.0106(14)
Cl2 0.0755(17) 0.109(2) 0.099(2) -0.0139(16) 0.0149(13) -0.0204(13)
Cl3 0.100(2) 0.146(3) 0.098(3) 0.019(2) 0.0340(16) 0.0213(19)
Cl1 0.086(2) 0.158(4) 0.166(4) 0.080(3) 0.026(2) 0.018(2)
Cl4 0.256(5) 0.083(2) 0.106(3) -0.0053(18) -0.025(3) 0.022(3)
O007 0.060(3) 0.068(4) 0.070(4) -0.001(3) 0.014(3) -0.008(2)
O008 0.067(3) 0.056(3) 0.064(4) 0.007(2) 0.019(2) -0.001(2)
O009 0.052(3) 0.057(3) 0.097(5) -0.007(3) 0.022(3) -0.004(2)
O00A 0.058(3) 0.058(3) 0.077(4) 0.009(3) 0.027(3) 0.006(2)
O00B 0.059(3) 0.056(3) 0.074(4) 0.000(3) 0.022(3) 0.002(2)
O00C 0.060(3) 0.048(3) 0.099(5) -0.007(3) 0.031(3) -0.005(2)
O00D 0.064(3) 0.049(3) 0.089(4) 0.000(3) 0.025(3) -0.001(2)
O00E 0.065(3) 0.070(4) 0.085(4) -0.018(3) 0.018(3) -0.012(3)
C00F 0.044(3) 0.053(4) 0.063(5) 0.005(3) 0.015(3) -0.004(3)
C00G 0.057(4) 0.048(4) 0.052(4) -0.007(3) 0.020(3) -0.013(3)
C00H 0.065(4) 0.063(4) 0.047(4) -0.001(3) 0.011(3) -0.017(3)
C00I 0.054(4) 0.050(4) 0.068(5) -0.010(3) 0.021(3) 0.000(3)
C00J 0.047(3) 0.053(4) 0.060(4) 0.000(3) 0.021(3) -0.002(3)
C00K 0.053(4) 0.051(4) 0.058(4) 0.011(3) 0.019(3) -0.001(3)
C00L 0.050(4) 0.052(4) 0.075(5) 0.010(3) 0.014(3) 0.014(3)
C00M 0.057(4) 0.066(5) 0.048(4) -0.006(3) 0.018(3) -0.008(3)
C00N 0.050(3) 0.049(4) 0.058(4) -0.006(3) 0.017(3) -0.004(3)
C00O 0.055(4) 0.045(4) 0.074(5) -0.004(3) 0.024(3) -0.004(3)
C00P 0.040(3) 0.069(5) 0.061(5) -0.004(3) 0.008(3) 0.001(3)
C00Q 0.046(3) 0.049(4) 0.066(5) 0.002(3) 0.018(3) -0.001(3)
C00R 0.051(3) 0.047(4) 0.059(4) -0.006(3) 0.021(3) -0.003(3)
C00S 0.051(3) 0.056(4) 0.060(5) -0.001(3) 0.016(3) 0.006(3)
C00T 0.064(4) 0.043(3) 0.074(5) 0.000(3) 0.031(4) 0.005(3)
C00U 0.054(4) 0.057(4) 0.074(5) -0.018(4) 0.020(3) -0.006(3)
C00V 0.052(4) 0.051(4) 0.081(6) 0.021(4) 0.006(3) 0.003(3)
C00W 0.050(4) 0.058(4) 0.061(5) 0.008(3) 0.006(3) -0.007(3)
C00X 0.054(4) 0.047(4) 0.071(5) 0.014(3) 0.019(3) 0.006(3)
C00Y 0.074(5) 0.058(4) 0.057(4) -0.005(3) 0.029(4) -0.012(4)
C00Z 0.051(4) 0.071(5) 0.057(4) -0.011(3) 0.014(3) -0.004(3)
C010 0.066(4) 0.072(5) 0.055(5) 0.003(4) 0.021(4) -0.004(4)
C011 0.050(4) 0.069(5) 0.064(5) 0.013(4) 0.009(3) -0.011(3)
C012 0.057(4) 0.048(4) 0.076(6) 0.009(3) 0.009(4) 0.001(3)
C013 0.053(4) 0.053(4) 0.063(5) -0.004(3) 0.013(3) -0.006(3)
C014 0.048(3) 0.055(4) 0.063(5) 0.004(3) 0.012(3) 0.005(3)
C015 0.058(4) 0.080(5) 0.045(4) 0.012(3) 0.009(3) 0.000(4)
C016 0.049(3) 0.066(5) 0.061(5) 0.001(3) 0.011(3) 0.004(3)
C017 0.057(4) 0.088(6) 0.048(4) 0.013(4) 0.004(3) -0.013(4)
C018 0.054(4) 0.049(4) 0.100(7) -0.020(4) 0.019(4) -0.009(3)
C019 0.060(4) 0.045(4) 0.070(5) -0.008(3) 0.019(3) -0.009(3)
C01A 0.058(4) 0.050(4) 0.072(5) 0.000(3) 0.025(4) -0.016(3)
C01B 0.050(3) 0.061(4) 0.058(4) -0.003(3) 0.010(3) -0.015(3)
C01C 0.048(3) 0.058(4) 0.072(5) 0.000(4) 0.017(3) 0.002(3)
C01D 0.052(4) 0.049(4) 0.081(6) 0.000(4) 0.017(3) -0.002(3)
C01E 0.054(4) 0.065(5) 0.054(4) 0.005(3) 0.018(3) -0.007(3)
C01F 0.062(4) 0.074(5) 0.065(5) 0.013(4) 0.023(4) -0.009(4)
C01G 0.051(4) 0.083(6) 0.057(5) 0.011(4) 0.010(3) -0.006(4)
C01H 0.052(4) 0.058(4) 0.066(5) 0.007(3) 0.009(3) -0.007(3)
C01I 0.052(4) 0.078(5) 0.060(5) 0.008(4) 0.010(3) 0.007(4)
C01J 0.049(4) 0.047(4) 0.090(6) -0.006(4) 0.015(3) -0.008(3)
C01K 0.058(4) 0.053(4) 0.078(5) 0.000(4) 0.029(4) -0.002(3)
C01L 0.070(5) 0.065(5) 0.068(5) -0.004(4) 0.021(4) 0.006(4)
[truncated: 606,732 more chars]
